# Supplementary material for: The origin and the genetic regulation of the self-compatibility mechanism in clementine (Citrus clementina Hort. ex Tan.)
Source: Front Plant Sci. 2024 Mar 4;15:1360087. doi: 10.3389/fpls.2024.1360087 (PMC10944956; doi:10.3389/fpls.2024.1360087)
Supplement: Supplementary file 2 [file Table_2.xlsx]

## Sheet: SNPs_within MonSC_genome
SNPeffect	Gene			Gene position			Regulation in MonSC vs ComSI
	ID	Alias	Product	Scaffold name	start	end
high	LOC112095481		receptor-like protein EIX1	NW_006263303.1 (scf_1)	22103636	22104267	-
low	LOC112095542		putative adenylate cyclase regulatory protein%2C transcript variant X1	NW_006263303.1 (scf_1)	17711967	17713582	-
low	LOC112095542		putative adenylate cyclase regulatory protein%2C transcript variant X2	NW_006263303.1 (scf_1)	17712806	17713580	-
moderate	LOC112095648		protein C2-DOMAIN ABA-RELATED 4-like	NW_006263303.1 (scf_1)	13543277	13543408	-
high	LOC112095665		protein FAR1-RELATED SEQUENCE 5-like	NW_006263303.1 (scf_1)	15632936	15633879	-
high	LOC112095674		translation initiation factor IF-2-like	NW_006263303.1 (scf_1)	16901513	16901718	-
high	LOC112095685		putative pentatricopeptide repeat-containing protein At1g12700%2C mitochondrial	NW_006263303.1 (scf_1)	17595821	17596498	-
moderate	LOC112095689		sentrin-specific protease 1-like	NW_006263303.1 (scf_1)	17694524	17694541	-
low	LOC112095704		cyclin-D2-2-like	NW_006263303.1 (scf_1)	18936329	18936476	-
high	LOC112095725		protein PFC0760c-like	NW_006263303.1 (scf_1)	20498108	20499613	-
high	LOC112095730		disease resistance protein At4g27190-like	NW_006263303.1 (scf_1)	20837781	20837910	-
moderate	LOC112095737		putative disease resistance protein At3g14460	NW_006263303.1 (scf_1)	21376381	21377063	-
moderate	LOC112095738		aspartic proteinase CDR1-like	NW_006263303.1 (scf_1)	21401534	21402512	Down
high	LOC112095745		zinc finger BED domain-containing protein RICESLEEPER 1-like	NW_006263303.1 (scf_1)	21787323	21787519	-
low	LOC112095768		protein FAR1-RELATED SEQUENCE 5-like	NW_006263303.1 (scf_1)	25372795	25373143	-
low	LOC112095776		protein FAR1-RELATED SEQUENCE 5-like	NW_006263303.1 (scf_1)	26840511	26841410	-
low	LOC112095785		F-box/LRR-repeat protein At3g26922-like	NW_006263303.1 (scf_1)	28768631	28769554	-
moderate	LOC112095789		shikimate O-hydroxycinnamoyltransferase-like	NW_006263303.1 (scf_1)	27948359	27948808	-
low	LOC112095804		probable carboxylesterase 17	NW_006263303.1 (scf_1)	1872408	1873636	-
high	LOC112095806		probable disease resistance protein RF9	NW_006263303.1 (scf_1)	16985270	16987281	-
high	LOC112095812		receptor-like protein EIX2	NW_006263303.1 (scf_1)	21170573	21171261	-
low	LOC112095815		glucan endo-1%2C3-beta-glucosidase 8	NW_006263303.1 (scf_1)	5283084	5283742	-
moderate	LOC112095823		(-)-germacrene D synthase-like%2C transcript variant X2	NW_006263303.1 (scf_1)	20148528	20148704	Down
high	LOC112095827		aspartyl protease family protein At5g10770-like	NW_006263303.1 (scf_1)	790536	790778	Down
moderate	LOC112095838		glycine-rich protein 23	NW_006263303.1 (scf_1)	22581550	22582311	-
high	LOC112095840		60S ribosomal protein L39-3	NW_006263303.1 (scf_1)	28675103	28675252	-
moderate	LOC112095847		ras-related protein RABA1f	NW_006263303.1 (scf_1)	16351140	16351493	-
moderate	LOC112095855		early nodulin-93-like	NW_006263303.1 (scf_1)	3506222	3506525	-
high	LOC112095860		probable disease resistance protein At4g27220%2C transcript variant X1	NW_006263303.1 (scf_1)	17674213	17674397	-
high	LOC112095860		probable disease resistance protein At4g27220%2C transcript variant X2	NW_006263303.1 (scf_1)	17674213	17674397	-
high	LOC112095876		alpha-copaene synthase-like	NW_006263303.1 (scf_1)	20268490	20268621	-
high	LOC112095884		glycine-rich cell wall structural protein 2	NW_006263303.1 (scf_1)	27904887	27905325	-
high	LOC112095890		(-)-germacrene D synthase-like	NW_006263303.1 (scf_1)	20351291	20351449	-
low	LOC112095899		disease resistance protein At4g27190-like%2C transcript variant X1	NW_006263303.1 (scf_1)	17799453	17799723	-
low	LOC112095899		disease resistance protein At4g27190-like%2C transcript variant X3	NW_006263303.1 (scf_1)	17799453	17799723	-
low	LOC112095899		disease resistance protein At4g27190-like%2C transcript variant X4	NW_006263303.1 (scf_1)	17799453	17799723	-
low	LOC112095899		disease resistance protein At4g27190-like%2C transcript variant X5	NW_006263303.1 (scf_1)	17799453	17799723	-
moderate	LOC112095910		egg cell-secreted protein 1.4-like	NW_006263303.1 (scf_1)	11185591	11185983	-
low	LOC112095911		phosphopantothenoylcysteine decarboxylase subunit VHS3-like	NW_006263303.1 (scf_1)	1507112	1507575	-
low	LOC112095937		small nucleolar RNA R71	NW_006263303.1 (scf_1)	10024821	10024924	-
low	LOC112096047		small nucleolar RNA R71	NW_006263303.1 (scf_1)	16533158	16533264	-
high	LOC112101569		pentatricopeptide repeat-containing protein At4g21705%2C mitochondrial-like	NW_006263303.1 (scf_1)	17894925	17895356	-
moderate	LOC112101579		NADH-quinone oxidoreductase subunit B	NW_006263303.1 (scf_1)	3768841	3769514	-
moderate	LOC112101586		(E)-beta-farnesene synthase-like	NW_006263303.1 (scf_1)	20571795	20572005	-
high	LOC112101646		L-type lectin-domain containing receptor kinase IX.1-like	NW_006263303.1 (scf_1)	1934550	1935033	-
high	LOC112101665		protein FAR1-RELATED SEQUENCE 9-like	NW_006263303.1 (scf_1)	2720164	2722287	-
low	LOC18053658	CICLE_v10010778mg	dynein light chain%2C cytoplasmic	NW_006263303.1 (scf_1)	17837678	17838028	Down
moderate	LOC18053659	CICLE_v10009624mg	thioredoxin 1	NW_006263303.1 (scf_1)	17841829	17842210	-
low	LOC18053660	CICLE_v10009229mg	E3 ubiquitin-protein ligase RMA3%2C transcript variant X3	NW_006263303.1 (scf_1)	17879937	17879955	-
low	LOC18053662	CICLE_v10010279mg	expansin-A12	NW_006263303.1 (scf_1)	17892864	17893224	-
low	LOC18053663		vicilin-like seed storage protein At2g18540%2C transcript variant X1	NW_006263303.1 (scf_1)	17898629	17899211	-
low	LOC18053663		vicilin-like seed storage protein At2g18540%2C transcript variant X2	NW_006263303.1 (scf_1)	17898629	17899211	-
moderate	LOC18053670	CICLE_v10008842mg	glycine-rich cell wall structural protein 2	NW_006263303.1 (scf_1)	18001941	18002963	Down
low	LOC18053671	CICLE_v10007869mg	MLO-like protein 11%2C transcript variant X1	NW_006263303.1 (scf_1)	18010297	18010480	-
low	LOC18053671	CICLE_v10007869mg	MLO-like protein 11%2C transcript variant X2	NW_006263303.1 (scf_1)	18009447	18009504	-
moderate	LOC18053673	CICLE_v10007878mg	nuclear/nucleolar GTPase 2%2C transcript variant X2	NW_006263303.1 (scf_1)	18040210	18040612	-
low	LOC18053680	CICLE_v10008533mg	cyclin-dependent kinase D-3	NW_006263303.1 (scf_1)	14862002	14862374	-
high	LOC18053681	CICLE_v10008114mg	protein DETOXIFICATION 16	NW_006263303.1 (scf_1)	14874779	14875129	-
moderate	LOC18053684	CICLE_v10010569mg	protein O-linked-mannose beta-1%2C4-N-acetylglucosaminyltransferase 2	NW_006263303.1 (scf_1)	14937747	14937783	-
moderate	LOC18053686	CICLE_v10007963mg	T-complex protein 1 subunit delta	NW_006263303.1 (scf_1)	14983988	14986216	-
low	LOC18053688	CICLE_v10008870mg	probable protein phosphatase 2C 8%2C transcript variant X4	NW_006263303.1 (scf_1)	14997100	14997509	-
low	LOC18053688	CICLE_v10008870mg	probable protein phosphatase 2C 8%2C transcript variant X3	NW_006263303.1 (scf_1)	14997100	14997513	-
high	LOC18053694	CICLE_v10009471mg	non-functional NADPH-dependent codeinone reductase 2%2C transcript variant X1	NW_006263303.1 (scf_1)	15134047	15134390	-
moderate	LOC18053700	CICLE_v10010456mg	protein GRIM REAPER	NW_006263303.1 (scf_1)	17453794	17454261	-
low	LOC18053701	CICLE_v10008924mg	putative RNA-binding protein YlmH%2C transcript variant X6	NW_006263303.1 (scf_1)	17461542	17461629	-
low	LOC18053701	CICLE_v10008924mg	putative RNA-binding protein YlmH%2C transcript variant X1	NW_006263303.1 (scf_1)	17461577	17461839	-
low	LOC18053701	CICLE_v10008924mg	putative RNA-binding protein YlmH%2C transcript variant X2	NW_006263303.1 (scf_1)	17461577	17461839	-
low	LOC18053701	CICLE_v10008924mg	putative RNA-binding protein YlmH%2C transcript variant X3	NW_006263303.1 (scf_1)	17461577	17461839	-
low	LOC18053701	CICLE_v10008924mg	putative RNA-binding protein YlmH%2C transcript variant X9	NW_006263303.1 (scf_1)	17461542	17461565	-
moderate	LOC18053703	CICLE_v10008004mg	proton pump-interactor 1%2C transcript variant X2	NW_006263303.1 (scf_1)	17477991	17478145	-
moderate	LOC18053703	CICLE_v10008004mg	proton pump-interactor 1%2C transcript variant X1	NW_006263303.1 (scf_1)	17478148	17478306	-
moderate	LOC18053717	CICLE_v10008358mg	putative F-box/LRR-repeat protein At4g15060	NW_006263303.1 (scf_1)	28016852	28017024	-
moderate	LOC18053721	CICLE_v10010502mg	S-adenosylmethionine decarboxylase proenzyme%2C transcript variant X1	NW_006263303.1 (scf_1)	28051088	28051260	-
moderate	LOC18053721	CICLE_v10010502mg	S-adenosylmethionine decarboxylase proenzyme%2C transcript variant X2	NW_006263303.1 (scf_1)	28051089	28051147	-
low	LOC18053723	CICLE_v10008917mg	putative GDP-L-fucose synthase 2	NW_006263303.1 (scf_1)	28054860	28055049	-
low	LOC18053726	CICLE_v10009284mg	gamma-glutamyl peptidase 3	NW_006263303.1 (scf_1)	28075583	28075900	-
low	LOC18053732	CICLE_v10008825mg	nuclear pore complex protein NUP43	NW_006263303.1 (scf_1)	28124010	28124719	-
moderate	LOC18053733	CICLE_v10009792mg	50S ribosomal protein L35%2C chloroplastic	NW_006263303.1 (scf_1)	28127159	28127565	-
low	LOC18053738	CICLE_v10007257mg	formin-like protein 18%2C transcript variant X9	NW_006263303.1 (scf_1)	1032309	1032359	-
moderate	LOC18053742	CICLE_v10010647mg	RNA polymerase I-specific transcription initiation factor RRN3%2C transcript variant X1	NW_006263303.1 (scf_1)	1090391	1090542	-
moderate	LOC18053742	CICLE_v10010647mg	RNA polymerase I-specific transcription initiation factor RRN3%2C transcript variant X2	NW_006263303.1 (scf_1)	1090391	1090542	-
moderate	LOC18053742	CICLE_v10010647mg	RNA polymerase I-specific transcription initiation factor RRN3%2C transcript variant X3	NW_006263303.1 (scf_1)	1090391	1090542	-
low	LOC18053744	CICLE_v100076131mg	transcription initiation factor TFIID subunit 5%2C transcript variant X3	NW_006263303.1 (scf_1)	1094754	1095046	-
low	LOC18053744	CICLE_v100076131mg	transcription initiation factor TFIID subunit 5%2C transcript variant X2	NW_006263303.1 (scf_1)	1094754	1095046	-
low	LOC18053744	CICLE_v100076131mg	transcription initiation factor TFIID subunit 5%2C transcript variant X1	NW_006263303.1 (scf_1)	1094754	1095046	-
moderate	LOC18053746	CICLE_v10007391mg	muscle M-line assembly protein unc-89	NW_006263303.1 (scf_1)	1136721	1137050	-
moderate	LOC18053747	CICLE_v10008100mg	NADP-dependent glyceraldehyde-3-phosphate dehydrogenase	NW_006263303.1 (scf_1)	1141760	1142219	-
low	LOC18053751	CICLE_v10008276mg	probable CCR4-associated factor 1 homolog 7	NW_006263303.1 (scf_1)	1168947	1169205	-
high	LOC18053753	CICLE_v10010331mg	CHD3-type chromatin-remodeling factor PICKLE	NW_006263303.1 (scf_1)	1180124	1180253	-
moderate	LOC18053754	CICLE_v10010432mg	brassinosteroid-related acyltransferase 1	NW_006263303.1 (scf_1)	1200857	1201306	-
moderate	LOC18053755	CICLE_v10007639mg	two-component response regulator ARR12%2C transcript variant X2	NW_006263303.1 (scf_1)	1208111	1208589	-
moderate	LOC18053755	CICLE_v10007639mg	two-component response regulator ARR12%2C transcript variant X1	NW_006263303.1 (scf_1)	1208111	1208589	-
moderate	LOC18053763	CICLE_v10010808mg	WD repeat-containing protein VIP3%2C transcript variant X2	NW_006263303.1 (scf_1)	11518182	11518769	-
moderate	LOC18053763	CICLE_v10010808mg	WD repeat-containing protein VIP3%2C transcript variant X1	NW_006263303.1 (scf_1)	11518182	11518769	-
high	LOC18053764	CICLE_v10007325mg	myosin-17%2C transcript variant X6	NW_006263303.1 (scf_1)	11525131	11525215	-
moderate	LOC18053767	CICLE_v10010078mg	12-oxophytodienoate reductase 3	NW_006263303.1 (scf_1)	11705983	11706351	-
high	LOC18053768	CICLE_v10010399mg	zinc finger MYM-type protein 1	NW_006263303.1 (scf_1)	11784080	11784218	-
low	LOC18053770	CICLE_v10008922mg	growth-regulating factor 6%2C transcript variant X2	NW_006263303.1 (scf_1)	11931994	11932344	Up
low	LOC18053770	CICLE_v10008922mg	growth-regulating factor 6%2C transcript variant X1	NW_006263303.1 (scf_1)	11931994	11932344	Up
low	LOC18053772	CICLE_v10009346mg	40S ribosomal protein S3-3	NW_006263303.1 (scf_1)	12006472	12006619	-
low	LOC18053776	CICLE_v10009248mg	protein CHLORORESPIRATORY REDUCTION 6%2C chloroplastic%2C transcript variant X1	NW_006263303.1 (scf_1)	28860700	28860968	-
moderate	LOC18053776	CICLE_v10009248mg	protein CHLORORESPIRATORY REDUCTION 6%2C chloroplastic%2C transcript variant X2	NW_006263303.1 (scf_1)	28860700	28860782	-
moderate	LOC18053776	CICLE_v10009248mg	protein CHLORORESPIRATORY REDUCTION 6%2C chloroplastic%2C transcript variant X3	NW_006263303.1 (scf_1)	28860700	28860767	-
moderate	LOC18053781	CICLE_v10010671mg	calcium uptake protein%2C mitochondrial	NW_006263303.1 (scf_1)	28905363	28905741	-
low	LOC18053782	CICLE_v10010804mg	phosphoenolpyruvate carboxylase kinase 2	NW_006263303.1 (scf_1)	28909042	28909518	-
high	LOC18053787	CICLE_v100090471mg	probable protein phosphatase 2C 44	NW_006263303.1 (scf_1)	28932076	28932640	-
moderate	LOC18053793	CICLE_v10009593mg	ethylene-responsive transcription factor ERF003	NW_006263303.1 (scf_1)	1258466	1258643	-
low	LOC18053794	CICLE_v10010789mg	coumarin 8-geranyltransferase 1b%2C chloroplastic	NW_006263303.1 (scf_1)	1273375	1273710	-
moderate	LOC18053799	CICLE_v10008336mg	coumarin 8-geranyltransferase 1b%2C chloroplastic	NW_006263303.1 (scf_1)	1353024	1353100	-
moderate	LOC18053801	CICLE_v10010546mg	coumarin 8-geranyltransferase 1b%2C chloroplastic	NW_006263303.1 (scf_1)	1395148	1395211	Down
high	LOC18053808	CICLE_v10007276mg	trafficking protein particle complex II-specific subunit 120 homolog%2C transcript variant X1	NW_006263303.1 (scf_1)	1440329	1440966	-
high	LOC18053808	CICLE_v10007276mg	trafficking protein particle complex II-specific subunit 120 homolog%2C transcript variant X2	NW_006263303.1 (scf_1)	1440329	1440966	-
high	LOC18053830	CICLE_v10007834mg	leucine aminopeptidase 1	NW_006263303.1 (scf_1)	28420159	28420392	-
high	LOC18053848		non-canonical poly(A) RNA polymerase PAPD5	NW_006263303.1 (scf_1)	17784560	17784642	-
low	LOC18053850	CICLE_v10009061mg	3-deoxy-manno-octulosonate cytidylyltransferase%2C mitochondrial	NW_006263303.1 (scf_1)	17834244	17834603	-
moderate	LOC18053855	CICLE_v10007430mg	pentatricopeptide repeat-containing protein At4g30825%2C chloroplastic	NW_006263303.1 (scf_1)	28171656	28174625	-
moderate	LOC18053856	CICLE_v10007333mg	DNA-directed RNA polymerase 3%2C chloroplastic	NW_006263303.1 (scf_1)	28183646	28184708	-
low	LOC18053857	CICLE_v10009595mg	F-box/kelch-repeat protein At5g42360	NW_006263303.1 (scf_1)	28185107	28185301	-
moderate	LOC18053858	CICLE_v10010652mg	putative leucine-rich repeat receptor-like serine/threonine-protein kinase At2g24130	NW_006263303.1 (scf_1)	28190911	28193470	-
moderate	LOC18053860	CICLE_v10009711mg	calcineurin subunit B%2C transcript variant X2	NW_006263303.1 (scf_1)	28210492	28210834	-
moderate	LOC18053860	CICLE_v10009711mg	calcineurin subunit B%2C transcript variant X1	NW_006263303.1 (scf_1)	28210492	28210834	-
high	LOC18053863	CICLE_v10008112mg	serine carboxypeptidase II-2%2C transcript variant X1	NW_006263303.1 (scf_1)	28223033	28223602	-
high	LOC18053872	CICLE_v10010766mg	rust resistance kinase Lr10	NW_006263303.1 (scf_1)	403255	404346	-
low	LOC18053874	CICLE_v10007752mg	protein KAKU4%2C transcript variant X3	NW_006263303.1 (scf_1)	406508	406993	-
low	LOC18053874	CICLE_v10007752mg	protein KAKU4%2C transcript variant X1	NW_006263303.1 (scf_1)	406508	406993	-
low	LOC18053874	CICLE_v10007752mg	protein KAKU4%2C transcript variant X2	NW_006263303.1 (scf_1)	406552	406993	-
moderate	LOC18053875	CICLE_v10008736mg	COP9 signalosome complex subunit 5a%2C transcript variant X1	NW_006263303.1 (scf_1)	413447	413972	-
moderate	LOC18053875	CICLE_v10008736mg	COP9 signalosome complex subunit 5a%2C transcript variant X2	NW_006263303.1 (scf_1)	413447	413972	-
low	LOC18053887	CICLE_v10008715mg	elongator complex protein 4%2C transcript variant X2	NW_006263303.1 (scf_1)	15609426	15609699	-
low	LOC18053887	CICLE_v10008715mg	elongator complex protein 4%2C transcript variant X1	NW_006263303.1 (scf_1)	15609426	15609699	-
low	LOC18053887	CICLE_v10008715mg	elongator complex protein 4%2C transcript variant X3	NW_006263303.1 (scf_1)	15609426	15609513	-
moderate	LOC18053888	CICLE_v10008583mg	cold-responsive protein kinase 1	NW_006263303.1 (scf_1)	15710405	15710592	-
low	LOC18053889	CICLE_v10010503mg	ABC transporter G family member 10	NW_006263303.1 (scf_1)	15714570	15716411	-
high	LOC18053893	CICLE_v10010357mg	non-specific lipid-transfer protein A	NW_006263303.1 (scf_1)	15745422	15745760	-
moderate	LOC18053896	CICLE_v10008394mg	UBP1-associated protein 2C	NW_006263303.1 (scf_1)	15805803	15807179	-
moderate	LOC18053900	CICLE_v10008349mg	protein trichome birefringence-like 31	NW_006263303.1 (scf_1)	15858003	15858373	-
high	LOC18053901	CICLE_v10008222mg	tRNA dimethylallyltransferase 9%2C transcript variant X2	NW_006263303.1 (scf_1)	15859860	15860274	-
high	LOC18053901	CICLE_v10008222mg	tRNA dimethylallyltransferase 9%2C transcript variant X1	NW_006263303.1 (scf_1)	15859858	15860274	-
low	LOC18053902	CICLE_v10010809mg	protein PIN-LIKES 3	NW_006263303.1 (scf_1)	15875426	15875601	-
moderate	LOC18053905	CICLE_v10007471mg	G-type lectin S-receptor-like serine/threonine-protein kinase At4g27290	NW_006263303.1 (scf_1)	19188893	19190240	-
moderate	LOC18053915	CICLE_v10007453mg	receptor-like serine/threonine-protein kinase SD1-8%2C transcript variant X2	NW_006263303.1 (scf_1)	19341540	19342918	Up
moderate	LOC18053915	CICLE_v10007453mg	receptor-like serine/threonine-protein kinase SD1-8%2C transcript variant X1	NW_006263303.1 (scf_1)	19341540	19342918	Up
moderate	LOC18053927	CICLE_v10008079mg	glucan endo-1%2C3-beta-glucosidase 5	NW_006263303.1 (scf_1)	93855	95086	-
moderate	LOC18053937	CICLE_v10009808mg	putative RNA methyltransferase At5g10620%2C transcript variant X1	NW_006263303.1 (scf_1)	328506	329029	-
moderate	LOC18053937	CICLE_v10009808mg	putative RNA methyltransferase At5g10620%2C transcript variant X2	NW_006263303.1 (scf_1)	328506	329029	-
moderate	LOC18053937	CICLE_v10009808mg	putative RNA methyltransferase At5g10620%2C transcript variant X3	NW_006263303.1 (scf_1)	328506	329029	-
moderate	LOC18053937	CICLE_v10009808mg	putative RNA methyltransferase At5g10620%2C transcript variant X4	NW_006263303.1 (scf_1)	328506	329029	-
moderate	LOC18053940	CICLE_v10009502mg	selenoprotein H	NW_006263303.1 (scf_1)	340165	340680	Up
moderate	LOC18053941	CICLE_v10010765mg	fasciclin-like arabinogalactan protein 3	NW_006263303.1 (scf_1)	344012	344854	-
low	LOC18053943	CICLE_v10009139mg	replication protein A 32 kDa subunit A	NW_006263303.1 (scf_1)	366659	366899	-
low	LOC18053946	CICLE_v10009655mg	serine/arginine-rich splicing factor RSZ22%2C transcript variant X1	NW_006263303.1 (scf_1)	570709	570777	-
moderate	LOC18053951	CICLE_v10010162mg	histidine kinase 5	NW_006263303.1 (scf_1)	623431	624144	-
moderate	LOC18053957	CICLE_v10007424mg	glutamate receptor 2.7%2C transcript variant X1	NW_006263303.1 (scf_1)	686504	686800	-
moderate	LOC18053957	CICLE_v10007424mg	glutamate receptor 2.7%2C transcript variant X2	NW_006263303.1 (scf_1)	686504	686800	-
low	LOC18053962	CICLE_v10009695mg	protein GLUTAMINE DUMPER 5	NW_006263303.1 (scf_1)	709931	710584	-
moderate	LOC18053964	CICLE_v10008813mg	zinc finger protein CONSTANS-LIKE 4	NW_006263303.1 (scf_1)	734124	735200	-
moderate	LOC18053966	CICLE_v10009652mg	AIG2-like protein D	NW_006263303.1 (scf_1)	180361	180722	-
moderate	LOC18053967	CICLE_v10007339mg	L-arabinokinase%2C transcript variant X1	NW_006263303.1 (scf_1)	193076	193460	Down
moderate	LOC18053967	CICLE_v10007339mg	L-arabinokinase%2C transcript variant X2	NW_006263303.1 (scf_1)	193076	193460	Down
low	LOC18053971	CICLE_v10010302mg	auxin-responsive protein SAUR71	NW_006263303.1 (scf_1)	204820	205338	-
low	LOC18053973	CICLE_v10008515mg	basic leucine zipper 9%2C transcript variant X1	NW_006263303.1 (scf_1)	233450	233866	Down
low	LOC18053973	CICLE_v10008515mg	basic leucine zipper 9%2C transcript variant X2	NW_006263303.1 (scf_1)	234301	234641	Down
low	LOC18053979	CICLE_v10008269mg	homeobox protein knotted-1-like 3%2C transcript variant X2	NW_006263303.1 (scf_1)	1461484	1462637	-
low	LOC18053979	CICLE_v10008269mg	homeobox protein knotted-1-like 3%2C transcript variant X3	NW_006263303.1 (scf_1)	1461484	1462637	-
low	LOC18053979	CICLE_v10008269mg	homeobox protein knotted-1-like 3%2C transcript variant X1	NW_006263303.1 (scf_1)	1461484	1462637	-
moderate	LOC18053982	CICLE_v10007726mg	neurochondrin%2C transcript variant X1	NW_006263303.1 (scf_1)	1478161	1478393	-
moderate	LOC18053982	CICLE_v10007726mg	neurochondrin%2C transcript variant X2	NW_006263303.1 (scf_1)	1478160	1478393	-
moderate	LOC18053983	CICLE_v10008730mg	hydroxyproline O-arabinosyltransferase 1	NW_006263303.1 (scf_1)	1485386	1486080	-
moderate	LOC18053988	CICLE_v10009082mg	protein MEMO1%2C transcript variant X1	NW_006263303.1 (scf_1)	1529756	1529925	-
moderate	LOC18053988	CICLE_v10009082mg	protein MEMO1%2C transcript variant X2	NW_006263303.1 (scf_1)	1529548	1529728	-
moderate	LOC18053989	CICLE_v10008054mg	calcium uptake protein%2C mitochondrial%2C transcript variant X1	NW_006263303.1 (scf_1)	1536642	1537400	-
moderate	LOC18053989	CICLE_v10008054mg	calcium uptake protein%2C mitochondrial%2C transcript variant X2	NW_006263303.1 (scf_1)	1536642	1537400	-
moderate	LOC18053993	CICLE_v10007829mg	transcription factor GTE4%2C transcript variant X1	NW_006263303.1 (scf_1)	15888940	15891049	-
moderate	LOC18053993	CICLE_v10007829mg	transcription factor GTE4%2C transcript variant X2	NW_006263303.1 (scf_1)	15888940	15891049	-
moderate	LOC18053993	CICLE_v10007829mg	transcription factor GTE4%2C transcript variant X3	NW_006263303.1 (scf_1)	15888940	15891049	-
moderate	LOC18053993	CICLE_v10007829mg	transcription factor GTE4%2C transcript variant X4	NW_006263303.1 (scf_1)	15888940	15891049	-
moderate	LOC18053993	CICLE_v10007829mg	transcription factor GTE4%2C transcript variant X5	NW_006263303.1 (scf_1)	15888940	15891049	-
low	LOC18053998	CICLE_v10008390mg	transcription factor TCP4	NW_006263303.1 (scf_1)	16097722	16100099	-
moderate	LOC18054003	CICLE_v10008720mg	basic leucine zipper 61%2C transcript variant X1	NW_006263303.1 (scf_1)	16290266	16291144	-
moderate	LOC18054003	CICLE_v10008720mg	basic leucine zipper 61%2C transcript variant X2	NW_006263303.1 (scf_1)	16290266	16291150	-
moderate	LOC18054005	CICLE_v10007976mg	probable E3 ubiquitin-protein ligase ZFP1	NW_006263303.1 (scf_1)	16366527	16366629	-
high	LOC18054012	CICLE_v10007570mg	FK506-binding protein 5	NW_006263303.1 (scf_1)	16462868	16465516	Up
low	LOC18054016	CICLE_v10007328mg	putative disease resistance protein RGA3	NW_006263303.1 (scf_1)	16564980	16568175	-
moderate	LOC18054019	CICLE_v10009269mg	E3 SUMO-protein ligase MMS21	NW_006263303.1 (scf_1)	16597035	16597295	-
moderate	LOC18054026	CICLE_v10009636mg	30S ribosomal protein S20%2C chloroplastic	NW_006263303.1 (scf_1)	16696673	16696935	-
low	LOC18054028	CICLE_v10009484mg	ethylene-responsive transcription factor 4	NW_006263303.1 (scf_1)	16724679	16725594	Up
moderate	LOC18054029	CICLE_v10009870mg	protein yippee-like At5g53940%2C transcript variant X2	NW_006263303.1 (scf_1)	16730495	16730899	-
moderate	LOC18054029	CICLE_v10009870mg	protein yippee-like At5g53940%2C transcript variant X1	NW_006263303.1 (scf_1)	16730497	16730899	-
moderate	LOC18054031	CICLE_v10008595mg	ribosomal protein L11 methyltransferase	NW_006263303.1 (scf_1)	16741448	16741884	-
low	LOC18054035	CICLE_v10009380mg	PRA1 family protein H%2C transcript variant X3	NW_006263303.1 (scf_1)	17137359	17137820	-
low	LOC18054035	CICLE_v10009380mg	PRA1 family protein H%2C transcript variant X4	NW_006263303.1 (scf_1)	17137359	17137820	-
low	LOC18054037	CICLE_v10007580mg	carbon catabolite repressor protein 4 homolog 6	NW_006263303.1 (scf_1)	2220406	2220544	-
high	LOC18054044	CICLE_v10010634mg	6-hydroxynicotinate 3-monooxygenase	NW_006263303.1 (scf_1)	2269682	2269939	-
moderate	LOC18054057	CICLE_v10009643mg	V-type proton ATPase subunit c''1	NW_006263303.1 (scf_1)	2422796	2423041	-
moderate	LOC18054061	CICLE_v10008648mg	probable protein phosphatase 2C 22%2C transcript variant X1	NW_006263303.1 (scf_1)	2443066	2443829	-
moderate	LOC18054061	CICLE_v10008648mg	probable protein phosphatase 2C 22%2C transcript variant X2	NW_006263303.1 (scf_1)	2443066	2443827	-
low	LOC18054061	CICLE_v10008648mg	probable protein phosphatase 2C 22%2C transcript variant X3	NW_006263303.1 (scf_1)	2443066	2443824	-
low	LOC18054068	CICLE_v10007375mg	ubiquitin carboxyl-terminal hydrolase 23	NW_006263303.1 (scf_1)	28464534	28465038	-
low	LOC18054071	CICLE_v10008669mg	chitotriosidase-1	NW_006263303.1 (scf_1)	28482411	28483611	-
moderate	LOC18054073	CICLE_v10009068mg	protein ABHD17B	NW_006263303.1 (scf_1)	28490876	28492187	-
moderate	LOC18054075	CICLE_v10008603mg	calmodulin-binding protein 60 E	NW_006263303.1 (scf_1)	28509227	28509900	-
moderate	LOC18054078	CICLE_v10007625mg	germinal center kinase 1%2C transcript variant X1	NW_006263303.1 (scf_1)	17158397	17158571	-
moderate	LOC18054078	CICLE_v10007625mg	germinal center kinase 1%2C transcript variant X2	NW_006263303.1 (scf_1)	17158397	17158571	-
high	LOC18054079	CICLE_v10008806mg	protein RICE SALT SENSITIVE 3	NW_006263303.1 (scf_1)	17175113	17175545	Up
low	LOC18054086	CICLE_v10007314mg	phytosulfokine receptor 2	NW_006263303.1 (scf_1)	17211330	17212082	-
low	LOC18054089	CICLE_v10008140mg	protein DETOXIFICATION 19%2C transcript variant X1	NW_006263303.1 (scf_1)	17262930	17263362	Up
low	LOC18054089	CICLE_v10008140mg	protein DETOXIFICATION 19%2C transcript variant X2	NW_006263303.1 (scf_1)	17262936	17263362	Up
low	LOC18054092	CICLE_v10008649mg	early nodulin-like protein 2	NW_006263303.1 (scf_1)	17363538	17363951	-
moderate	LOC18054097	CICLE_v10010613mg	nucleolin	NW_006263303.1 (scf_1)	457990	458027	-
high	LOC18054104	CICLE_v10010499mg	pentatricopeptide repeat-containing protein At5g10690	NW_006263303.1 (scf_1)	481510	481593	-
low	LOC18054109	CICLE_v10007364mg	coatomer subunit beta-1%2C transcript variant X1	NW_006263303.1 (scf_1)	503841	504037	-
low	LOC18054109	CICLE_v10007364mg	coatomer subunit beta-1%2C transcript variant X2	NW_006263303.1 (scf_1)	503842	504037	-
moderate	LOC18054113	CICLE_v10008836mg	probable WRKY transcription factor 17	NW_006263303.1 (scf_1)	528280	529159	-
low	LOC18054114	CICLE_v10007223mg	COP1-interactive protein 1%2C transcript variant X4	NW_006263303.1 (scf_1)	542663	542736	-
moderate	LOC18054115	CICLE_v10008459mg	probable sarcosine oxidase	NW_006263303.1 (scf_1)	552256	553922	Down
low	LOC18054116	CICLE_v10010306mg	trifunctional UDP-glucose 4%2C6-dehydratase/UDP-4-keto-6-deoxy-D-glucose 3%2C5-epimerase/UDP-4-keto-L-rhamnose-reductase RHM3	NW_006263303.1 (scf_1)	559896	561482	-
moderate	LOC18054125	CICLE_v10009141mg	protein YIPF6 homolog	NW_006263303.1 (scf_1)	27288934	27289633	-
moderate	LOC18054128	CICLE_v10010113mg	NADH dehydrogenase [ubiquinone] 1 beta subcomplex subunit 2	NW_006263303.1 (scf_1)	27293258	27293481	-
low	LOC18054129	CICLE_v10010309mg	hydroxyproline O-galactosyltransferase GALT3	NW_006263303.1 (scf_1)	27297237	27298358	Up
moderate	LOC18054130	CICLE_v10009163mg	mitochondrial outer membrane protein porin 4	NW_006263303.1 (scf_1)	27299915	27300026	-
low	LOC18054137	CICLE_v10010452mg	nicotianamine synthase	NW_006263303.1 (scf_1)	27357112	27357966	-
moderate	LOC18054144	CICLE_v100100002mg	xyloglucan endotransglucosylase/hydrolase protein 22	NW_006263303.1 (scf_1)	27397943	27398013	-
moderate	LOC18054145	CICLE_v10010176mg	xyloglucan endotransglucosylase/hydrolase protein 22	NW_006263303.1 (scf_1)	27399596	27399727	-
moderate	LOC18054146		xyloglucan endotransglucosylase/hydrolase protein 22	NW_006263303.1 (scf_1)	27405276	27405599	-
low	LOC18054148	CICLE_v10010524mg	NAC transcription factor 29	NW_006263303.1 (scf_1)	27413185	27413548	-
low	LOC18054150	CICLE_v10008951mg	xyloglucan endotransglucosylase/hydrolase protein 22	NW_006263303.1 (scf_1)	27419322	27419646	Down
moderate	LOC18054151	CICLE_v10009119mg	probable xyloglucan endotransglucosylase/hydrolase protein 23	NW_006263303.1 (scf_1)	27422224	27422578	-
moderate	LOC18054152	CICLE_v10010412mg	xyloglucan endotransglucosylase/hydrolase protein 24	NW_006263303.1 (scf_1)	27425725	27425991	-
low	LOC18054157	CICLE_v10008778mg	probable xyloglucan endotransglucosylase/hydrolase protein 23	NW_006263303.1 (scf_1)	27445968	27446292	Down
moderate	LOC18054158	CICLE_v10009118mg	probable xyloglucan endotransglucosylase/hydrolase protein 23	NW_006263303.1 (scf_1)	27448871	27449242	-
moderate	LOC18054164	CICLE_v10010364mg	transcription factor MYB36	NW_006263303.1 (scf_1)	27496720	27496855	-
low	LOC18054167	CICLE_v10009728mg	pathogenesis-related protein PR-1	NW_006263303.1 (scf_1)	27512227	27512741	-
high	LOC18054173		peptidyl-prolyl cis-trans isomerase CYP37%2C chloroplastic	NW_006263303.1 (scf_1)	18331058	18331418	-
high	LOC18054177	CICLE_v100072731mg	trafficking protein particle complex II-specific subunit 130 homolog	NW_006263303.1 (scf_1)	18369719	18370214	-
moderate	LOC18054179	CICLE_v10008644mg	PAP-specific phosphatase HAL2-like	NW_006263303.1 (scf_1)	18409361	18409837	-
moderate	LOC18054184	CICLE_v10007556mg	lysine-specific histone demethylase 1 homolog 2	NW_006263303.1 (scf_1)	18463384	18465327	-
moderate	LOC18054189	CICLE_v10009758mg	F-box protein At1g53790	NW_006263303.1 (scf_1)	18492235	18493602	-
low	LOC18054194	CICLE_v10009485mg	adenine phosphoribosyltransferase 5%2C transcript variant X1	NW_006263303.1 (scf_1)	1690160	1690449	Down
low	LOC18054194	CICLE_v10009485mg	adenine phosphoribosyltransferase 5%2C transcript variant X2	NW_006263303.1 (scf_1)	1690160	1690448	Down
moderate	LOC18054199	CICLE_v10008790mg	nucleotide-sugar uncharacterized transporter 3%2C transcript variant X1	NW_006263303.1 (scf_1)	1717580	1717873	-
low	LOC18054200	CICLE_v10009245mg	auxin-responsive protein IAA29	NW_006263303.1 (scf_1)	1728047	1728358	-
low	LOC18054201		topless-related protein 1	NW_006263303.1 (scf_1)	1732178	1732543	-
moderate	LOC18054204	CICLE_v10009838mg	general transcription factor 3C polypeptide 6%2C transcript variant X3	NW_006263303.1 (scf_1)	18056123	18056488	-
moderate	LOC18054204	CICLE_v10009838mg	general transcription factor 3C polypeptide 6%2C transcript variant X2	NW_006263303.1 (scf_1)	18056123	18056488	-
moderate	LOC18054204	CICLE_v10009838mg	general transcription factor 3C polypeptide 6%2C transcript variant X1	NW_006263303.1 (scf_1)	18056123	18056488	-
low	LOC18054205	CICLE_v10008120mg	ultraviolet-B receptor UVR8%2C transcript variant X1	NW_006263303.1 (scf_1)	18058208	18058330	-
low	LOC18054205	CICLE_v10008120mg	ultraviolet-B receptor UVR8%2C transcript variant X2	NW_006263303.1 (scf_1)	18058207	18058330	-
low	LOC18054205	CICLE_v10008120mg	ultraviolet-B receptor UVR8%2C transcript variant X3	NW_006263303.1 (scf_1)	18058208	18058330	-
low	LOC18054205	CICLE_v10008120mg	ultraviolet-B receptor UVR8%2C transcript variant X4	NW_006263303.1 (scf_1)	18058206	18058330	-
moderate	LOC18054206	CICLE_v10008537mg	CBS domain-containing protein CBSX5	NW_006263303.1 (scf_1)	18069498	18069977	-
moderate	LOC18054207	CICLE_v10009261mg	stem-specific protein TSJT1	NW_006263303.1 (scf_1)	18107634	18108163	-
low	LOC18054208	CICLE_v10008977mg	ribosome biogenesis protein BRX1 homolog 1	NW_006263303.1 (scf_1)	18112791	18112899	-
moderate	LOC18054209	CICLE_v10008488mg	lanC-like protein GCR2	NW_006263303.1 (scf_1)	18113627	18113967	-
moderate	LOC18054210	CICLE_v10008520mg	protochlorophyllide reductase%2C chloroplastic%2C transcript variant X3	NW_006263303.1 (scf_1)	18119048	18119222	-
moderate	LOC18054210	CICLE_v10008520mg	protochlorophyllide reductase%2C chloroplastic%2C transcript variant X1	NW_006263303.1 (scf_1)	18119048	18119222	-
moderate	LOC18054210	CICLE_v10008520mg	protochlorophyllide reductase%2C chloroplastic%2C transcript variant X2	NW_006263303.1 (scf_1)	18119048	18119222	-
high	LOC18054214	CICLE_v10007365mg	COP1-interacting protein 7	NW_006263303.1 (scf_1)	18175888	18176320	-
moderate	LOC18054219	CICLE_v10007744mg	ABC transporter G family member 9	NW_006263303.1 (scf_1)	18207936	18208109	-
moderate	LOC18054221	CICLE_v10008812mg	NAC domain-containing protein 72	NW_006263303.1 (scf_1)	18270507	18270824	Down
moderate	LOC18054222	CICLE_v10008628mg	NAC transcription factor 56	NW_006263303.1 (scf_1)	18298315	18298640	-
low	LOC18054225	CICLE_v10009076mg	probable protein phosphatase 2C 59	NW_006263303.1 (scf_1)	743469	743742	-
moderate	LOC18054228	CICLE_v10009090mg	protein ENHANCED DISEASE RESISTANCE 2-like	NW_006263303.1 (scf_1)	758700	760009	-
low	LOC18054234	CICLE_v10007965mg	protein TIC 55%2C chloroplastic	NW_006263303.1 (scf_1)	868028	868596	-
moderate	LOC18054235	CICLE_v10010730mg	dynamin-related protein 3A%2C transcript variant X4	NW_006263303.1 (scf_1)	877935	878428	-
moderate	LOC18054235	CICLE_v10010730mg	dynamin-related protein 3A%2C transcript variant X2	NW_006263303.1 (scf_1)	877935	878428	-
moderate	LOC18054235	CICLE_v10010730mg	dynamin-related protein 3A%2C transcript variant X1	NW_006263303.1 (scf_1)	877935	878428	-
moderate	LOC18054235	CICLE_v10010730mg	dynamin-related protein 3A%2C transcript variant X3	NW_006263303.1 (scf_1)	877935	878428	-
moderate	LOC18054235	CICLE_v10010730mg	dynamin-related protein 3A%2C transcript variant X5	NW_006263303.1 (scf_1)	877935	878428	-
moderate	LOC18054235	CICLE_v10010730mg	dynamin-related protein 3A%2C transcript variant X6	NW_006263303.1 (scf_1)	877935	878428	-
moderate	LOC18054236	CICLE_v10008089mg	zinc finger CCCH domain-containing protein 22	NW_006263303.1 (scf_1)	881564	881752	-
low	LOC18054237	CICLE_v10010834mg	spindle and kinetochore-associated protein 2	NW_006263303.1 (scf_1)	881836	882045	-
high	LOC18054240	CICLE_v10007936mg	monogalactosyldiacylglycerol synthase%2C chloroplastic%2C transcript variant X3	NW_006263303.1 (scf_1)	898048	899227	-
high	LOC18054240	CICLE_v10007936mg	monogalactosyldiacylglycerol synthase%2C chloroplastic%2C transcript variant X1	NW_006263303.1 (scf_1)	898049	899227	-
moderate	LOC18054245	CICLE_v10009622mg	temperature-induced lipocalin-1	NW_006263303.1 (scf_1)	28518792	28519510	-
low	LOC18054250	CICLE_v10007258mg	FIP1[V]-like protein%2C transcript variant X1	NW_006263303.1 (scf_1)	28563632	28564566	-
low	LOC18054250	CICLE_v10007258mg	FIP1[V]-like protein%2C transcript variant X2	NW_006263303.1 (scf_1)	28563632	28564566	-
moderate	LOC18054251	CICLE_v10009392mg	trafficking protein particle complex subunit 5%2C transcript variant X1	NW_006263303.1 (scf_1)	28566789	28566995	-
low	LOC18054254	CICLE_v10008091mg	NADP-dependent glyceraldehyde-3-phosphate dehydrogenase	NW_006263303.1 (scf_1)	28582172	28582484	Up
low	LOC18054255	CICLE_v10010403mg	AP2/ERF and B3 domain-containing transcription factor At1g50680	NW_006263303.1 (scf_1)	28588043	28588046	-
low	LOC18054256	CICLE_v10009941mg	cytochrome c oxidase assembly factor 6%2C transcript variant X2	NW_006263303.1 (scf_1)	28601922	28602204	-
moderate	LOC18054257	CICLE_v10008192mg	transcription factor bHLH66	NW_006263303.1 (scf_1)	28609714	28610414	-
low	LOC18054259	CICLE_v10010299mg	RNA polymerase II C-terminal domain phosphatase-like 4	NW_006263303.1 (scf_1)	28642268	28642457	-
low	LOC18054262	CICLE_v10007520mg	cysteine-rich receptor-like protein kinase 10%2C transcript variant X2	NW_006263303.1 (scf_1)	28658187	28659441	-
moderate	LOC18054264	CICLE_v10007902mg	ubiquitin carboxyl-terminal hydrolase 22	NW_006263303.1 (scf_1)	915185	916562	-
moderate	LOC18054266	CICLE_v10008084mg	probable folate-biopterin transporter 2%2C transcript variant X3	NW_006263303.1 (scf_1)	923729	923886	-
moderate	LOC18054271	CICLE_v10009304mg	probable phospholipid hydroperoxide glutathione peroxidase	NW_006263303.1 (scf_1)	950566	950960	-
moderate	LOC18054274	CICLE_v10010567mg	pentatricopeptide repeat-containing protein At3g29230	NW_006263303.1 (scf_1)	960843	962565	-
moderate	LOC18054277	CICLE_v10009140mg	nuclear nucleic acid-binding protein C1D	NW_006263303.1 (scf_1)	980352	980754	-
moderate	LOC18054279	CICLE_v10007716mg	transmembrane 9 superfamily member 8	NW_006263303.1 (scf_1)	989144	989468	-
high	LOC18054280	CICLE_v10007764mg	BTB/POZ domain-containing protein NPY1%2C transcript variant X1	NW_006263303.1 (scf_1)	995369	996220	-
low	LOC18054280	CICLE_v10007764mg	BTB/POZ domain-containing protein NPY1%2C transcript variant X2	NW_006263303.1 (scf_1)	996135	996220	-
high	LOC18054282	CICLE_v10008491mg	3-hydroxyisobutyryl-CoA hydrolase-like protein 2%2C mitochondrial	NW_006263303.1 (scf_1)	1005737	1005967	-
low	LOC18054284	CICLE_v10008337mg	GTPase-activating protein GYP7	NW_006263303.1 (scf_1)	21309730	21310226	Up
moderate	LOC18054286	CICLE_v10008777mg	electron transfer flavoprotein subunit alpha%2C mitochondrial%2C transcript variant X1	NW_006263303.1 (scf_1)	21325300	21325503	-
moderate	LOC18054286	CICLE_v10008777mg	electron transfer flavoprotein subunit alpha%2C mitochondrial%2C transcript variant X2	NW_006263303.1 (scf_1)	21325299	21325503	-
moderate	LOC18054290	CICLE_v10008293mg	aspartic proteinase nepenthesin-1	NW_006263303.1 (scf_1)	21357382	21358854	-
moderate	LOC18054294	CICLE_v10008564mg	glucose-6-phosphate/phosphate translocator 2%2C chloroplastic	NW_006263303.1 (scf_1)	21406117	21406923	-
moderate	LOC18054295	CICLE_v10008204mg	tryptophan synthase beta chain 1%2C transcript variant X1	NW_006263303.1 (scf_1)	21414468	21415096	-
moderate	LOC18054295	CICLE_v10008204mg	tryptophan synthase beta chain 1%2C transcript variant X2	NW_006263303.1 (scf_1)	21414468	21415096	-
moderate	LOC18054296	CICLE_v10008061mg	FHA domain-containing protein DDL%2C transcript variant X4	NW_006263303.1 (scf_1)	21425700	21425858	-
moderate	LOC18054296	CICLE_v10008061mg	FHA domain-containing protein DDL%2C transcript variant X2	NW_006263303.1 (scf_1)	21426731	21427967	-
moderate	LOC18054296	CICLE_v10008061mg	FHA domain-containing protein DDL%2C transcript variant X1	NW_006263303.1 (scf_1)	21425700	21425858	-
moderate	LOC18054296	CICLE_v10008061mg	FHA domain-containing protein DDL%2C transcript variant X3	NW_006263303.1 (scf_1)	21426048	21426269	-
low	LOC18054298	CICLE_v10009122mg	septum-promoting GTP-binding protein 1%2C transcript variant X3	NW_006263303.1 (scf_1)	21441667	21442309	Down
high	LOC18054298	CICLE_v10009122mg	septum-promoting GTP-binding protein 1%2C transcript variant X2	NW_006263303.1 (scf_1)	21441667	21442309	Down
moderate	LOC18054306	CICLE_v10007588mg	DNA replication licensing factor MCM5	NW_006263303.1 (scf_1)	28694971	28695324	-
low	LOC18054308	CICLE_v10007241mg	dicer-like protein 4%2C transcript variant X1	NW_006263303.1 (scf_1)	28707268	28707737	-
low	LOC18054308	CICLE_v10007241mg	dicer-like protein 4%2C transcript variant X2	NW_006263303.1 (scf_1)	28707268	28707737	-
moderate	LOC18054310	CICLE_v10007533mg	protein ENHANCED DISEASE RESISTANCE 2-like%2C transcript variant X2	NW_006263303.1 (scf_1)	28729281	28729650	-
moderate	LOC18054310	CICLE_v10007533mg	protein ENHANCED DISEASE RESISTANCE 2-like%2C transcript variant X1	NW_006263303.1 (scf_1)	28729281	28729650	-
moderate	LOC18054313	CICLE_v10007794mg	adenylate kinase 5%2C chloroplastic%2C transcript variant X2	NW_006263303.1 (scf_1)	28748693	28748976	-
high	LOC18054313	CICLE_v10007794mg	adenylate kinase 5%2C chloroplastic%2C transcript variant X1	NW_006263303.1 (scf_1)	28748693	28748976	-
moderate	LOC18054313	CICLE_v10007794mg	adenylate kinase 5%2C chloroplastic%2C transcript variant X3	NW_006263303.1 (scf_1)	28748693	28748976	-
high	LOC18054313	CICLE_v10007794mg	adenylate kinase 5%2C chloroplastic%2C transcript variant X4	NW_006263303.1 (scf_1)	28748458	28748549	-
high	LOC18054313	CICLE_v10007794mg	adenylate kinase 5%2C chloroplastic%2C transcript variant X5	NW_006263303.1 (scf_1)	28748458	28748492	-
moderate	LOC18054314	CICLE_v10007695mg	transmembrane 9 superfamily member 11	NW_006263303.1 (scf_1)	28750123	28752848	-
moderate	LOC18054315	CICLE_v10007579mg	double-strand break repair protein MRE11%2C transcript variant X5	NW_006263303.1 (scf_1)	18773398	18773485	-
moderate	LOC18054316	CICLE_v10010507mg	cyclic nucleotide-gated ion channel 4	NW_006263303.1 (scf_1)	18787834	18788546	-
low	LOC18054320	CICLE_v10009203mg	vesicle-associated protein 4-1	NW_006263303.1 (scf_1)	18815670	18816263	-
low	LOC18054322	CICLE_v10009143mg	F-box protein At2g26160	NW_006263303.1 (scf_1)	18883554	18884930	Up
moderate	LOC18054328	CICLE_v10007478mg	ubiquitin carboxyl-terminal hydrolase 14	NW_006263303.1 (scf_1)	18968146	18968484	-
moderate	LOC18054337	CICLE_v10009213mg	zinc finger protein hangover	NW_006263303.1 (scf_1)	19056872	19058122	-
moderate	LOC18054344	CICLE_v10009985mg	50S ribosomal protein L30%2C transcript variant X1	NW_006263303.1 (scf_1)	22781314	22781464	-
moderate	LOC18054344	CICLE_v10009985mg	50S ribosomal protein L30%2C transcript variant X2	NW_006263303.1 (scf_1)	22781314	22781464	-
high	LOC18054345	CICLE_v10007984mg	endoglucanase 11	NW_006263303.1 (scf_1)	22786179	22786505	-
high	LOC18054346	CICLE_v10008176mg	glucan endo-1%2C3-beta-glucosidase 12	NW_006263303.1 (scf_1)	22792407	22792517	Up
moderate	LOC18054349	CICLE_v10007883mg	EH domain-containing protein 1	NW_006263303.1 (scf_1)	22823778	22824179	-
low	LOC18054350	CICLE_v10010012mg	upstream activation factor subunit UAF30%2C transcript variant X3	NW_006263303.1 (scf_1)	22831469	22831572	-
low	LOC18054350	CICLE_v10010012mg	upstream activation factor subunit UAF30%2C transcript variant X1	NW_006263303.1 (scf_1)	22831469	22831572	-
low	LOC18054350	CICLE_v10010012mg	upstream activation factor subunit UAF30%2C transcript variant X2	NW_006263303.1 (scf_1)	22831712	22831786	-
moderate	LOC18054351	CICLE_v10008798mg	GDSL esterase/lipase At4g26790	NW_006263303.1 (scf_1)	22835182	22835867	-
low	LOC18054353	CICLE_v10008685mg	grpE protein homolog 2%2C mitochondrial%2C transcript variant X1	NW_006263303.1 (scf_1)	22840355	22840932	-
low	LOC18054353	CICLE_v10008685mg	grpE protein homolog 2%2C mitochondrial%2C transcript variant X3	NW_006263303.1 (scf_1)	22840359	22840932	-
low	LOC18054353	CICLE_v10008685mg	grpE protein homolog 2%2C mitochondrial%2C transcript variant X2	NW_006263303.1 (scf_1)	22840358	22840932	-
low	LOC18054355	CICLE_v10007944mg	trigger factor-like protein TIG%2C Chloroplastic	NW_006263303.1 (scf_1)	22846876	22847257	-
low	LOC18054358	CICLE_v10008599mg	indole-3-acetate O-methyltransferase 1%2C transcript variant X1	NW_006263303.1 (scf_1)	22870535	22870855	-
low	LOC18054358	CICLE_v10008599mg	indole-3-acetate O-methyltransferase 1%2C transcript variant X2	NW_006263303.1 (scf_1)	22870774	22870855	-
low	LOC18054360	CICLE_v10008119mg	putative BPI/LBP family protein At1g04970%2C transcript variant X1	NW_006263303.1 (scf_1)	22883721	22884316	-
low	LOC18054360	CICLE_v10008119mg	putative BPI/LBP family protein At1g04970%2C transcript variant X2	NW_006263303.1 (scf_1)	22883721	22884316	-
low	LOC18054361	CICLE_v10009012mg	serine/threonine-protein phosphatase PP-X isozyme 2	NW_006263303.1 (scf_1)	22889937	22890239	-
moderate	LOC18054366	CICLE_v10008025mg	uridine kinase-like protein 3%2C transcript variant X3	NW_006263303.1 (scf_1)	23857807	23858701	-
high	LOC18054372	CICLE_v10010679mg	disease resistance protein RPM1	NW_006263303.1 (scf_1)	23896127	23899088	-
moderate	LOC18054376		codeine O-demethylase	NW_006263303.1 (scf_1)	23925243	23925259	-
low	LOC18054379	CICLE_v10010550mg	disease resistance protein RPM1	NW_006263303.1 (scf_1)	23974953	23976720	-
high	LOC18054380	CICLE_v10010635mg	disease resistance protein RPM1	NW_006263303.1 (scf_1)	23993703	23995990	-
low	LOC18054381	CICLE_v10007432mg	serine/arginine repetitive matrix protein 2%2C transcript variant X2	NW_006263303.1 (scf_1)	3678537	3678715	-
low	LOC18054381	CICLE_v10007432mg	serine/arginine repetitive matrix protein 2%2C transcript variant X1	NW_006263303.1 (scf_1)	3678538	3678715	-
low	LOC18054390		DNA-directed RNA polymerase III subunit RPC6	NW_006263303.1 (scf_1)	3742383	3742800	-
moderate	LOC18054394	CICLE_v10008030mg	serine/threonine protein phosphatase 2A 55 kDa regulatory subunit B beta isoform%2C transcript variant X3	NW_006263303.1 (scf_1)	3780674	3781283	-
moderate	LOC18054394	CICLE_v10008030mg	serine/threonine protein phosphatase 2A 55 kDa regulatory subunit B beta isoform%2C transcript variant X2	NW_006263303.1 (scf_1)	3780674	3781283	-
moderate	LOC18054394	CICLE_v10008030mg	serine/threonine protein phosphatase 2A 55 kDa regulatory subunit B beta isoform%2C transcript variant X1	NW_006263303.1 (scf_1)	3780674	3781284	-
low	LOC18054396	CICLE_v10008808mg	protein NDL2%2C transcript variant X1	NW_006263303.1 (scf_1)	3793872	3794039	Down
low	LOC18054396	CICLE_v10008808mg	protein NDL2%2C transcript variant X2	NW_006263303.1 (scf_1)	3793873	3794039	Down
moderate	LOC18054397	CICLE_v10010212mg	homeobox protein ATH1	NW_006263303.1 (scf_1)	3804383	3805791	-
high	LOC18054401		receptor-like serine/threonine-protein kinase SD1-8	NW_006263303.1 (scf_1)	19513611	19514218	-
moderate	LOC18054404	CICLE_v10007509mg	G-type lectin S-receptor-like serine/threonine-protein kinase At4g27290	NW_006263303.1 (scf_1)	19569154	19570508	Up
moderate	LOC18054410	CICLE_v10007816mg	G-type lectin S-receptor-like serine/threonine-protein kinase At4g27290%2C transcript variant X1	NW_006263303.1 (scf_1)	19628105	19629497	-
moderate	LOC18054410	CICLE_v10007816mg	G-type lectin S-receptor-like serine/threonine-protein kinase At4g27290%2C transcript variant X2	NW_006263303.1 (scf_1)	19629908	19630197	-
moderate	LOC18054410	CICLE_v10007816mg	G-type lectin S-receptor-like serine/threonine-protein kinase At4g27290%2C transcript variant X3	NW_006263303.1 (scf_1)	19629984	19629994	-
moderate	LOC18054412	CICLE_v10007464mg	G-type lectin S-receptor-like serine/threonine-protein kinase At4g27290%2C transcript variant X2	NW_006263303.1 (scf_1)	19652361	19653734	Up
moderate	LOC18054412	CICLE_v10007464mg	G-type lectin S-receptor-like serine/threonine-protein kinase At4g27290%2C transcript variant X1	NW_006263303.1 (scf_1)	19652408	19653734	Up
moderate	LOC18054412	CICLE_v10007464mg	G-type lectin S-receptor-like serine/threonine-protein kinase At4g27290%2C transcript variant X3	NW_006263303.1 (scf_1)	19652388	19653734	Up
moderate	LOC18054412	CICLE_v10007464mg	G-type lectin S-receptor-like serine/threonine-protein kinase At4g27290%2C transcript variant X4	NW_006263303.1 (scf_1)	19652408	19653734	Up
high	LOC18054413		putative disease resistance RPP13-like protein 1	NW_006263303.1 (scf_1)	19655645	19656044	-
low	LOC18054415	CICLE_v10009957mg	calcium-binding protein PBP1	NW_006263303.1 (scf_1)	19681793	19682676	Down
moderate	LOC18054419	CICLE_v10009004mg	putative GATA transcription factor 22	NW_006263303.1 (scf_1)	9402462	9402650	-
low	LOC18054420	CICLE_v10007531mg	beta-galactosidase%2C transcript variant X1	NW_006263303.1 (scf_1)	9428539	9428990	-
low	LOC18054420	CICLE_v10007531mg	beta-galactosidase%2C transcript variant X2	NW_006263303.1 (scf_1)	9428539	9428990	-
low	LOC18054421	CICLE_v10010258mg	beta-galactosidase%2C transcript variant X1	NW_006263303.1 (scf_1)	9437399	9437485	-
low	LOC18054421	CICLE_v10010258mg	beta-galactosidase%2C transcript variant X2	NW_006263303.1 (scf_1)	9437399	9437473	-
low	LOC18054423	CICLE_v10008099mg	geraniol 8-hydroxylase%2C transcript variant X1	NW_006263303.1 (scf_1)	9491060	9491551	-
low	LOC18054423	CICLE_v10008099mg	geraniol 8-hydroxylase%2C transcript variant X2	NW_006263303.1 (scf_1)	9491060	9491520	-
low	LOC18054423	CICLE_v10008099mg	geraniol 8-hydroxylase%2C transcript variant X3	NW_006263303.1 (scf_1)	9491060	9491517	-
moderate	LOC18054427	CICLE_v10008090mg	WD-40 repeat-containing protein MSI4	NW_006263303.1 (scf_1)	9610523	9610910	-
low	LOC18054430	CICLE_v10010087mg	transmembrane protein 258	NW_006263303.1 (scf_1)	9668127	9668278	-
high	LOC18054452	CICLE_v10009934mg	protein FATTY ACID EXPORT 6	NW_006263303.1 (scf_1)	21884967	21885354	-
moderate	LOC18054453	CICLE_v10009227mg	agamous-like MADS-box protein AGL82	NW_006263303.1 (scf_1)	21887354	21887651	-
moderate	LOC18054454	CICLE_v10009938mg	protein FATTY ACID EXPORT 6	NW_006263303.1 (scf_1)	21891256	21891593	-
low	LOC18054457	CICLE_v10008345mg	purple acid phosphatase 18%2C transcript variant X2	NW_006263303.1 (scf_1)	21913839	21914186	-
moderate	LOC18054459	CICLE_v10007304mg	putative disease resistance protein At5g05400	NW_006263303.1 (scf_1)	21918237	21921910	-
moderate	LOC18054460	CICLE_v10007294mg	disease resistance protein RPS2	NW_006263303.1 (scf_1)	21964766	21964830	-
moderate	LOC18054468	CICLE_v10009464mg	ER membrane protein complex subunit 7 homolog	NW_006263303.1 (scf_1)	1607723	1608084	-
moderate	LOC18054475	CICLE_v10008151mg	probable glycosyltransferase At5g25310	NW_006263303.1 (scf_1)	1645091	1645408	-
moderate	LOC18054476	CICLE_v10010775mg	ACT domain-containing protein ACR2	NW_006263303.1 (scf_1)	1651063	1651136	-
low	LOC18054478	CICLE_v10009428mg	vesicle-associated membrane protein 711	NW_006263303.1 (scf_1)	1673737	1674302	-
moderate	LOC18054480	CICLE_v10007589mg	PX domain-containing protein EREL1%2C transcript variant X2	NW_006263303.1 (scf_1)	1680767	1681388	-
low	LOC18054483	CICLE_v10010713mg	cytokinin dehydrogenase 2	NW_006263303.1 (scf_1)	10113611	10113700	-
low	LOC18054485	CICLE_v10007477mg	CRM-domain containing factor CFM3%2C chloroplastic/mitochondrial	NW_006263303.1 (scf_1)	10340618	10341559	-
low	LOC18054487	CICLE_v10008941mg	putative uncharacterized protein YDL057W%2C transcript variant X1	NW_006263303.1 (scf_1)	10362205	10362590	-
low	LOC18054487	CICLE_v10008941mg	putative uncharacterized protein YDL057W%2C transcript variant X2	NW_006263303.1 (scf_1)	10362205	10362593	-
moderate	LOC18054488	CICLE_v10007937mg	putative transcription factor bHLH041%2C transcript variant X1	NW_006263303.1 (scf_1)	10398358	10398623	-
moderate	LOC18054488	CICLE_v10007937mg	putative transcription factor bHLH041%2C transcript variant X2	NW_006263303.1 (scf_1)	10398358	10398623	-
moderate	LOC18054488	CICLE_v10007937mg	putative transcription factor bHLH041%2C transcript variant X3	NW_006263303.1 (scf_1)	10398358	10398623	-
low	LOC18054489	CICLE_v10008716mg	DNA repair protein recA homolog 3%2C mitochondrial	NW_006263303.1 (scf_1)	10413362	10413751	-
moderate	LOC18054493	CICLE_v10007832mg	BTB/POZ domain and ankyrin repeat-containing protein NPR1	NW_006263303.1 (scf_1)	10533303	10534305	-
low	LOC18054497	CICLE_v10008085mg	UDP-glycosyltransferase 72E1	NW_006263303.1 (scf_1)	10575826	10577436	Down
moderate	LOC18054501	CICLE_v100080481mg	diacylglycerol O-acyltransferase 1	NW_006263303.1 (scf_1)	10712673	10713214	-
high	LOC18054506	CICLE_v10008418mg	CBL-interacting serine/threonine-protein kinase 24%2C transcript variant X2	NW_006263303.1 (scf_1)	4404501	4404617	-
high	LOC18054506	CICLE_v10008418mg	CBL-interacting serine/threonine-protein kinase 24%2C transcript variant X4	NW_006263303.1 (scf_1)	4404501	4404617	-
high	LOC18054506	CICLE_v10008418mg	CBL-interacting serine/threonine-protein kinase 24%2C transcript variant X1	NW_006263303.1 (scf_1)	4404501	4404617	-
moderate	LOC18054508	CICLE_v10010274mg	cytochrome P450 704B1%2C transcript variant X2	NW_006263303.1 (scf_1)	4412955	4413422	-
moderate	LOC18054508	CICLE_v10010274mg	cytochrome P450 704B1%2C transcript variant X1	NW_006263303.1 (scf_1)	4412955	4413422	-
moderate	LOC18054509	CICLE_v10007739mg	EIN3-binding F-box protein 1	NW_006263303.1 (scf_1)	4418696	4419118	-
moderate	LOC18054515	CICLE_v10008229mg	TBC1 domain family member 13%2C transcript variant X2	NW_006263303.1 (scf_1)	4470945	4471380	Up
moderate	LOC18054515	CICLE_v10008229mg	TBC1 domain family member 13%2C transcript variant X4	NW_006263303.1 (scf_1)	4470945	4471380	Up
moderate	LOC18054515	CICLE_v10008229mg	TBC1 domain family member 13%2C transcript variant X3	NW_006263303.1 (scf_1)	4470945	4471380	Up
moderate	LOC18054515	CICLE_v10008229mg	TBC1 domain family member 13%2C transcript variant X1	NW_006263303.1 (scf_1)	4470945	4471380	Up
moderate	LOC18054516	CICLE_v10009447mg	ethylene-responsive transcription factor WIN1	NW_006263303.1 (scf_1)	4491277	4491365	-
low	LOC18054517	CICLE_v10009083mg	SPX domain-containing protein 1	NW_006263303.1 (scf_1)	4505252	4505644	-
moderate	LOC18054518	CICLE_v10008925mg	peroxidase 25%2C transcript variant X2	NW_006263303.1 (scf_1)	4514489	4514757	-
moderate	LOC18054518	CICLE_v10008925mg	peroxidase 25%2C transcript variant X1	NW_006263303.1 (scf_1)	4514489	4514757	-
low	LOC18054519	CICLE_v10009114mg	heme oxygenase 1%2C chloroplastic	NW_006263303.1 (scf_1)	4522003	4522779	-
moderate	LOC18054521	CICLE_v10010742mg	pentatricopeptide repeat-containing protein At2g20540	NW_006263303.1 (scf_1)	2726273	2727927	-
low	LOC18054523		putative pentatricopeptide repeat-containing protein At3g15130	NW_006263303.1 (scf_1)	2728016	2729558	-
low	LOC18054524	CICLE_v10008521mg	serine/threonine-protein kinase AFC3%2C transcript variant X1	NW_006263303.1 (scf_1)	2733810	2734138	-
low	LOC18054524	CICLE_v10008521mg	serine/threonine-protein kinase AFC3%2C transcript variant X3	NW_006263303.1 (scf_1)	2733046	2733063	-
moderate	LOC18054525	CICLE_v10009715mg	two-on-two hemoglobin-3%2C transcript variant X1	NW_006263303.1 (scf_1)	2735862	2736094	-
moderate	LOC18054525	CICLE_v10009715mg	two-on-two hemoglobin-3%2C transcript variant X2	NW_006263303.1 (scf_1)	2735806	2736094	-
high	LOC18054529	CICLE_v100072281mg	helicase and polymerase-containing protein TEBICHI	NW_006263303.1 (scf_1)	2766589	2766817	-
high	LOC18054546	CICLE_v10009149mg	cytochrome c-type biogenesis ccda-like chloroplastic protein%2C transcript variant X2	NW_006263303.1 (scf_1)	18694928	18694992	-
moderate	LOC18054548	CICLE_v10007271mg	myosin-2%2C transcript variant X1	NW_006263303.1 (scf_1)	18718686	18718948	-
moderate	LOC18054548	CICLE_v10007271mg	myosin-2%2C transcript variant X6	NW_006263303.1 (scf_1)	18718686	18718948	-
moderate	LOC18054548	CICLE_v10007271mg	myosin-2%2C transcript variant X3	NW_006263303.1 (scf_1)	18718686	18718948	-
moderate	LOC18054548	CICLE_v10007271mg	myosin-2%2C transcript variant X5	NW_006263303.1 (scf_1)	18718686	18718948	-
moderate	LOC18054548	CICLE_v10007271mg	myosin-2%2C transcript variant X2	NW_006263303.1 (scf_1)	18718934	18718948	-
moderate	LOC18054548	CICLE_v10007271mg	myosin-2%2C transcript variant X4	NW_006263303.1 (scf_1)	18718686	18718948	-
low	LOC18054549	CICLE_v10009198mg	chlorophyll a-b binding protein 13%2C chloroplastic	NW_006263303.1 (scf_1)	18731940	18732330	Down
moderate	LOC18054554	CICLE_v10007975mg	probable galacturonosyltransferase 12	NW_006263303.1 (scf_1)	20558066	20558488	-
moderate	LOC18054563	CICLE_v10008697mg	polycomb group protein FERTILIZATION-INDEPENDENT ENDOSPERM%2C transcript variant X1	NW_006263303.1 (scf_1)	20888441	20888780	-
low	LOC18054563	CICLE_v10008697mg	polycomb group protein FERTILIZATION-INDEPENDENT ENDOSPERM%2C transcript variant X2	NW_006263303.1 (scf_1)	20888441	20888780	-
moderate	LOC18054563	CICLE_v10008697mg	polycomb group protein FERTILIZATION-INDEPENDENT ENDOSPERM%2C transcript variant X3	NW_006263303.1 (scf_1)	20888441	20888782	-
moderate	LOC18054563	CICLE_v10008697mg	polycomb group protein FERTILIZATION-INDEPENDENT ENDOSPERM%2C transcript variant X5	NW_006263303.1 (scf_1)	20888441	20888783	-
moderate	LOC18054568	CICLE_v10009510mg	protein NDR1	NW_006263303.1 (scf_1)	20929949	20930842	-
low	LOC18054569	CICLE_v10010362mg	gibberellin 2-beta-dioxygenase 8	NW_006263303.1 (scf_1)	20937279	20937718	-
low	LOC18054579	CICLE_v10007977mg	organic cation/carnitine transporter 4	NW_006263303.1 (scf_1)	20179067	20179606	Down
moderate	LOC18054582	CICLE_v10009584mg	50S ribosomal protein L24%2C chloroplastic	NW_006263303.1 (scf_1)	20462356	20462538	-
high	LOC18054588	CICLE_v100106841mg	formin-like protein 5	NW_006263303.1 (scf_1)	20523864	20524676	-
low	LOC18054592	CICLE_v10009896mg	thioredoxin-like protein CXXS1	NW_006263303.1 (scf_1)	20546091	20546431	-
moderate	LOC18054594	CICLE_v10009354mg	transcription factor ILR3	NW_006263303.1 (scf_1)	20550289	20550577	-
moderate	LOC18054598	CICLE_v10008872mg	coumarin 8-geranyltransferase 1b%2C chloroplastic	NW_006263303.1 (scf_1)	22517028	22517091	-
moderate	LOC18054600	CICLE_v10008725mg	GDSL esterase/lipase At5g55050	NW_006263303.1 (scf_1)	22551886	22552315	-
moderate	LOC18054604	CICLE_v10008189mg	dihydrolipoyllysine-residue succinyltransferase component of 2-oxoglutarate dehydrogenase complex 1%2C mitochondrial	NW_006263303.1 (scf_1)	22593003	22593312	-
low	LOC18054605	CICLE_v10007818mg	imidazole glycerol phosphate synthase hisHF%2C chloroplastic	NW_006263303.1 (scf_1)	22609949	22610225	-
high	LOC18054606	CICLE_v10009295mg	syntaxin-61	NW_006263303.1 (scf_1)	22627947	22628130	-
low	LOC18054609	CICLE_v10009645mg	ADP-ribosylation factor 1	NW_006263303.1 (scf_1)	27539411	27539636	-
low	LOC18054612	CICLE_v10007784mg	probable receptor-like serine/threonine-protein kinase At5g57670	NW_006263303.1 (scf_1)	27564890	27565022	-
low	LOC18054626	CICLE_v10007941mg	preprotein translocase subunit SCY1%2C chloroplastic	NW_006263303.1 (scf_1)	27698430	27698676	-
moderate	LOC18054628	CICLE_v10007428mg	probable alpha%2Calpha-trehalose-phosphate synthase [UDP-forming] 11	NW_006263303.1 (scf_1)	27713858	27716084	-
moderate	LOC18054638	CICLE_v10009722mg	auxin-responsive protein SAUR41%2C transcript variant X2	NW_006263303.1 (scf_1)	24763730	24764432	-
moderate	LOC18054638	CICLE_v10009722mg	auxin-responsive protein SAUR41%2C transcript variant X1	NW_006263303.1 (scf_1)	24762990	24763467	-
moderate	LOC18054641	CICLE_v10009909mg	auxin-responsive protein SAUR50	NW_006263303.1 (scf_1)	24787168	24787895	Down
moderate	LOC18054643	CICLE_v10009355mg	vacuolar protein-sorting-associated protein 37 homolog 1	NW_006263303.1 (scf_1)	24807432	24807709	-
moderate	LOC18054645	CICLE_v10007483mg	sucrose synthase%2C transcript variant X3	NW_006263303.1 (scf_1)	24818305	24818751	-
high	LOC18054645	CICLE_v10007483mg	sucrose synthase%2C transcript variant X1	NW_006263303.1 (scf_1)	24818642	24818751	-
moderate	LOC18054645	CICLE_v10007483mg	sucrose synthase%2C transcript variant X4	NW_006263303.1 (scf_1)	24818134	24818151	-
moderate	LOC18054645	CICLE_v10007483mg	sucrose synthase%2C transcript variant X6	NW_006263303.1 (scf_1)	24818342	24818629	-
moderate	LOC18054645	CICLE_v10007483mg	sucrose synthase%2C transcript variant X2	NW_006263303.1 (scf_1)	24818666	24818764	-
moderate	LOC18054645	CICLE_v10007483mg	sucrose synthase%2C transcript variant X5	NW_006263303.1 (scf_1)	24819477	24819564	-
low	LOC18054653	CICLE_v10008821mg	homeobox protein knotted-1-like LET12%2C transcript variant X1	NW_006263303.1 (scf_1)	28781645	28782162	-
low	LOC18054653	CICLE_v10008821mg	homeobox protein knotted-1-like LET12%2C transcript variant X2	NW_006263303.1 (scf_1)	28781645	28782162	-
moderate	LOC18054657	CICLE_v10009499mg	probable E3 ubiquitin-protein ligase RHY1A	NW_006263303.1 (scf_1)	28804935	28805350	-
low	LOC18054669	CICLE_v10008868mg	putative L-ascorbate peroxidase 6%2C transcript variant X2	NW_006263303.1 (scf_1)	1781774	1781967	-
low	LOC18054676	CICLE_v10009526mg	ethylene-responsive transcription factor SHINE 2	NW_006263303.1 (scf_1)	1832763	1833122	-
low	LOC18054677	CICLE_v10009041mg	SPX domain-containing protein 1	NW_006263303.1 (scf_1)	1867440	1867831	-
low	LOC18054679	CICLE_v10008383mg	DEAD-box ATP-dependent RNA helicase 56	NW_006263303.1 (scf_1)	1876275	1876411	-
moderate	LOC18054691	CICLE_v10009789mg	2S seed storage protein 1	NW_006263303.1 (scf_1)	21075125	21075583	-
high	LOC18054694	CICLE_v10009059mg	DDRGK domain-containing protein 1%2C transcript variant X2	NW_006263303.1 (scf_1)	21086300	21086462	-
low	LOC18054697	CICLE_v10010225mg	receptor-like protein EIX2	NW_006263303.1 (scf_1)	21146282	21147289	-
high	LOC18054699	CICLE_v10010467mg	receptor-like protein EIX2	NW_006263303.1 (scf_1)	21171260	21171917	-
high	LOC18054703	CICLE_v10007341mg	receptor-like protein EIX2	NW_006263303.1 (scf_1)	21279324	21282304	Down
low	LOC18054704	CICLE_v100104712mg	receptor-like protein EIX1	NW_006263303.1 (scf_1)	21283141	21284260	Down
high	LOC18054710	CICLE_v10007381mg	disease resistance protein RPM1	NW_006263303.1 (scf_1)	24021391	24024395	-
high	LOC18054721	CICLE_v10010144mg	subtilisin-like protease SBT5.4	NW_006263303.1 (scf_1)	24108962	24109091	-
low	LOC18054722	CICLE_v10008478mg	DNA damage-inducible protein 1	NW_006263303.1 (scf_1)	24114572	24114837	-
moderate	LOC18054726	CICLE_v10009369mg	eukaryotic translation initiation factor 3 subunit K	NW_006263303.1 (scf_1)	24836812	24837078	-
high	LOC18054727	CICLE_v10007455mg	phosphoinositide phosphatase SAC3%2C transcript variant X3	NW_006263303.1 (scf_1)	24849719	24850587	-
high	LOC18054731	CICLE_v10009288mg	E3 ubiquitin-protein ligase RNF144B	NW_006263303.1 (scf_1)	24869189	24870805	-
high	LOC18054739		1-phosphatidylinositol-3-phosphate 5-kinase FAB1A	NW_006263303.1 (scf_1)	24913264	24913590	-
high	LOC18054746	CICLE_v10010665mg	putative pectinesterase/pectinesterase inhibitor 45	NW_006263303.1 (scf_1)	24976629	24977102	-
high	LOC18054759	CICLE_v10009316mg	G-type lectin S-receptor-like serine/threonine-protein kinase At4g27290	NW_006263303.1 (scf_1)	19868142	19869420	-
high	LOC18054768	CICLE_v10010282mg	G-type lectin S-receptor-like serine/threonine-protein kinase At4g27290	NW_006263303.1 (scf_1)	19990960	19992511	-
moderate	LOC18054772	CICLE_v10007746mg	indole-3-acetic acid-amido synthetase GH3.6	NW_006263303.1 (scf_1)	20039691	20040162	Down
moderate	LOC18054773	CICLE_v10010370mg	seed lectin	NW_006263303.1 (scf_1)	1910669	1911080	-
high	LOC18054776	CICLE_v10010644mg	L-type lectin-domain containing receptor kinase S.4	NW_006263303.1 (scf_1)	1930973	1931382	-
high	LOC18054779	CICLE_v10010813mg	probable sugar phosphate/phosphate translocator At4g32390	NW_006263303.1 (scf_1)	1947022	1947946	-
moderate	LOC18054782	CICLE_v10008199mg	AFG1-like ATPase%2C transcript variant X3	NW_006263303.1 (scf_1)	1969962	1970372	-
moderate	LOC18054782	CICLE_v10008199mg	AFG1-like ATPase%2C transcript variant X1	NW_006263303.1 (scf_1)	1969962	1970372	-
low	LOC18054782	CICLE_v10008199mg	AFG1-like ATPase%2C transcript variant X2	NW_006263303.1 (scf_1)	1969962	1970372	-
moderate	LOC18054784	CICLE_v10009837mg	EG45-like domain containing protein%2C transcript variant X2	NW_006263303.1 (scf_1)	1981538	1981707	Up
high	LOC18054786		probable sugar phosphate/phosphate translocator At5g25400	NW_006263303.1 (scf_1)	1993736	1994786	-
moderate	LOC18054787	CICLE_v10008501mg	adenine nucleotide transporter BT1%2C chloroplastic/mitochondrial	NW_006263303.1 (scf_1)	2005354	2006595	-
moderate	LOC18054790	CICLE_v10009720mg	transcription factor HY5	NW_006263303.1 (scf_1)	2027763	2028302	-
moderate	LOC18054795	CICLE_v10010610mg	EG45-like domain containing protein	NW_006263303.1 (scf_1)	2046391	2046583	-
moderate	LOC18054802	CICLE_v10009699mg	putative 4-hydroxy-4-methyl-2-oxoglutarate aldolase 3	NW_006263303.1 (scf_1)	24348714	24348952	-
low	LOC18054826	CICLE_v10008570mg	protein arginine N-methyltransferase PRMT10%2C transcript variant X2	NW_006263303.1 (scf_1)	4873956	4874476	-
high	LOC18054826	CICLE_v10008570mg	protein arginine N-methyltransferase PRMT10%2C transcript variant X1	NW_006263303.1 (scf_1)	4873956	4874476	-
moderate	LOC18054835	CICLE_v10010791mg	EG45-like domain containing protein	NW_006263303.1 (scf_1)	4972459	4972670	-
low	LOC18054838	CICLE_v10010700mg	probable histone H2A variant 3	NW_006263303.1 (scf_1)	4989009	4989310	-
moderate	LOC18054839	CICLE_v10007916mg	3-ketoacyl-CoA synthase 11	NW_006263303.1 (scf_1)	4994400	4994910	-
moderate	LOC18054846	CICLE_v10010496mg	putative pentatricopeptide repeat-containing protein At3g15930	NW_006263303.1 (scf_1)	5023518	5024147	-
high	LOC18054847	CICLE_v10008876mg	probable beta-1%2C3-galactosyltransferase 12	NW_006263303.1 (scf_1)	4015037	4015096	-
low	LOC18054848	CICLE_v10008419mg	zinc transporter 4%2C chloroplastic	NW_006263303.1 (scf_1)	4026896	4027241	-
moderate	LOC18054854	CICLE_v10010195mg	acyl-lipid (9-3)-desaturase	NW_006263303.1 (scf_1)	4052913	4055257	-
moderate	LOC18054860	CICLE_v10007837mg	protein indeterminate-domain 7%2C transcript variant X1	NW_006263303.1 (scf_1)	4111937	4112519	-
moderate	LOC18054860	CICLE_v10007837mg	protein indeterminate-domain 7%2C transcript variant X2	NW_006263303.1 (scf_1)	4111937	4112518	-
moderate	LOC18054862	CICLE_v10008927mg	probable ADP%2CATP carrier protein At5g56450	NW_006263303.1 (scf_1)	4123383	4123959	-
moderate	LOC18054869	CICLE_v10007683mg	TBC1 domain family member 15%2C transcript variant X1	NW_006263303.1 (scf_1)	4171051	4171321	-
moderate	LOC18054869	CICLE_v10007683mg	TBC1 domain family member 15%2C transcript variant X2	NW_006263303.1 (scf_1)	4171051	4171321	-
moderate	LOC18054869	CICLE_v10007683mg	TBC1 domain family member 15%2C transcript variant X3	NW_006263303.1 (scf_1)	4171051	4171321	-
moderate	LOC18054873	CICLE_v10007287mg	topless-related protein 4	NW_006263303.1 (scf_1)	4216697	4216919	-
high	LOC18054874	CICLE_v10007324mg	protein transport protein Sec24-like At3g07100%2C transcript variant X3	NW_006263303.1 (scf_1)	23146666	23146890	-
high	LOC18054878	CICLE_v10007688mg	DUF21 domain-containing protein At1g55930%2C chloroplastic%2C transcript variant X2	NW_006263303.1 (scf_1)	23192409	23192690	-
high	LOC18054878	CICLE_v10007688mg	DUF21 domain-containing protein At1g55930%2C chloroplastic%2C transcript variant X1	NW_006263303.1 (scf_1)	23192409	23192682	-
high	LOC18054881	CICLE_v10007260mg	ABC transporter C family member 3	NW_006263303.1 (scf_1)	23213730	23216137	-
low	LOC18054888	CICLE_v10008073mg	cytochrome P450 71D11	NW_006263303.1 (scf_1)	23266226	23267168	-
moderate	LOC18054892	CICLE_v10009403mg	protein sym-1	NW_006263303.1 (scf_1)	2846851	2847136	-
high	LOC18054899	CICLE_v10008260mg	la protein 1	NW_006263303.1 (scf_1)	2893265	2893468	-
high	LOC18054901	CICLE_v10008274mg	aspartate aminotransferase%2C cytoplasmic%2C transcript variant X3	NW_006263303.1 (scf_1)	2909407	2909793	-
moderate	LOC18054907	CICLE_v10007656mg	TOM1-like protein 9	NW_006263303.1 (scf_1)	2934258	2934612	-
high	LOC18054912	CICLE_v10009212mg	probable disease resistance protein At1g61190	NW_006263303.1 (scf_1)	21993105	21993879	-
low	LOC18054917	CICLE_v10010508mg	late embryogenesis abundant protein Lea14-A	NW_006263303.1 (scf_1)	22014051	22015041	Up
high	LOC18054918	CICLE_v10010384mg	DEAD-box ATP-dependent RNA helicase 32	NW_006263303.1 (scf_1)	22019577	22020061	-
moderate	LOC18054919	CICLE_v10007877mg	polyadenylate-binding protein-interacting protein 4%2C transcript variant X3	NW_006263303.1 (scf_1)	22021478	22021843	-
moderate	LOC18054919	CICLE_v10007877mg	polyadenylate-binding protein-interacting protein 4%2C transcript variant X1	NW_006263303.1 (scf_1)	22021478	22021843	-
moderate	LOC18054919	CICLE_v10007877mg	polyadenylate-binding protein-interacting protein 4%2C transcript variant X2	NW_006263303.1 (scf_1)	22021478	22021843	-
moderate	LOC18054919	CICLE_v10007877mg	polyadenylate-binding protein-interacting protein 4%2C transcript variant X4	NW_006263303.1 (scf_1)	22021478	22021843	-
moderate	LOC18054921	CICLE_v10008983mg	1-acyl-sn-glycerol-3-phosphate acyltransferase%2C transcript variant X3	NW_006263303.1 (scf_1)	22040440	22040637	-
moderate	LOC18054921	CICLE_v10008983mg	1-acyl-sn-glycerol-3-phosphate acyltransferase%2C transcript variant X2	NW_006263303.1 (scf_1)	22040440	22040637	-
moderate	LOC18054921	CICLE_v10008983mg	1-acyl-sn-glycerol-3-phosphate acyltransferase%2C transcript variant X1	NW_006263303.1 (scf_1)	22040440	22040636	-
moderate	LOC18054921	CICLE_v10008983mg	1-acyl-sn-glycerol-3-phosphate acyltransferase%2C transcript variant X4	NW_006263303.1 (scf_1)	22040440	22040637	-
moderate	LOC18054921	CICLE_v10008983mg	1-acyl-sn-glycerol-3-phosphate acyltransferase%2C transcript variant X5	NW_006263303.1 (scf_1)	22040440	22040637	-
moderate	LOC18054925	CICLE_v10007334mg	receptor-like protein EIX2	NW_006263303.1 (scf_1)	22064224	22067333	Down
low	LOC18054926	CICLE_v10010475mg	receptor-like protein EIX2	NW_006263303.1 (scf_1)	22069773	22072631	Down
low	LOC18054928	CICLE_v10007369mg	protein tesmin/TSO1-like CXC 2	NW_006263303.1 (scf_1)	2089923	2090138	Up
low	LOC18054929	CICLE_v10009080mg	acyl-protein thioesterase 2%2C transcript variant X1	NW_006263303.1 (scf_1)	2101200	2101434	-
low	LOC18054929	CICLE_v10009080mg	acyl-protein thioesterase 2%2C transcript variant X2	NW_006263303.1 (scf_1)	2100781	2100808	-
low	LOC18054929	CICLE_v10009080mg	acyl-protein thioesterase 2%2C transcript variant X3	NW_006263303.1 (scf_1)	2101200	2101434	-
moderate	LOC18054943	CICLE_v10007406mg	potassium channel AKT1	NW_006263303.1 (scf_1)	2190407	2190818	Down
low	LOC18054944	CICLE_v10010398mg	probable boron transporter 6	NW_006263303.1 (scf_1)	2197978	2198068	-
low	LOC18054946	CICLE_v10010291mg	EG45-like domain containing protein%2C transcript variant X1	NW_006263303.1 (scf_1)	2206927	2207005	-
low	LOC18054946	CICLE_v10010291mg	EG45-like domain containing protein%2C transcript variant X2	NW_006263303.1 (scf_1)	2207802	2207831	-
moderate	LOC18054947	CICLE_v10008045mg	3-ketoacyl-CoA synthase 11%2C transcript variant X2	NW_006263303.1 (scf_1)	2213544	2213623	-
moderate	LOC18054947	CICLE_v10008045mg	3-ketoacyl-CoA synthase 11%2C transcript variant X1	NW_006263303.1 (scf_1)	2213631	2213769	-
low	LOC18054950	CICLE_v10008445mg	cell division protein FtsZ homolog 1%2C chloroplastic	NW_006263303.1 (scf_1)	22903931	22904308	-
high	LOC18054953	CICLE_v10007398mg	DNA topoisomerase 1 beta%2C transcript variant X1	NW_006263303.1 (scf_1)	22923133	22923257	-
high	LOC18054953	CICLE_v10007398mg	DNA topoisomerase 1 beta%2C transcript variant X2	NW_006263303.1 (scf_1)	22923133	22923257	-
high	LOC18054953	CICLE_v10007398mg	DNA topoisomerase 1 beta%2C transcript variant X3	NW_006263303.1 (scf_1)	22923133	22923257	-
moderate	LOC18054957	CICLE_v10007569mg	fimbrin-1%2C transcript variant X1	NW_006263303.1 (scf_1)	22960560	22960764	-
moderate	LOC18054957	CICLE_v10007569mg	fimbrin-1%2C transcript variant X2	NW_006263303.1 (scf_1)	22960560	22960764	-
low	LOC18054965	CICLE_v10008758mg	protein BIG GRAIN 1-like C	NW_006263303.1 (scf_1)	12212300	12213373	-
low	LOC18054967	CICLE_v10008657mg	protein Brevis radix-like 4	NW_006263303.1 (scf_1)	12282069	12282442	-
low	LOC18054969	CICLE_v10008959mg	protein bem46%2C transcript variant X3	NW_006263303.1 (scf_1)	12405193	12406146	-
low	LOC18054969	CICLE_v10008959mg	protein bem46%2C transcript variant X1	NW_006263303.1 (scf_1)	12405193	12406146	-
low	LOC18054969	CICLE_v10008959mg	protein bem46%2C transcript variant X4	NW_006263303.1 (scf_1)	12405193	12406146	-
high	LOC18054992	CICLE_v10008481mg	choline monooxygenase%2C chloroplastic	NW_006263303.1 (scf_1)	26540438	26540802	-
moderate	LOC18055009	CICLE_v10009370mg	dehydration-responsive element-binding protein 3	NW_006263303.1 (scf_1)	3152526	3153907	Down
low	LOC18055011	CICLE_v100080501mg	carotenoid cleavage dioxygenase 8 homolog B%2C chloroplastic	NW_006263303.1 (scf_1)	3187849	3188130	-
moderate	LOC18055023	CICLE_v10009282mg	thioredoxin-related transmembrane protein 2%2C transcript variant X1	NW_006263303.1 (scf_1)	3272436	3272773	-
moderate	LOC18055024	CICLE_v10010168mg	amino acid permease 8	NW_006263303.1 (scf_1)	3452506	3452620	-
low	LOC18055025		receptor-like protein kinase HSL1	NW_006263303.1 (scf_1)	3468758	3470183	-
low	LOC18055027	CICLE_v10007557mg	nuclear poly(A) polymerase 4%2C transcript variant X4	NW_006263303.1 (scf_1)	3477080	3477463	-
low	LOC18055027	CICLE_v10007557mg	nuclear poly(A) polymerase 4%2C transcript variant X3	NW_006263303.1 (scf_1)	3477080	3477463	-
low	LOC18055035	CICLE_v10009092mg	serine/threonine-protein kinase Aurora-2	NW_006263303.1 (scf_1)	3529897	3529999	Up
low	LOC18055038	CICLE_v10009788mg	glutamyl-tRNA(Gln) amidotransferase subunit C%2C chloroplastic/mitochondrial	NW_006263303.1 (scf_1)	3547193	3547529	-
low	LOC18055047	CICLE_v10009701mg	lachrymatory-factor synthase	NW_006263303.1 (scf_1)	3359411	3360486	Down
low	LOC18055051	CICLE_v10007635mg	casein kinase 1-like protein HD16%2C transcript variant X4	NW_006263303.1 (scf_1)	3389330	3389973	-
low	LOC18055051	CICLE_v10007635mg	casein kinase 1-like protein HD16%2C transcript variant X5	NW_006263303.1 (scf_1)	3389330	3389973	-
low	LOC18055051	CICLE_v10007635mg	casein kinase 1-like protein HD16%2C transcript variant X6	NW_006263303.1 (scf_1)	3389330	3389973	-
low	LOC18055051	CICLE_v10007635mg	casein kinase 1-like protein HD16%2C transcript variant X3	NW_006263303.1 (scf_1)	3389330	3389973	-
low	LOC18055051	CICLE_v10007635mg	casein kinase 1-like protein HD16%2C transcript variant X2	NW_006263303.1 (scf_1)	3389330	3389973	-
low	LOC18055051	CICLE_v10007635mg	casein kinase 1-like protein HD16%2C transcript variant X1	NW_006263303.1 (scf_1)	3389330	3389973	-
low	LOC18055054	CICLE_v10007668mg	NADP-dependent malic enzyme	NW_006263303.1 (scf_1)	3408935	3409404	-
moderate	LOC18055056	CICLE_v10008518mg	tryptophan--tRNA ligase%2C cytoplasmic	NW_006263303.1 (scf_1)	3425149	3425575	-
moderate	LOC18055058	CICLE_v10009825mg	histidine-containing phosphotransfer protein 4	NW_006263303.1 (scf_1)	3436852	3436911	-
moderate	LOC18055060	CICLE_v10009418mg	mitochondrial import inner membrane translocase subunit TIM17-2	NW_006263303.1 (scf_1)	3444889	3444976	-
low	LOC18055063	CICLE_v10009098mg	psbP domain-containing protein 5%2C chloroplastic	NW_006263303.1 (scf_1)	2578506	2578606	-
low	LOC18055065	CICLE_v10008908mg	nucleolin	NW_006263303.1 (scf_1)	2602590	2603413	-
low	LOC18055070	CICLE_v10010498mg	probable ADP-ribosylation factor GTPase-activating protein AGD14	NW_006263303.1 (scf_1)	2623824	2624061	Up
moderate	LOC18055073	CICLE_v10010264mg	leucine-rich repeat extensin-like protein 4	NW_006263303.1 (scf_1)	2644555	2646768	-
high	LOC18055075	CICLE_v10008063mg	pentatricopeptide repeat-containing protein At2g29760%2C chloroplastic	NW_006263303.1 (scf_1)	2660978	2661329	-
low	LOC18055080	CICLE_v10010486mg	DDT domain-containing protein DDR4%2C transcript variant X2	NW_006263303.1 (scf_1)	2711213	2711631	-
moderate	LOC18055081	CICLE_v10007979mg	CAP-Gly domain-containing linker protein 1	NW_006263303.1 (scf_1)	22077030	22077179	-
low	LOC18055083		receptor-like protein EIX2	NW_006263303.1 (scf_1)	22104154	22106556	-
moderate	LOC18055088	CICLE_v10007978mg	calcium-dependent protein kinase 33%2C transcript variant X1	NW_006263303.1 (scf_1)	22144820	22145892	-
high	LOC18055089	CICLE_v10010522mg	calcium-dependent protein kinase 33	NW_006263303.1 (scf_1)	22149089	22149879	-
low	LOC18055090	CICLE_v10008020mg	calcium-dependent protein kinase 33	NW_006263303.1 (scf_1)	22167761	22168592	-
high	LOC18055091	CICLE_v10008325mg	calcium-dependent protein kinase 33	NW_006263303.1 (scf_1)	22172054	22173011	-
moderate	LOC18055098	CICLE_v10010314mg	calcium-dependent protein kinase 33	NW_006263303.1 (scf_1)	22255212	22255961	-
low	LOC18055103	CICLE_v10010555mg	calcium-dependent protein kinase 33	NW_006263303.1 (scf_1)	22289388	22289999	-
low	LOC18055104	CICLE_v10010127mg	transcription factor MYB87	NW_006263303.1 (scf_1)	3597041	3597313	-
low	LOC18055106	CICLE_v10007888mg	clathrin interactor EPSIN 1%2C transcript variant X3	NW_006263303.1 (scf_1)	3603576	3603734	-
low	LOC18055106	CICLE_v10007888mg	clathrin interactor EPSIN 1%2C transcript variant X1	NW_006263303.1 (scf_1)	3603576	3603727	-
low	LOC18055106	CICLE_v10007888mg	clathrin interactor EPSIN 1%2C transcript variant X2	NW_006263303.1 (scf_1)	3603576	3603749	-
low	LOC18055108	CICLE_v10007592mg	protein EARLY FLOWERING 3	NW_006263303.1 (scf_1)	3616330	3617109	-
moderate	LOC18055116	CICLE_v10008047mg	cytochrome P450 71D11	NW_006263303.1 (scf_1)	23302651	23303559	-
moderate	LOC18055122	CICLE_v10009615mg	30S ribosomal protein S10%2C chloroplastic	NW_006263303.1 (scf_1)	23343013	23343361	Up
high	LOC18055131	CICLE_v10008774mg	two-pore potassium channel 1%2C transcript variant X2	NW_006263303.1 (scf_1)	23406641	23407061	-
high	LOC18055131	CICLE_v10008774mg	two-pore potassium channel 1%2C transcript variant X3	NW_006263303.1 (scf_1)	23406641	23406989	-
low	LOC18055140	CICLE_v10010576mg	protein TIC 20-v%2C chloroplastic	NW_006263303.1 (scf_1)	23448861	23449728	-
moderate	LOC18055141	CICLE_v10008218mg	fasciclin-like arabinogalactan protein 1	NW_006263303.1 (scf_1)	23456716	23457455	Up
moderate	LOC18055142	CICLE_v10008206mg	NAD-dependent protein deacetylase SRT1%2C transcript variant X3	NW_006263303.1 (scf_1)	23463455	23463533	-
high	LOC18055145	CICLE_v10009329mg	nicotinamide/nicotinic acid mononucleotide adenylyltransferase%2C transcript variant X1	NW_006263303.1 (scf_1)	23479408	23479642	-
high	LOC18055154	CICLE_v10010260mg	probable ribosomal RNA small subunit methyltransferase B%2C transcript variant X5	NW_006263303.1 (scf_1)	23521500	23521707	-
high	LOC18055154	CICLE_v10010260mg	probable ribosomal RNA small subunit methyltransferase B%2C transcript variant X3	NW_006263303.1 (scf_1)	23521500	23521707	-
high	LOC18055154	CICLE_v10010260mg	probable ribosomal RNA small subunit methyltransferase B%2C transcript variant X1	NW_006263303.1 (scf_1)	23521500	23521707	-
high	LOC18055154	CICLE_v10010260mg	probable ribosomal RNA small subunit methyltransferase B%2C transcript variant X2	NW_006263303.1 (scf_1)	23521500	23521707	-
high	LOC18055154	CICLE_v10010260mg	probable ribosomal RNA small subunit methyltransferase B%2C transcript variant X4	NW_006263303.1 (scf_1)	23521500	23521707	-
moderate	LOC18055162	CICLE_v10009876mg	chaperone protein DnaJ	NW_006263303.1 (scf_1)	4538105	4538247	-
moderate	LOC18055167	CICLE_v10008330mg	2-alkenal reductase (NADP(+)-dependent)	NW_006263303.1 (scf_1)	4575211	4575723	Down
low	LOC18055169	CICLE_v100105921mg	pentatricopeptide repeat-containing protein At5g06540	NW_006263303.1 (scf_1)	4583002	4584150	-
low	LOC18055170	CICLE_v10008397mg	beta-glucuronosyltransferase GlcAT14B	NW_006263303.1 (scf_1)	4587826	4588649	Up
low	LOC18055172	CICLE_v10009146mg	signal peptidase complex catalytic subunit SEC11A	NW_006263303.1 (scf_1)	4607381	4607551	-
low	LOC18055174	CICLE_v10008881mg	ribosome biogenesis regulatory protein homolog	NW_006263303.1 (scf_1)	4615538	4615755	-
moderate	LOC18055175	CICLE_v10008560mg	adenine nucleotide transporter BT1%2C chloroplastic/mitochondrial	NW_006263303.1 (scf_1)	4619568	4620657	-
low	LOC18055178	CICLE_v10008632mg	probable ethanolamine kinase	NW_006263303.1 (scf_1)	4642940	4643256	-
high	LOC18055180	CICLE_v10007585mg	cellulose synthase-like protein E1%2C transcript variant X1	NW_006263303.1 (scf_1)	23564104	23565055	-
high	LOC18055180	CICLE_v10007585mg	cellulose synthase-like protein E1%2C transcript variant X2	NW_006263303.1 (scf_1)	23564104	23564321	-
high	LOC18055181	CICLE_v10010161mg	major pollen allergen Ole e 10%2C transcript variant X1	NW_006263303.1 (scf_1)	23566261	23566398	-
high	LOC18055194	CICLE_v10008413mg	DNA-directed RNA polymerases I and III subunit RPAC1	NW_006263303.1 (scf_1)	23671502	23671718	-
moderate	LOC18055205	CICLE_v10008027mg	aspartic proteinase A1	NW_006263303.1 (scf_1)	22647486	22647747	-
low	LOC18055207	CICLE_v10007420mg	splicing factor%2C suppressor of white-apricot homolog%2C transcript variant X2	NW_006263303.1 (scf_1)	22663415	22663493	-
low	LOC18055207	CICLE_v10007420mg	splicing factor%2C suppressor of white-apricot homolog%2C transcript variant X4	NW_006263303.1 (scf_1)	22663171	22663263	-
low	LOC18055207	CICLE_v10007420mg	splicing factor%2C suppressor of white-apricot homolog%2C transcript variant X5	NW_006263303.1 (scf_1)	22664120	22664207	-
low	LOC18055207	CICLE_v10007420mg	splicing factor%2C suppressor of white-apricot homolog%2C transcript variant X6	NW_006263303.1 (scf_1)	22663093	22663176	-
low	LOC18055207	CICLE_v10007420mg	splicing factor%2C suppressor of white-apricot homolog%2C transcript variant X1	NW_006263303.1 (scf_1)	22664120	22664546	-
low	LOC18055207	CICLE_v10007420mg	splicing factor%2C suppressor of white-apricot homolog%2C transcript variant X3	NW_006263303.1 (scf_1)	22663415	22663491	-
low	LOC18055208	CICLE_v10007388mg	UPF0505 protein C16orf62%2C transcript variant X1	NW_006263303.1 (scf_1)	22674952	22675180	-
low	LOC18055208	CICLE_v10007388mg	UPF0505 protein C16orf62%2C transcript variant X2	NW_006263303.1 (scf_1)	22674952	22675180	-
moderate	LOC18055212	CICLE_v10010484mg	cytochrome b561 and DOMON domain-containing protein At4g12980	NW_006263303.1 (scf_1)	22696014	22696676	-
moderate	LOC18055216	CICLE_v10008694mg	ribonuclease 3-like protein 2	NW_006263303.1 (scf_1)	22719039	22719602	-
moderate	LOC18055217	CICLE_v10010510mg	EGF domain-specific O-linked N-acetylglucosamine transferase	NW_006263303.1 (scf_1)	22723698	22723816	Down
low	LOC18055218	CICLE_v10010148mg	protein O-linked-mannose beta-1%2C4-N-acetylglucosaminyltransferase 2	NW_006263303.1 (scf_1)	22725559	22725673	Down
moderate	LOC18055224	CICLE_v10009810mg	chaperone protein dnaJ 11%2C chloroplastic	NW_006263303.1 (scf_1)	24131582	24132788	Down
moderate	LOC18055227	CICLE_v10010352mg	oleosin S1-2	NW_006263303.1 (scf_1)	24153938	24154561	-
high	LOC18055234	CICLE_v10008971mg	THO complex subunit 3%2C transcript variant X1	NW_006263303.1 (scf_1)	24197363	24197575	-
high	LOC18055234	CICLE_v10008971mg	THO complex subunit 3%2C transcript variant X2	NW_006263303.1 (scf_1)	24197363	24197575	-
high	LOC18055255	CICLE_v10008918mg	F-box/LRR-repeat protein At3g58900	NW_006263303.1 (scf_1)	21664228	21665442	-
low	LOC18055262	CICLE_v10010191mg	F-box/LRR-repeat protein At3g03030	NW_006263303.1 (scf_1)	21726011	21727210	-
moderate	LOC18055290	CICLE_v10008466mg	probable indole-3-pyruvate monooxygenase YUCCA4	NW_006263303.1 (scf_1)	2472265	2473285	-
low	LOC18055293	CICLE_v10009234mg	coiled-coil domain-containing protein 93%2C transcript variant X5	NW_006263303.1 (scf_1)	2495923	2496113	-
moderate	LOC18055295	CICLE_v10008244mg	putative pentatricopeptide repeat-containing protein At4g17915%2C transcript variant X2	NW_006263303.1 (scf_1)	2511522	2511783	-
moderate	LOC18055295	CICLE_v10008244mg	putative pentatricopeptide repeat-containing protein At4g17915%2C transcript variant X3	NW_006263303.1 (scf_1)	2511522	2511783	-
moderate	LOC18055295	CICLE_v10008244mg	putative pentatricopeptide repeat-containing protein At4g17915%2C transcript variant X1	NW_006263303.1 (scf_1)	2511522	2511783	-
moderate	LOC18055295	CICLE_v10008244mg	putative pentatricopeptide repeat-containing protein At4g17915%2C transcript variant X4	NW_006263303.1 (scf_1)	2511522	2511783	-
moderate	LOC18055295	CICLE_v10008244mg	putative pentatricopeptide repeat-containing protein At4g17915%2C transcript variant X5	NW_006263303.1 (scf_1)	2511522	2511783	-
high	LOC18055298	CICLE_v10008356mg	protein TIFY 8%2C transcript variant X5	NW_006263303.1 (scf_1)	2517091	2517578	-
high	LOC18055298	CICLE_v10008356mg	protein TIFY 8%2C transcript variant X4	NW_006263303.1 (scf_1)	2517091	2517578	-
low	LOC18055300	CICLE_v10008128mg	cyclin-A2-1%2C transcript variant X2	NW_006263303.1 (scf_1)	2544159	2544363	-
low	LOC18055300	CICLE_v10008128mg	cyclin-A2-1%2C transcript variant X1	NW_006263303.1 (scf_1)	2544172	2544363	-
moderate	LOC18055301	CICLE_v10008015mg	serine/threonine protein phosphatase 2A 57 kDa regulatory subunit B' kappa isoform	NW_006263303.1 (scf_1)	2551790	2553602	-
high	LOC18055307	CICLE_v10009338mg	floral homeotic protein PMADS 1	NW_006263303.1 (scf_1)	25370495	25370908	-
high	LOC18055310	CICLE_v10010595mg	trihelix transcription factor GT-2	NW_006263303.1 (scf_1)	25390130	25390787	-
high	LOC18055312	CICLE_v10007465mg	E3 ubiquitin ligase PARAQUAT TOLERANCE 3%2C transcript variant X1	NW_006263303.1 (scf_1)	25405367	25405750	-
high	LOC18055312	CICLE_v10007465mg	E3 ubiquitin ligase PARAQUAT TOLERANCE 3%2C transcript variant X3	NW_006263303.1 (scf_1)	25405367	25405750	-
high	LOC18055312	CICLE_v10007465mg	E3 ubiquitin ligase PARAQUAT TOLERANCE 3%2C transcript variant X4	NW_006263303.1 (scf_1)	25405367	25405750	-
high	LOC18055312	CICLE_v10007465mg	E3 ubiquitin ligase PARAQUAT TOLERANCE 3%2C transcript variant X5	NW_006263303.1 (scf_1)	25405367	25405750	-
high	LOC18055312	CICLE_v10007465mg	E3 ubiquitin ligase PARAQUAT TOLERANCE 3%2C transcript variant X2	NW_006263303.1 (scf_1)	25405367	25405750	-
high	LOC18055322	CICLE_v10009208mg	putative hydrolase YtaP%2C transcript variant X3	NW_006263303.1 (scf_1)	2954832	2954951	-
moderate	LOC18055335	CICLE_v10010658mg	splicing factor 3B subunit 1	NW_006263303.1 (scf_1)	3045356	3049567	-
moderate	LOC18055339	CICLE_v10009294mg	aquaporin TIP4-1	NW_006263303.1 (scf_1)	3070315	3070590	-
moderate	LOC18055340	CICLE_v10008234mg	protein JINGUBANG	NW_006263303.1 (scf_1)	3074207	3074534	-
low	LOC18055341	CICLE_v10007796mg	ankyrin repeat-containing protein At5g02620	NW_006263303.1 (scf_1)	3082210	3082878	-
moderate	LOC18055342	CICLE_v10007811mg	ankyrin repeat-containing protein At5g02620	NW_006263303.1 (scf_1)	3097627	3098104	-
low	LOC18055343	CICLE_v10010687mg	ankyrin repeat-containing protein ITN1	NW_006263303.1 (scf_1)	3101435	3101797	-
low	LOC18055347	CICLE_v10009692mg	RING-H2 finger protein ATL56	NW_006263303.1 (scf_1)	27746204	27746912	-
low	LOC18055349	CICLE_v10010217mg	EG45-like domain containing protein	NW_006263303.1 (scf_1)	27755232	27755369	-
moderate	LOC18055356	CICLE_v10008052mg	probable E3 ubiquitin-protein ligase XBOS32	NW_006263303.1 (scf_1)	27789290	27789465	-
moderate	LOC18055383	CICLE_v10007747mg	probable clathrin assembly protein At4g32285	NW_006263303.1 (scf_1)	4233954	4236445	-
low	LOC18055384	CICLE_v10008344mg	actin-related protein 6%2C transcript variant X1	NW_006263303.1 (scf_1)	4240297	4241112	-
moderate	LOC18055386	CICLE_v10009475mg	protein LURP-one-related 5	NW_006263303.1 (scf_1)	4259209	4259716	-
moderate	LOC18055388	CICLE_v10009458mg	stellacyanin	NW_006263303.1 (scf_1)	4267853	4268503	-
high	LOC18055394	CICLE_v10010527mg	blue copper protein	NW_006263303.1 (scf_1)	4304131	4304314	-
moderate	LOC18055395	CICLE_v10009575mg	umecyanin	NW_006263303.1 (scf_1)	4307113	4307387	-
low	LOC18055400	CICLE_v10009560mg	axial regulator YABBY 5%2C transcript variant X1	NW_006263303.1 (scf_1)	4337007	4337248	-
low	LOC18055400	CICLE_v10009560mg	axial regulator YABBY 5%2C transcript variant X2	NW_006263303.1 (scf_1)	4337007	4337248	-
low	LOC18055412	CICLE_v10007983mg	calcium-dependent protein kinase 2	NW_006263303.1 (scf_1)	22378355	22379470	-
moderate	LOC18055414	CICLE_v10008353mg	AUGMIN subunit 4	NW_006263303.1 (scf_1)	22389002	22389255	-
low	LOC18055419	CICLE_v10009529mg	zinc-regulated protein 8%2C transcript variant X1	NW_006263303.1 (scf_1)	22413487	22413850	-
low	LOC18055419	CICLE_v10009529mg	zinc-regulated protein 8%2C transcript variant X2	NW_006263303.1 (scf_1)	22413487	22413717	-
moderate	LOC18055422	CICLE_v10009601mg	CASP-like protein 2D1	NW_006263303.1 (scf_1)	22448373	22448957	-
moderate	LOC18055426	CICLE_v10008215mg	pentatricopeptide repeat-containing protein At1g77170%2C mitochondrial	NW_006263303.1 (scf_1)	7280788	7282641	-
moderate	LOC18055427	CICLE_v10007544mg	cell division cycle protein 27 homolog B%2C transcript variant X2	NW_006263303.1 (scf_1)	7284192	7284339	-
moderate	LOC18055427	CICLE_v10007544mg	cell division cycle protein 27 homolog B%2C transcript variant X1	NW_006263303.1 (scf_1)	7284192	7284339	-
low	LOC18055432	CICLE_v10007810mg	NADP-dependent malic enzyme	NW_006263303.1 (scf_1)	7402342	7402799	-
moderate	LOC18055433	CICLE_v10008865mg	2-oxoglutarate-Fe(II) type oxidoreductase%2C transcript variant X2	NW_006263303.1 (scf_1)	7420595	7420679	Down
moderate	LOC18055433	CICLE_v10008865mg	2-oxoglutarate-Fe(II) type oxidoreductase%2C transcript variant X1	NW_006263303.1 (scf_1)	7420595	7420776	Down
moderate	LOC18055434	CICLE_v10008880mg	2-oxoglutarate-Fe(II) type oxidoreductase%2C transcript variant X2	NW_006263303.1 (scf_1)	7440789	7440991	-
moderate	LOC18055434	CICLE_v10008880mg	2-oxoglutarate-Fe(II) type oxidoreductase%2C transcript variant X1	NW_006263303.1 (scf_1)	7440789	7440991	-
low	LOC18055435	CICLE_v10009377mg	60S ribosomal protein L9	NW_006263303.1 (scf_1)	7455327	7455785	-
moderate	LOC18055437	CICLE_v10009946mg	E3 ubiquitin-protein ligase RING1-like	NW_006263303.1 (scf_1)	7502781	7503190	-
moderate	LOC18055438	CICLE_v10009895mg	RING-H2 finger protein ATL72	NW_006263303.1 (scf_1)	7550531	7551103	Down
low	LOC18055443	CICLE_v10008231mg	protein WHAT'S THIS FACTOR 1 homolog%2C transcript variant X2	NW_006263303.1 (scf_1)	25135029	25136626	-
low	LOC18055445	CICLE_v10007634mg	DNA cross-link repair protein SNM1%2C transcript variant X1	NW_006263303.1 (scf_1)	25160389	25161036	-
high	LOC18055451		pentatricopeptide repeat-containing protein At4g33170	NW_006263303.1 (scf_1)	25201407	25201793	-
moderate	LOC18055453	CICLE_v10009830mg	copper transporter 5	NW_006263303.1 (scf_1)	25210821	25212340	Down
moderate	LOC18055459	CICLE_v10009386mg	protein CWC15 homolog	NW_006263303.1 (scf_1)	23756084	23756338	-
high	LOC18055464	CICLE_v10007493mg	formin-binding protein 4	NW_006263303.1 (scf_1)	23781323	23781605	-
moderate	LOC18055468	CICLE_v10009371mg	protein transport protein SFT2	NW_006263303.1 (scf_1)	23822967	23823519	-
low	LOC18055473	CICLE_v10009236mg	calcineurin B-like protein 10%2C transcript variant X2	NW_006263303.1 (scf_1)	3862895	3863420	-
low	LOC18055473	CICLE_v10009236mg	calcineurin B-like protein 10%2C transcript variant X1	NW_006263303.1 (scf_1)	3862893	3863420	-
low	LOC18055473	CICLE_v10009236mg	calcineurin B-like protein 10%2C transcript variant X3	NW_006263303.1 (scf_1)	3862893	3863420	-
low	LOC18055475	CICLE_v10010166mg	protein REVERSION-TO-ETHYLENE SENSITIVITY1%2C transcript variant X1	NW_006263303.1 (scf_1)	3881110	3881341	-
low	LOC18055475	CICLE_v10010166mg	protein REVERSION-TO-ETHYLENE SENSITIVITY1%2C transcript variant X2	NW_006263303.1 (scf_1)	3881110	3881341	-
moderate	LOC18055479	CICLE_v10009184mg	seed lectin	NW_006263303.1 (scf_1)	3922864	3923313	Down
high	LOC18055480	CICLE_v10010745mg	zinc finger CCCH domain-containing protein 5	NW_006263303.1 (scf_1)	3934321	3934452	-
low	LOC18055483	CICLE_v10008943mg	putative GATA transcription factor 22	NW_006263303.1 (scf_1)	3957903	3958160	-
moderate	LOC18055484	CICLE_v10008968mg	putative GATA transcription factor 22%2C transcript variant X1	NW_006263303.1 (scf_1)	3964278	3964612	Up
moderate	LOC18055484	CICLE_v10008968mg	putative GATA transcription factor 22%2C transcript variant X2	NW_006263303.1 (scf_1)	3964284	3964612	Up
moderate	LOC18055486	CICLE_v10010334mg	probable beta-1%2C3-galactosyltransferase 12	NW_006263303.1 (scf_1)	3983065	3983510	-
low	LOC18055495	CICLE_v10009769mg	photosystem I reaction center subunit V%2C chloroplastic	NW_006263303.1 (scf_1)	24271211	24272081	-
moderate	LOC18055508	CICLE_v10007954mg	biotin carboxylase 2%2C chloroplastic	NW_006263303.1 (scf_1)	26382759	26382973	-
low	LOC18055509	CICLE_v10008125mg	cytochrome P450 CYP73A100	NW_006263303.1 (scf_1)	26385217	26386080	-
moderate	LOC18055511	CICLE_v10008843mg	methyl-CpG-binding domain-containing protein 2%2C transcript variant X2	NW_006263303.1 (scf_1)	26409028	26409294	-
moderate	LOC18055511	CICLE_v10008843mg	methyl-CpG-binding domain-containing protein 2%2C transcript variant X1	NW_006263303.1 (scf_1)	26409028	26409294	-
moderate	LOC18055511	CICLE_v10008843mg	methyl-CpG-binding domain-containing protein 2%2C transcript variant X3	NW_006263303.1 (scf_1)	26409028	26409294	-
moderate	LOC18055524	CICLE_v10009186mg	ABC transporter I family member 17	NW_006263303.1 (scf_1)	26476028	26476106	Down
low	LOC18055525	CICLE_v10010271mg	RING-H2 finger protein ATL43	NW_006263303.1 (scf_1)	26478514	26480540	-
moderate	LOC18055529	CICLE_v10008256mg	protein trichome birefringence-like 5	NW_006263303.1 (scf_1)	26493422	26494087	-
moderate	LOC18055531	CICLE_v10007842mg	K(+) efflux antiporter 4%2C transcript variant X1	NW_006263303.1 (scf_1)	9015241	9015890	-
moderate	LOC18055531	CICLE_v10007842mg	K(+) efflux antiporter 4%2C transcript variant X2	NW_006263303.1 (scf_1)	9015241	9015890	-
moderate	LOC18055531	CICLE_v10007842mg	K(+) efflux antiporter 4%2C transcript variant X3	NW_006263303.1 (scf_1)	9015241	9015890	-
low	LOC18055533	CICLE_v10008993mg	1-aminocyclopropane-1-carboxylate oxidase 1	NW_006263303.1 (scf_1)	9289552	9290014	Down
low	LOC18055535	CICLE_v10009193mg	tetraspanin-2	NW_006263303.1 (scf_1)	9297106	9297840	-
low	LOC18055537	CICLE_v10008864mg	cytidine deaminase 1	NW_006263303.1 (scf_1)	9315527	9316761	-
moderate	LOC18055540	CICLE_v10009373mg	thioredoxin-like 2%2C chloroplastic	NW_006263303.1 (scf_1)	9324714	9325198	-
moderate	LOC18055541	CICLE_v10008105mg	venom phosphodiesterase 2	NW_006263303.1 (scf_1)	9328636	9330753	-
high	LOC18055543	CICLE_v10008462mg	enhanced ethylene response protein 5%2C transcript variant X3	NW_006263303.1 (scf_1)	9358050	9358482	-
high	LOC18055545	CICLE_v10010770mg	glutamate-rich WD repeat-containing protein 1	NW_006263303.1 (scf_1)	9389919	9389955	-
moderate	LOC18055550	CICLE_v10009952mg	RING-box protein 1a	NW_006263303.1 (scf_1)	24467611	24467862	-
high	LOC18055556	CICLE_v10010253mg	protein STRICTOSIDINE SYNTHASE-LIKE 4	NW_006263303.1 (scf_1)	24518235	24518548	Down
high	LOC18055559	CICLE_v10010323mg	proteasome subunit alpha type-6	NW_006263303.1 (scf_1)	24536054	24536235	-
moderate	LOC18055565	CICLE_v10009897mg	sm-like protein LSM1A	NW_006263303.1 (scf_1)	24574358	24574776	-
high	LOC18055567	CICLE_v10008652mg	actin-104	NW_006263303.1 (scf_1)	24583934	24584038	-
moderate	LOC18055585	CICLE_v10008889mg	protein PGR%2C transcript variant X1	NW_006263303.1 (scf_1)	5179524	5179763	-
high	LOC18055590	CICLE_v10007806mg	pectinesterase	NW_006263303.1 (scf_1)	25003102	25004305	-
high	LOC18055593	CICLE_v10008127mg	glucan endo-1%2C3-beta-glucosidase 5	NW_006263303.1 (scf_1)	25023894	25024264	-
moderate	LOC18055595	CICLE_v10008427mg	FBD-associated F-box protein At4g10400%2C transcript variant X4	NW_006263303.1 (scf_1)	25039821	25040049	-
moderate	LOC18055595	CICLE_v10008427mg	FBD-associated F-box protein At4g10400%2C transcript variant X3	NW_006263303.1 (scf_1)	25039821	25040050	-
high	LOC18055598	CICLE_v10007246mg	brefeldin A-inhibited guanine nucleotide-exchange protein 5	NW_006263303.1 (scf_1)	25065166	25065408	-
high	LOC18055610	CICLE_v10010252mg	probable phospholipase A2 homolog 1	NW_006263303.1 (scf_1)	8697350	8697710	-
moderate	LOC18055612	CICLE_v10010572mg	1-aminocyclopropane-1-carboxylate synthase 7	NW_006263303.1 (scf_1)	8731127	8731303	-
low	LOC18055615	CICLE_v10008497mg	probable protein arginine N-methyltransferase 1.2	NW_006263303.1 (scf_1)	8812069	8812425	-
moderate	LOC18055620	CICLE_v10008801mg	protein NDL1	NW_006263303.1 (scf_1)	8854100	8854395	Down
moderate	LOC18055622	CICLE_v10008884mg	mitochondrial carrier protein CoAc2%2C transcript variant X2	NW_006263303.1 (scf_1)	8865272	8865654	-
moderate	LOC18055622	CICLE_v10008884mg	mitochondrial carrier protein CoAc2%2C transcript variant X1	NW_006263303.1 (scf_1)	8864957	8865246	-
low	LOC18055625	CICLE_v10008074mg	protein EFFECTOR OF TRANSCRIPTION 2%2C transcript variant X1	NW_006263303.1 (scf_1)	8877634	8877851	-
low	LOC18055625	CICLE_v10008074mg	protein EFFECTOR OF TRANSCRIPTION 2%2C transcript variant X2	NW_006263303.1 (scf_1)	8877634	8877739	-
moderate	LOC18055626	CICLE_v10010615mg	protein EFFECTOR OF TRANSCRIPTION 2	NW_006263303.1 (scf_1)	8963613	8963704	-
low	LOC18055630	CICLE_v10009532mg	ribulose bisphosphate carboxylase small chain clone 512%2C transcript variant X1	NW_006263303.1 (scf_1)	27145975	27146142	-
low	LOC18055630	CICLE_v10009532mg	ribulose bisphosphate carboxylase small chain clone 512%2C transcript variant X2	NW_006263303.1 (scf_1)	27146268	27148286	-
low	LOC18055630	CICLE_v10009532mg	ribulose bisphosphate carboxylase small chain clone 512%2C transcript variant X3	NW_006263303.1 (scf_1)	27146187	27146212	-
moderate	LOC18055632	CICLE_v10007562mg	VIN3-like protein 2%2C transcript variant X1	NW_006263303.1 (scf_1)	27153397	27153707	-
moderate	LOC18055632	CICLE_v10007562mg	VIN3-like protein 2%2C transcript variant X2	NW_006263303.1 (scf_1)	27153359	27153707	-
high	LOC18055634	CICLE_v10009206mg	replication protein A 32 kDa subunit B	NW_006263303.1 (scf_1)	27179660	27179820	-
moderate	LOC18055638	CICLE_v10007535mg	NADPH--cytochrome P450 reductase%2C transcript variant X2	NW_006263303.1 (scf_1)	27204871	27205470	-
moderate	LOC18055638	CICLE_v10007535mg	NADPH--cytochrome P450 reductase%2C transcript variant X1	NW_006263303.1 (scf_1)	27204871	27205470	-
moderate	LOC18055641	CICLE_v10009343mg	(DL)-glycerol-3-phosphatase 2	NW_006263303.1 (scf_1)	27231381	27231558	-
low	LOC18055645	CICLE_v10007952mg	serine/threonine protein phosphatase 2A 57 kDa regulatory subunit B' kappa isoform%2C transcript variant X2	NW_006263303.1 (scf_1)	5187857	5188295	-
low	LOC18055645	CICLE_v10007952mg	serine/threonine protein phosphatase 2A 57 kDa regulatory subunit B' kappa isoform%2C transcript variant X1	NW_006263303.1 (scf_1)	5187857	5188153	-
moderate	LOC18055646	CICLE_v10010410mg	auxin-responsive protein IAA1	NW_006263303.1 (scf_1)	5191907	5192508	-
moderate	LOC18055648	CICLE_v10010697mg	protein YLS3	NW_006263303.1 (scf_1)	5225538	5225868	-
low	LOC18055654		tRNA (guanine(37)-N1)-methyltransferase 2%2C transcript variant X1	NW_006263303.1 (scf_1)	5289394	5289775	-
low	LOC18055654		tRNA (guanine(37)-N1)-methyltransferase 2%2C transcript variant X2	NW_006263303.1 (scf_1)	5289394	5289776	-
low	LOC18055657	CICLE_v10008608mg	nudix hydrolase 20%2C chloroplastic	NW_006263303.1 (scf_1)	5353919	5354360	-
moderate	LOC18055658	CICLE_v10008327mg	3-hydroxyisobutyryl-CoA hydrolase-like protein 3%2C mitochondrial%2C transcript variant X1	NW_006263303.1 (scf_1)	5364450	5364863	-
moderate	LOC18055658	CICLE_v10008327mg	3-hydroxyisobutyryl-CoA hydrolase-like protein 3%2C mitochondrial%2C transcript variant X3	NW_006263303.1 (scf_1)	5362781	5362858	-
moderate	LOC18055658	CICLE_v10008327mg	3-hydroxyisobutyryl-CoA hydrolase-like protein 3%2C mitochondrial%2C transcript variant X4	NW_006263303.1 (scf_1)	5364450	5364864	-
moderate	LOC18055658	CICLE_v10008327mg	3-hydroxyisobutyryl-CoA hydrolase-like protein 3%2C mitochondrial%2C transcript variant X2	NW_006263303.1 (scf_1)	5364450	5364863	-
moderate	LOC18055663	CICLE_v10009930mg	60S ribosomal protein L31%2C transcript variant X2	NW_006263303.1 (scf_1)	8398031	8398130	-
moderate	LOC18055663	CICLE_v10009930mg	60S ribosomal protein L31%2C transcript variant X1	NW_006263303.1 (scf_1)	8398054	8398144	-
low	LOC18055665	CICLE_v10009798mg	60S ribosomal protein L28-1%2C transcript variant X2	NW_006263303.1 (scf_1)	8416913	8417252	-
low	LOC18055665	CICLE_v10009798mg	60S ribosomal protein L28-1%2C transcript variant X1	NW_006263303.1 (scf_1)	8416862	8416967	-
low	LOC18055665	CICLE_v10009798mg	60S ribosomal protein L28-1%2C transcript variant X3	NW_006263303.1 (scf_1)	8416908	8417003	-
high	LOC18055666	CICLE_v10010626mg	malonyl-CoA:anthocyanidin 5-O-glucoside-6''-O-malonyltransferase	NW_006263303.1 (scf_1)	8422873	8424423	-
high	LOC18055668	CICLE_v10008203mg	histone acetyltransferase type B catalytic subunit	NW_006263303.1 (scf_1)	8539347	8539511	-
high	LOC18055670	CICLE_v10010146mg	zinc protease PQQL-like	NW_006263303.1 (scf_1)	8588489	8588844	-
high	LOC18055671	CICLE_v10010805mg	40S ribosomal protein S15a-5	NW_006263303.1 (scf_1)	8600652	8601017	-
moderate	LOC18055673	CICLE_v10008698mg	deoxyhypusine synthase	NW_006263303.1 (scf_1)	8623156	8623678	-
high	LOC18055675	CICLE_v10009342mg	probable caffeoyl-CoA O-methyltransferase At4g26220%2C transcript variant X1	NW_006263303.1 (scf_1)	8635430	8635614	-
high	LOC18055675	CICLE_v10009342mg	probable caffeoyl-CoA O-methyltransferase At4g26220%2C transcript variant X3	NW_006263303.1 (scf_1)	8635430	8635615	-
high	LOC18055675	CICLE_v10009342mg	probable caffeoyl-CoA O-methyltransferase At4g26220%2C transcript variant X2	NW_006263303.1 (scf_1)	8635438	8635614	-
low	LOC18055685	CICLE_v10007946mg	zinc finger CCCH domain-containing protein 34	NW_006263303.1 (scf_1)	4721425	4721467	-
low	LOC18055686	CICLE_v10008900mg	NADH-cytochrome b5 reductase-like protein	NW_006263303.1 (scf_1)	4726054	4726295	-
low	LOC18055693	CICLE_v10008122mg	protein kinase PINOID 2	NW_006263303.1 (scf_1)	4776668	4777442	-
moderate	LOC18055695	CICLE_v10007850mg	protein NRT1/ PTR FAMILY 6.2	NW_006263303.1 (scf_1)	4803401	4803443	-
low	LOC18055700	CICLE_v10009449mg	deSI-like protein At4g17486%2C transcript variant X2	NW_006263303.1 (scf_1)	4857120	4857530	-
low	LOC18055700	CICLE_v10009449mg	deSI-like protein At4g17486%2C transcript variant X1	NW_006263303.1 (scf_1)	4857123	4857530	-
low	LOC18055700	CICLE_v10009449mg	deSI-like protein At4g17486%2C transcript variant X3	NW_006263303.1 (scf_1)	4857120	4857521	-
moderate	LOC18055707	CICLE_v10008355mg	UDP-glucuronate 4-epimerase 1	NW_006263303.1 (scf_1)	27913702	27915291	-
low	LOC18055711	CICLE_v10009021mg	cinnamoyl-CoA reductase-like SNL6%2C transcript variant X1	NW_006263303.1 (scf_1)	27939626	27939972	-
low	LOC18055711	CICLE_v10009021mg	cinnamoyl-CoA reductase-like SNL6%2C transcript variant X2	NW_006263303.1 (scf_1)	27939622	27939972	-
moderate	LOC18055712	CICLE_v10009155mg	tetratricopeptide repeat protein 1%2C transcript variant X1	NW_006263303.1 (scf_1)	27943167	27943527	-
moderate	LOC18055712	CICLE_v10009155mg	tetratricopeptide repeat protein 1%2C transcript variant X2	NW_006263303.1 (scf_1)	27943167	27943527	-
moderate	LOC18055712	CICLE_v10009155mg	tetratricopeptide repeat protein 1%2C transcript variant X3	NW_006263303.1 (scf_1)	27943167	27943527	-
moderate	LOC18055718	CICLE_v10009718mg	coiled-coil domain-containing protein 9	NW_006263303.1 (scf_1)	6391411	6391772	-
high	LOC18055724	CICLE_v10007670mg	proline-rich receptor-like protein kinase PERK1	NW_006263303.1 (scf_1)	6420629	6421472	-
moderate	LOC18055725	CICLE_v10009505mg	ras-related protein RABG3d	NW_006263303.1 (scf_1)	6427012	6427178	-
moderate	LOC18055740	CICLE_v10009272mg	PHD finger protein ALFIN-LIKE 4	NW_006263303.1 (scf_1)	25491602	25491998	-
high	LOC18055748	CICLE_v10010180mg	probable 28S rRNA (cytosine-C(5))-methyltransferase%2C transcript variant X4	NW_006263303.1 (scf_1)	25598212	25598523	-
moderate	LOC18055749	CICLE_v10009761mg	probable WRKY transcription factor 50%2C transcript variant X1	NW_006263303.1 (scf_1)	25604003	25604151	-
moderate	LOC18055756	CICLE_v10008014mg	serine/threonine-protein kinase tricorner	NW_006263303.1 (scf_1)	25654492	25654727	-
high	LOC18055758	CICLE_v10008108mg	peptidyl-prolyl cis-trans isomerase CYP57%2C transcript variant X1	NW_006263303.1 (scf_1)	25673770	25674117	-
low	LOC18055758	CICLE_v10008108mg	peptidyl-prolyl cis-trans isomerase CYP57%2C transcript variant X2	NW_006263303.1 (scf_1)	25673770	25674117	-
moderate	LOC18055768	CICLE_v10009446mg	cytokinin riboside 5'-monophosphate phosphoribohydrolase LOG8%2C transcript variant X1	NW_006263303.1 (scf_1)	25732660	25732727	-
moderate	LOC18055768	CICLE_v10009446mg	cytokinin riboside 5'-monophosphate phosphoribohydrolase LOG8%2C transcript variant X2	NW_006263303.1 (scf_1)	25732886	25732904	-
moderate	LOC18055771	CICLE_v10008365mg	probable serine/threonine-protein kinase PIX7	NW_006263303.1 (scf_1)	25754669	25755210	Down
low	LOC18055774	CICLE_v10007575mg	VIN3-like protein 1%2C transcript variant X2	NW_006263303.1 (scf_1)	5396761	5397233	-
low	LOC18055774	CICLE_v10007575mg	VIN3-like protein 1%2C transcript variant X1	NW_006263303.1 (scf_1)	5396761	5397233	-
low	LOC18055774	CICLE_v10007575mg	VIN3-like protein 1%2C transcript variant X3	NW_006263303.1 (scf_1)	5396761	5396864	-
moderate	LOC18055776	CICLE_v10010307mg	UDP-glycosyltransferase 91C1	NW_006263303.1 (scf_1)	5413203	5414800	-
moderate	LOC18055777	CICLE_v10009855mg	heavy metal-associated isoprenylated plant protein 45%2C transcript variant X2	NW_006263303.1 (scf_1)	5436659	5436990	Up
moderate	LOC18055777	CICLE_v10009855mg	heavy metal-associated isoprenylated plant protein 45%2C transcript variant X1	NW_006263303.1 (scf_1)	5436019	5436990	Up
low	LOC18055780	CICLE_v100075541mg	probable ADP-ribosylation factor GTPase-activating protein AGD14%2C transcript variant X1	NW_006263303.1 (scf_1)	5468985	5469298	-
low	LOC18055780	CICLE_v100075541mg	probable ADP-ribosylation factor GTPase-activating protein AGD14%2C transcript variant X2	NW_006263303.1 (scf_1)	5468974	5469298	-
moderate	LOC18055781	CICLE_v10008139mg	NADPH:adrenodoxin oxidoreductase%2C mitochondrial%2C transcript variant X1	NW_006263303.1 (scf_1)	6826762	6826997	-
moderate	LOC18055781	CICLE_v10008139mg	NADPH:adrenodoxin oxidoreductase%2C mitochondrial%2C transcript variant X2	NW_006263303.1 (scf_1)	6826762	6826997	-
moderate	LOC18055781	CICLE_v10008139mg	NADPH:adrenodoxin oxidoreductase%2C mitochondrial%2C transcript variant X3	NW_006263303.1 (scf_1)	6826762	6826997	-
moderate	LOC18055782	CICLE_v10009070mg	auxin-responsive protein IAA27%2C transcript variant X1	NW_006263303.1 (scf_1)	6846604	6847446	-
moderate	LOC18055782	CICLE_v10009070mg	auxin-responsive protein IAA27%2C transcript variant X2	NW_006263303.1 (scf_1)	6846604	6847446	-
low	LOC18055784	CICLE_v10009504mg	DNA-directed RNA polymerases II and IV subunit 5A%2C transcript variant X1	NW_006263303.1 (scf_1)	6908112	6908509	-
moderate	LOC18055789	CICLE_v10007862mg	aldehyde oxidase GLOX1	NW_006263303.1 (scf_1)	6959737	6961449	-
low	LOC18055790	CICLE_v10010177mg	aldehyde oxidase GLOX1	NW_006263303.1 (scf_1)	6979441	6979851	-
moderate	LOC18055791	CICLE_v10009852mg	transmembrane protein 234 homolog	NW_006263303.1 (scf_1)	6984254	6984891	-
moderate	LOC18055792	CICLE_v10010330mg	probable xyloglucan endotransglucosylase/hydrolase protein 26	NW_006263303.1 (scf_1)	6986473	6986644	-
moderate	LOC18055793	CICLE_v10010756mg	aldehyde oxidase GLOX1	NW_006263303.1 (scf_1)	6987879	6988336	-
low	LOC18055821	CICLE_v10007308mg	zinc finger BED domain-containing protein DAYSLEEPER%2C transcript variant X2	NW_006263303.1 (scf_1)	25792347	25792622	-
low	LOC18055821	CICLE_v10007308mg	zinc finger BED domain-containing protein DAYSLEEPER%2C transcript variant X1	NW_006263303.1 (scf_1)	25792347	25792622	-
moderate	LOC18055841	CICLE_v10010204mg	probable sulfate transporter 3.4	NW_006263303.1 (scf_1)	5535432	5535565	-
low	LOC18055845	CICLE_v10010624mg	ARF guanine-nucleotide exchange factor GNL2	NW_006263303.1 (scf_1)	5569866	5570920	-
high	LOC18055849	CICLE_v10008077mg	aldehyde dehydrogenase family 2 member C4	NW_006263303.1 (scf_1)	5622644	5622746	-
high	LOC18055851		aldehyde dehydrogenase family 2 member C4	NW_006263303.1 (scf_1)	5655524	5655708	Down
low	LOC18055861	CICLE_v10009035mg	general transcription and DNA repair factor IIH subunit TFB2%2C transcript variant X5	NW_006263303.1 (scf_1)	6156056	6156508	-
low	LOC18055861	CICLE_v10009035mg	general transcription and DNA repair factor IIH subunit TFB2%2C transcript variant X6	NW_006263303.1 (scf_1)	6156056	6156508	-
low	LOC18055861	CICLE_v10009035mg	general transcription and DNA repair factor IIH subunit TFB2%2C transcript variant X1	NW_006263303.1 (scf_1)	6156056	6156508	-
low	LOC18055861	CICLE_v10009035mg	general transcription and DNA repair factor IIH subunit TFB2%2C transcript variant X2	NW_006263303.1 (scf_1)	6156056	6156508	-
low	LOC18055861	CICLE_v10009035mg	general transcription and DNA repair factor IIH subunit TFB2%2C transcript variant X3	NW_006263303.1 (scf_1)	6156056	6156508	-
low	LOC18055861	CICLE_v10009035mg	general transcription and DNA repair factor IIH subunit TFB2%2C transcript variant X4	NW_006263303.1 (scf_1)	6156056	6156508	-
moderate	LOC18055862	CICLE_v10007961mg	FRIGIDA-like protein 4a	NW_006263303.1 (scf_1)	6160597	6161639	-
low	LOC18055874	CICLE_v10007840mg	pentatricopeptide repeat-containing protein At4g31070%2C mitochondrial	NW_006263303.1 (scf_1)	26174314	26176274	Up
moderate	LOC18055882	CICLE_v10007666mg	casein kinase 1-like protein HD16%2C transcript variant X2	NW_006263303.1 (scf_1)	6177859	6178004	-
moderate	LOC18055882	CICLE_v10007666mg	casein kinase 1-like protein HD16%2C transcript variant X1	NW_006263303.1 (scf_1)	6178031	6178309	-
moderate	LOC18055882	CICLE_v10007666mg	casein kinase 1-like protein HD16%2C transcript variant X3	NW_006263303.1 (scf_1)	6177879	6178004	-
moderate	LOC18055884	CICLE_v10008674mg	protein DECREASED SIZE EXCLUSION LIMIT 1%2C transcript variant X2	NW_006263303.1 (scf_1)	6218727	6219031	-
high	LOC18055884	CICLE_v10008674mg	protein DECREASED SIZE EXCLUSION LIMIT 1%2C transcript variant X4	NW_006263303.1 (scf_1)	6218727	6219031	-
high	LOC18055884	CICLE_v10008674mg	protein DECREASED SIZE EXCLUSION LIMIT 1%2C transcript variant X5	NW_006263303.1 (scf_1)	6218727	6219031	-
high	LOC18055884	CICLE_v10008674mg	protein DECREASED SIZE EXCLUSION LIMIT 1%2C transcript variant X3	NW_006263303.1 (scf_1)	6218727	6219031	-
high	LOC18055884	CICLE_v10008674mg	protein DECREASED SIZE EXCLUSION LIMIT 1%2C transcript variant X1	NW_006263303.1 (scf_1)	6218727	6219031	-
high	LOC18055884	CICLE_v10008674mg	protein DECREASED SIZE EXCLUSION LIMIT 1%2C transcript variant X6	NW_006263303.1 (scf_1)	6218727	6219031	-
low	LOC18055890	CICLE_v10010418mg	probable U3 small nucleolar RNA-associated protein 11	NW_006263303.1 (scf_1)	6288418	6288653	-
low	LOC18055896	CICLE_v10008914mg	transcription repressor OFP8	NW_006263303.1 (scf_1)	6309493	6310809	-
moderate	LOC18055900	CICLE_v10008768mg	heat stress transcription factor C-1	NW_006263303.1 (scf_1)	6359227	6359568	-
moderate	LOC18055905	CICLE_v10008557mg	guanine nucleotide-binding protein alpha-1 subunit%2C transcript variant X5	NW_006263303.1 (scf_1)	25227432	25227804	-
moderate	LOC18055905	CICLE_v10008557mg	guanine nucleotide-binding protein alpha-1 subunit%2C transcript variant X4	NW_006263303.1 (scf_1)	25227433	25227804	-
moderate	LOC18055905	CICLE_v10008557mg	guanine nucleotide-binding protein alpha-1 subunit%2C transcript variant X1	NW_006263303.1 (scf_1)	25227432	25227804	-
moderate	LOC18055905	CICLE_v10008557mg	guanine nucleotide-binding protein alpha-1 subunit%2C transcript variant X2	NW_006263303.1 (scf_1)	25227432	25227804	-
moderate	LOC18055905	CICLE_v10008557mg	guanine nucleotide-binding protein alpha-1 subunit%2C transcript variant X3	NW_006263303.1 (scf_1)	25227432	25227804	-
high	LOC18055914	CICLE_v100073971mg	LRR receptor-like serine/threonine-protein kinase ERECTA	NW_006263303.1 (scf_1)	25290895	25291424	-
low	LOC18055916	CICLE_v10009264mg	ylmG homolog protein 2%2C chloroplastic	NW_006263303.1 (scf_1)	25321579	25321917	-
moderate	LOC18055942	CICLE_v10008732mg	probable lactoylglutathione lyase%2C chloroplastic	NW_006263303.1 (scf_1)	7020083	7020653	-
low	LOC18055944	CICLE_v10010254mg	E3 ubiquitin-protein ligase ATL42	NW_006263303.1 (scf_1)	7039939	7041425	Down
low	LOC18055950	CICLE_v10007703mg	probable glycosyltransferase At3g07620%2C transcript variant X1	NW_006263303.1 (scf_1)	7068978	7069042	-
low	LOC18055950	CICLE_v10007703mg	probable glycosyltransferase At3g07620%2C transcript variant X2	NW_006263303.1 (scf_1)	7069072	7069091	-
high	LOC18055951	CICLE_v10007651mg	probable glycosyltransferase At5g03795	NW_006263303.1 (scf_1)	7114744	7115628	-
high	LOC18055957	CICLE_v10010316mg	60S acidic ribosomal protein P2B	NW_006263303.1 (scf_1)	7232684	7232688	-
low	LOC18055959	CICLE_v10009168mg	probable protein ABIL4	NW_006263303.1 (scf_1)	6504908	6505110	Up
low	LOC18055960	CICLE_v10007416mg	proteinaceous RNase P 1%2C chloroplastic/mitochondrial%2C transcript variant X4	NW_006263303.1 (scf_1)	6507764	6509597	-
moderate	LOC18055962	CICLE_v10007590mg	peroxisomal fatty acid beta-oxidation multifunctional protein AIM1	NW_006263303.1 (scf_1)	6600564	6600844	-
moderate	LOC18055964	CICLE_v10008655mg	transcription initiation factor TFIID subunit 15%2C transcript variant X2	NW_006263303.1 (scf_1)	6621880	6622341	-
moderate	LOC18055964	CICLE_v10008655mg	transcription initiation factor TFIID subunit 15%2C transcript variant X1	NW_006263303.1 (scf_1)	6622117	6622254	-
moderate	LOC18055964	CICLE_v10008655mg	transcription initiation factor TFIID subunit 15%2C transcript variant X3	NW_006263303.1 (scf_1)	6621880	6621963	-
low	LOC18055967	CICLE_v10009470mg	rac-like GTP-binding protein ARAC7	NW_006263303.1 (scf_1)	6648997	6649372	Up
low	LOC18055970	CICLE_v10007831mg	protein NRT1/ PTR FAMILY 1.2%2C transcript variant X1	NW_006263303.1 (scf_1)	6719412	6719442	Down
low	LOC18055970	CICLE_v10007831mg	protein NRT1/ PTR FAMILY 1.2%2C transcript variant X2	NW_006263303.1 (scf_1)	6721013	6721099	Down
high	LOC18055971	CICLE_v10007800mg	protein NRT1/ PTR FAMILY 1.1	NW_006263303.1 (scf_1)	6724106	6724229	-
high	LOC18055972		putative E3 ubiquitin-protein ligase LIN	NW_006263303.1 (scf_1)	6730663	6731541	Up
moderate	LOC18055974	CICLE_v10008684mg	transcription factor bHLH68%2C transcript variant X2	NW_006263303.1 (scf_1)	6774970	6775483	-
moderate	LOC18055974	CICLE_v10008684mg	transcription factor bHLH68%2C transcript variant X1	NW_006263303.1 (scf_1)	6774970	6775483	-
high	LOC18055977	CICLE_v10008680mg	senescence/dehydration-associated protein At4g35985%2C chloroplastic	NW_006263303.1 (scf_1)	7721504	7722198	-
moderate	LOC18055979	CICLE_v10009944mg	cytochrome B5-like protein%2C transcript variant X10	NW_006263303.1 (scf_1)	7740552	7740867	-
moderate	LOC18055979	CICLE_v10009944mg	cytochrome B5-like protein%2C transcript variant X6	NW_006263303.1 (scf_1)	7739847	7740867	-
moderate	LOC18055979	CICLE_v10009944mg	cytochrome B5-like protein%2C transcript variant X7	NW_006263303.1 (scf_1)	7739847	7740867	-
moderate	LOC18055979	CICLE_v10009944mg	cytochrome B5-like protein%2C transcript variant X8	NW_006263303.1 (scf_1)	7740552	7740867	-
moderate	LOC18055979	CICLE_v10009944mg	cytochrome B5-like protein%2C transcript variant X3	NW_006263303.1 (scf_1)	7741617	7741873	-
moderate	LOC18055979	CICLE_v10009944mg	cytochrome B5-like protein%2C transcript variant X5	NW_006263303.1 (scf_1)	7739847	7740867	-
moderate	LOC18055979	CICLE_v10009944mg	cytochrome B5-like protein%2C transcript variant X4	NW_006263303.1 (scf_1)	7740552	7740867	-
moderate	LOC18055979	CICLE_v10009944mg	cytochrome B5-like protein%2C transcript variant X9	NW_006263303.1 (scf_1)	7740552	7740867	-
moderate	LOC18055979	CICLE_v10009944mg	cytochrome B5-like protein%2C transcript variant X2	NW_006263303.1 (scf_1)	7741882	7742008	-
moderate	LOC18055979	CICLE_v10009944mg	cytochrome B5-like protein%2C transcript variant X1	NW_006263303.1 (scf_1)	7739847	7740867	-
moderate	LOC18055981	CICLE_v10009399mg	mitochondrial import inner membrane translocase subunit TIM17-2%2C transcript variant X1	NW_006263303.1 (scf_1)	7764519	7765299	-
moderate	LOC18055981	CICLE_v10009399mg	mitochondrial import inner membrane translocase subunit TIM17-2%2C transcript variant X2	NW_006263303.1 (scf_1)	7764519	7765299	-
high	LOC18055982	CICLE_v10008786mg	probable 3-hydroxyisobutyrate dehydrogenase-like 1%2C mitochondrial%2C transcript variant X2	NW_006263303.1 (scf_1)	7767208	7768468	-
high	LOC18055984	CICLE_v10008086mg	hexokinase-1	NW_006263303.1 (scf_1)	7782574	7783196	-
high	LOC18055987	CICLE_v10008296mg	protein DETOXIFICATION 52	NW_006263303.1 (scf_1)	7793144	7794800	-
moderate	LOC18055990	CICLE_v10010616mg	probable pectinesterase 53	NW_006263303.1 (scf_1)	7862792	7863173	-
high	LOC18055996	CICLE_v10008442mg	homogentisate phytyltransferase 1%2C chloroplastic%2C transcript variant X1	NW_006263303.1 (scf_1)	27094578	27094916	-
high	LOC18055996	CICLE_v10008442mg	homogentisate phytyltransferase 1%2C chloroplastic%2C transcript variant X2	NW_006263303.1 (scf_1)	27094578	27094916	-
high	LOC18055996	CICLE_v10008442mg	homogentisate phytyltransferase 1%2C chloroplastic%2C transcript variant X3	NW_006263303.1 (scf_1)	27094578	27094916	-
high	LOC18055996	CICLE_v10008442mg	homogentisate phytyltransferase 1%2C chloroplastic%2C transcript variant X4	NW_006263303.1 (scf_1)	27094578	27094915	-
high	LOC18055996	CICLE_v10008442mg	homogentisate phytyltransferase 1%2C chloroplastic%2C transcript variant X5	NW_006263303.1 (scf_1)	27094578	27094917	-
moderate	LOC18056002	CICLE_v10007405mg	WD repeat-containing protein 75	NW_006263303.1 (scf_1)	27123265	27123610	-
high	LOC18056008	CICLE_v10007345mg	DNA topoisomerase 1%2C transcript variant X1	NW_006263303.1 (scf_1)	136497	136765	-
moderate	LOC18056009		U-box domain-containing protein 52%2C transcript variant X2	NW_006263303.1 (scf_1)	152443	152851	-
moderate	LOC18056009		U-box domain-containing protein 52%2C transcript variant X1	NW_006263303.1 (scf_1)	152443	152851	-
low	LOC18056016	CICLE_v10009088mg	18S rRNA (guanine-N(7))-methyltransferase RID2%2C transcript variant X1	NW_006263303.1 (scf_1)	26974281	26974571	-
low	LOC18056016	CICLE_v10009088mg	18S rRNA (guanine-N(7))-methyltransferase RID2%2C transcript variant X3	NW_006263303.1 (scf_1)	26974281	26974572	-
low	LOC18056017	CICLE_v10009101mg	2-methoxy-6-polyprenyl-1%2C4-benzoquinol methylase%2C mitochondrial	NW_006263303.1 (scf_1)	26978164	26978311	-
low	LOC18056021	CICLE_v10007360mg	villin-4%2C transcript variant X2	NW_006263303.1 (scf_1)	27010906	27011378	-
low	LOC18056021	CICLE_v10007360mg	villin-4%2C transcript variant X1	NW_006263303.1 (scf_1)	27011420	27011724	-
low	LOC18056021	CICLE_v10007360mg	villin-4%2C transcript variant X3	NW_006263303.1 (scf_1)	27011420	27011724	-
moderate	LOC18056022	CICLE_v10008965mg	putative glucose-6-phosphate 1-epimerase	NW_006263303.1 (scf_1)	27018277	27018544	-
low	LOC18056033	CICLE_v10010743mg	pentatricopeptide repeat-containing protein At5g57250%2C mitochondrial%2C transcript variant X4	NW_006263303.1 (scf_1)	26865804	26869167	-
low	LOC18056033	CICLE_v10010743mg	pentatricopeptide repeat-containing protein At5g57250%2C mitochondrial%2C transcript variant X3	NW_006263303.1 (scf_1)	26865804	26869167	-
low	LOC18056033	CICLE_v10010743mg	pentatricopeptide repeat-containing protein At5g57250%2C mitochondrial%2C transcript variant X2	NW_006263303.1 (scf_1)	26865804	26869167	-
low	LOC18056033	CICLE_v10010743mg	pentatricopeptide repeat-containing protein At5g57250%2C mitochondrial%2C transcript variant X1	NW_006263303.1 (scf_1)	26865804	26869334	-
low	LOC18056040	CICLE_v10010788mg	pentatricopeptide repeat-containing protein At2g34400	NW_006263303.1 (scf_1)	26914873	26915756	-
moderate	LOC18056041	CICLE_v100073871mg	putative inactive cadmium/zinc-transporting ATPase HMA3	NW_006263303.1 (scf_1)	26933364	26933891	-
low	LOC18056045	CICLE_v10007457mg	nitrate regulatory gene2 protein%2C transcript variant X1	NW_006263303.1 (scf_1)	26952319	26954506	Down
low	LOC18056045	CICLE_v10007457mg	nitrate regulatory gene2 protein%2C transcript variant X3	NW_006263303.1 (scf_1)	26952319	26952692	Down
low	LOC18056045	CICLE_v10007457mg	nitrate regulatory gene2 protein%2C transcript variant X2	NW_006263303.1 (scf_1)	26951525	26951645	Down
moderate	LOC18056046	CICLE_v10008916mg	mitochondrial outer membrane import complex protein METAXIN	NW_006263303.1 (scf_1)	26960546	26960752	-
high	LOC18056051	CICLE_v10008981mg	aldose 1-epimerase	NW_006263303.1 (scf_1)	13122992	13123254	-
high	LOC18056052	CICLE_v10010588mg	Down syndrome critical region protein 3 homolog	NW_006263303.1 (scf_1)	13135604	13135758	-
moderate	LOC18056055	CICLE_v10008209mg	protection of telomeres protein 1b%2C transcript variant X1	NW_006263303.1 (scf_1)	13158032	13158270	-
moderate	LOC18056055	CICLE_v10008209mg	protection of telomeres protein 1b%2C transcript variant X2	NW_006263303.1 (scf_1)	13158032	13158270	-
moderate	LOC18056055	CICLE_v10008209mg	protection of telomeres protein 1b%2C transcript variant X4	NW_006263303.1 (scf_1)	13158032	13158270	-
moderate	LOC18056055	CICLE_v10008209mg	protection of telomeres protein 1b%2C transcript variant X3	NW_006263303.1 (scf_1)	13158032	13158270	-
low	LOC18056059	CICLE_v10007714mg	outer envelope protein 64%2C chloroplastic%2C transcript variant X2	NW_006263303.1 (scf_1)	13325872	13326189	-
low	LOC18056059	CICLE_v10007714mg	outer envelope protein 64%2C chloroplastic%2C transcript variant X1	NW_006263303.1 (scf_1)	13325872	13326189	-
moderate	LOC18056063	CICLE_v10009524mg	protein C2-DOMAIN ABA-RELATED 4	NW_006263303.1 (scf_1)	13438990	13439386	-
low	LOC18056065	CICLE_v100077871mg	probable auxin efflux carrier component 1c	NW_006263303.1 (scf_1)	13579305	13581102	-
moderate	LOC18056067	CICLE_v10010749mg	phosphoethanolamine N-methyltransferase 1%2C transcript variant X1	NW_006263303.1 (scf_1)	13865364	13865630	Down
moderate	LOC18056067	CICLE_v10010749mg	phosphoethanolamine N-methyltransferase 1%2C transcript variant X2	NW_006263303.1 (scf_1)	13865364	13865630	Down
moderate	LOC18056067	CICLE_v10010749mg	phosphoethanolamine N-methyltransferase 1%2C transcript variant X3	NW_006263303.1 (scf_1)	13867594	13867958	Down
low	LOC18056069	CICLE_v10009613mg	THO complex subunit 6%2C transcript variant X2	NW_006263303.1 (scf_1)	10813133	10813543	-
low	LOC18056069	CICLE_v10009613mg	THO complex subunit 6%2C transcript variant X1	NW_006263303.1 (scf_1)	10813133	10813543	-
low	LOC18056072	CICLE_v10008410mg	lycopene epsilon cyclase%2C chloroplastic%2C transcript variant X1	NW_006263303.1 (scf_1)	10945783	10946529	-
moderate	LOC18056077	CICLE_v10007981mg	serine/threonine-protein kinase tricorner%2C transcript variant X2	NW_006263303.1 (scf_1)	11031168	11031464	-
moderate	LOC18056077	CICLE_v10007981mg	serine/threonine-protein kinase tricorner%2C transcript variant X1	NW_006263303.1 (scf_1)	11031169	11031464	-
low	LOC18056077	CICLE_v10007981mg	serine/threonine-protein kinase tricorner%2C transcript variant X3	NW_006263303.1 (scf_1)	11031168	11031464	-
low	LOC18056084	CICLE_v10008579mg	mitogen-activated protein kinase kinase 2	NW_006263303.1 (scf_1)	11237426	11237681	-
low	LOC18056085	CICLE_v10009459mg	pre-mRNA cleavage factor Im 25 kDa subunit 1%2C transcript variant X1	NW_006263303.1 (scf_1)	11261033	11261546	-
low	LOC18056085	CICLE_v10009459mg	pre-mRNA cleavage factor Im 25 kDa subunit 1%2C transcript variant X2	NW_006263303.1 (scf_1)	11261033	11261547	-
high	LOC18056090	CICLE_v10008783mg	WUSCHEL-related homeobox 1	NW_006263303.1 (scf_1)	13929715	13930324	-
moderate	LOC18056103	CICLE_v10008667mg	histone H1	NW_006263303.1 (scf_1)	14260713	14261007	-
moderate	LOC18056108	CICLE_v10007743mg	kinetochore protein NDC80 homolog	NW_006263303.1 (scf_1)	14396201	14397426	-
moderate	LOC18056134	CICLE_v10007362mg	myb-like protein L%2C transcript variant X1	NW_006263303.1 (scf_1)	14626421	14626937	-
moderate	LOC18056134	CICLE_v10007362mg	myb-like protein L%2C transcript variant X2	NW_006263303.1 (scf_1)	14626421	14626937	-
moderate	LOC18056136	CICLE_v10008909mg	guanine nucleotide-binding protein subunit beta-like protein	NW_006263303.1 (scf_1)	14653424	14654400	-
low	LOC18056139	CICLE_v10008707mg	peroxisome biogenesis protein 3-2%2C transcript variant X2	NW_006263303.1 (scf_1)	14695412	14695859	-
low	LOC18056140	CICLE_v10009263mg	pre-mRNA-splicing factor SPF27 homolog	NW_006263303.1 (scf_1)	14701742	14702103	-
moderate	LOC18056142	CICLE_v10007998mg	cytochrome P450 71A22	NW_006263303.1 (scf_1)	14766837	14767825	-
high	LOC18056143	CICLE_v10009123mg	putative dual specificity protein phosphatase DSP8	NW_006263303.1 (scf_1)	8063226	8063633	-
high	LOC18056144		NAC domain-containing protein 75	NW_006263303.1 (scf_1)	8079050	8079072	-
high	LOC18056146	CICLE_v10008040mg	mitochondrial-processing peptidase subunit alpha	NW_006263303.1 (scf_1)	8111221	8111424	-
low	LOC18056152	CICLE_v10007750mg	glutathione hydrolase 3	NW_006263303.1 (scf_1)	8170057	8170636	Down
moderate	LOC18056154	CICLE_v10008962mg	inositol oxygenase 2	NW_006263303.1 (scf_1)	8213582	8213866	-
moderate	LOC18056157	CICLE_v10009336mg	transcription factor MYB36	NW_006263303.1 (scf_1)	8314766	8314901	Up
low	LOC18056162	CICLE_v10007242mg	serine/threonine-protein kinase VPS15	NW_006263303.1 (scf_1)	7893013	7893443	-
low	LOC18056171	CICLE_v10009877mg	profilin	NW_006263303.1 (scf_1)	8009882	8010171	-
moderate	LOC18056173	CICLE_v10009327mg	derlin-1	NW_006263303.1 (scf_1)	8019743	8019962	-
low	LOC18056175	CICLE_v10009222mg	acid phosphatase 1	NW_006263303.1 (scf_1)	8045895	8046469	-
low	LOC18056176	CICLE_v10008452mg	leucine-rich repeat extensin-like protein 4	NW_006263303.1 (scf_1)	8051353	8052984	-
moderate	LOC18053652	CICLE_v10013934mg	vacuolar-processing enzyme	NW_006263302.1 (scf_10)	261087	261309	-
high	LOC18053627	CICLE_v10013964mg	pectinesterase inhibitor	NW_006263237.1 (scf_110)	12136	12543	-
low	LOC112101543		disease resistance protein SUMM2-like	NW_006263231.1 (scf_1105)	124	1176	-
high	LOC112101544		probable disease resistance protein At5g63020	NW_006263231.1 (scf_1105)	2579	3397	-
high	LOC112101539		ankyrin repeat domain-containing protein 2B-like%2C transcript variant X2	NW_006263229.1 (scf_111)	10088	10174	-
high	LOC112101539		ankyrin repeat domain-containing protein 2B-like%2C transcript variant X1	NW_006263229.1 (scf_111)	9872	10000	-
moderate	LOC112101541		SWI/SNF complex subunit SWI3D-like	NW_006263229.1 (scf_111)	23636	24243	-
high	LOC18053626	CICLE_v10013967mg	organ-specific protein S2	NW_006263229.1 (scf_111)	776	887	Down
high	LOC112101538		transcription elongation factor TFIIS-like	NW_006263213.1 (scf_1137)	1442	2056	-
low	LOC18053616	CICLE_v10013997mg	probable disease resistance protein At4g27220	NW_006263113.1 (scf_13)	13060	14251	-
moderate	LOC18053621	CICLE_v10013994mg	disease resistance protein At4g27190	NW_006263113.1 (scf_13)	52911	53457	-
moderate	LOC112101490		disease resistance protein SUMM2-like	NW_006262980.1 (scf_1535)	2229	3785	-
low	LOC112101487		plasma membrane ATPase 2-like%2C transcript variant X1	NW_006262957.1 (scf_1571)	3300	3558	-
high	LOC112101487		plasma membrane ATPase 2-like%2C transcript variant X2	NW_006262957.1 (scf_1571)	3571	3633	-
high	LOC112101479		chaperonin CPN60-2%2C mitochondrial-like%2C transcript variant X1	NW_006262933.1 (scf_16)	98841	98951	-
high	LOC112101479		chaperonin CPN60-2%2C mitochondrial-like%2C transcript variant X2	NW_006262933.1 (scf_16)	98841	98951	-
high	LOC112101479		chaperonin CPN60-2%2C mitochondrial-like%2C transcript variant X3	NW_006262933.1 (scf_16)	98243	98511	-
high	LOC112101479		chaperonin CPN60-2%2C mitochondrial-like%2C transcript variant X4	NW_006262933.1 (scf_16)	98841	98952	-
low	LOC112101479		chaperonin CPN60-2%2C mitochondrial-like%2C transcript variant X5	NW_006262933.1 (scf_16)	98841	98953	-
high	LOC112101482		L10-interacting MYB domain-containing protein-like	NW_006262933.1 (scf_16)	88949	89800	-
low	LOC112101471		non-functional pseudokinase ZED1-like	NW_006262833.1 (scf_1761)	1	1095	-
high	LOC112095426		receptor kinase-like protein Xa21	NW_006262688.1 (scf_2)	176356	178016	-
low	LOC112100736		mitogen-activated protein kinase kinase kinase 5-like	NW_006262688.1 (scf_2)	28231734	28232122	-
moderate	LOC112100738		probable caffeine synthase 4%2C transcript variant X2	NW_006262688.1 (scf_2)	24403262	24403725	Down
moderate	LOC112100738		probable caffeine synthase 4%2C transcript variant X1	NW_006262688.1 (scf_2)	24403262	24403725	Down
high	LOC112100741		probable LRR receptor-like serine/threonine-protein kinase At3g47570%2C transcript variant X1	NW_006262688.1 (scf_2)	31525730	31526480	-
high	LOC112100741		probable LRR receptor-like serine/threonine-protein kinase At3g47570%2C transcript variant X4	NW_006262688.1 (scf_2)	31525730	31526480	-
high	LOC112100741		probable LRR receptor-like serine/threonine-protein kinase At3g47570%2C transcript variant X2	NW_006262688.1 (scf_2)	31525730	31526480	-
high	LOC112100741		probable LRR receptor-like serine/threonine-protein kinase At3g47570%2C transcript variant X3	NW_006262688.1 (scf_2)	31525730	31526480	-
moderate	LOC112100747		7-methylxanthosine synthase 1-like	NW_006262688.1 (scf_2)	24498082	24498417	-
moderate	LOC112100753		protein FAR1-RELATED SEQUENCE 5-like	NW_006262688.1 (scf_2)	524116	524120	-
moderate	LOC112100779		tRNA-specific 2-thiouridylase MnmA%2C transcript variant X4	NW_006262688.1 (scf_2)	6808482	6808506	-
low	LOC112100779		tRNA-specific 2-thiouridylase MnmA%2C transcript variant X2	NW_006262688.1 (scf_2)	6808168	6808506	-
moderate	LOC112100779		tRNA-specific 2-thiouridylase MnmA%2C transcript variant X3	NW_006262688.1 (scf_2)	6808421	6808506	-
low	LOC112100779		tRNA-specific 2-thiouridylase MnmA%2C transcript variant X1	NW_006262688.1 (scf_2)	6808168	6808506	-
low	LOC112100790		RNA-dependent RNA polymerase 1%2C transcript variant X1	NW_006262688.1 (scf_2)	26990016	26990147	Up
moderate	LOC112100791		peroxidase 15-like	NW_006262688.1 (scf_2)	4890507	4890790	Down
low	LOC112100821		peroxidase 15-like	NW_006262688.1 (scf_2)	4910846	4911149	-
high	LOC112100844		extensin-2-like	NW_006262688.1 (scf_2)	6718798	6719970	-
low	LOC112100852		probable purine permease 4	NW_006262688.1 (scf_2)	7396639	7397034	-
low	LOC112100854		protein FAR1-RELATED SEQUENCE 7-like	NW_006262688.1 (scf_2)	7705257	7705564	-
moderate	LOC112100871		tropomyosin-1%2C isoforms 33/34-like	NW_006262688.1 (scf_2)	10215389	10215880	-
high	LOC112100874		receptor-like protein EIX1	NW_006262688.1 (scf_2)	10364538	10366877	-
moderate	LOC112100916		zinc finger CCCH domain-containing protein 5-like	NW_006262688.1 (scf_2)	15463210	15463245	-
low	LOC112100919		ammonium transporter 3 member 2-like	NW_006262688.1 (scf_2)	15564317	15564835	-
moderate	LOC112100921		protein FAR-RED IMPAIRED RESPONSE 1-like	NW_006262688.1 (scf_2)	15789715	15790089	-
moderate	LOC112100929		zinc finger BED domain-containing protein RICESLEEPER 3-like	NW_006262688.1 (scf_2)	16871597	16872086	-
moderate	LOC112100957		putative nuclease HARBI1	NW_006262688.1 (scf_2)	20894271	20894985	-
low	LOC112100987		protein FAR-RED IMPAIRED RESPONSE 1-like	NW_006262688.1 (scf_2)	23462204	23462459	-
high	LOC112100988		protein FAR1-RELATED SEQUENCE 12-like	NW_006262688.1 (scf_2)	23465059	23465124	-
moderate	LOC112100994		receptor-like protein Cf-9	NW_006262688.1 (scf_2)	24127918	24129039	-
moderate	LOC112100995		glucose-6-phosphate 1-dehydrogenase%2C chloroplastic-like	NW_006262688.1 (scf_2)	24150325	24150333	-
low	LOC112101008		probable transcription factor PosF21	NW_006262688.1 (scf_2)	25260357	25260387	-
moderate	LOC112101015		protein FAR-RED IMPAIRED RESPONSE 1-like	NW_006262688.1 (scf_2)	26279543	26280256	-
low	LOC112101020		ubiquitin-like-specific protease ESD4	NW_006262688.1 (scf_2)	26930915	26931370	-
high	LOC112101022		probable S-adenosylmethionine-dependent methyltransferase At5g37990	NW_006262688.1 (scf_2)	26957440	26957535	-
high	LOC112101080		probable rhamnogalacturonate lyase C	NW_006262688.1 (scf_2)	35436374	35436392	Down
moderate	LOC112101097		probable terpene synthase 6	NW_006262688.1 (scf_2)	5210082	5210657	-
high	LOC112101100		gamma-terpinene synthase%2C chloroplastic-like	NW_006262688.1 (scf_2)	35023937	35024206	Down
moderate	LOC112101102		peroxidase P7-like	NW_006262688.1 (scf_2)	11334525	11334848	-
moderate	LOC112101105		cytochrome P450 71B37-like	NW_006262688.1 (scf_2)	4560319	4560880	Down
high	LOC112101116		putative FBD-associated F-box protein At1g05080%2C transcript variant X1	NW_006262688.1 (scf_2)	9467105	9468482	-
high	LOC112101116		putative FBD-associated F-box protein At1g05080%2C transcript variant X2	NW_006262688.1 (scf_2)	9467105	9468269	-
moderate	LOC112101121		glucan endo-1%2C3-beta-glucosidase 11-like	NW_006262688.1 (scf_2)	16732423	16733158	Down
moderate	LOC112101126		auxin efflux carrier component 3-like	NW_006262688.1 (scf_2)	27825625	27827038	Down
low	LOC112101127		7-methylxanthosine synthase 1-like	NW_006262688.1 (scf_2)	24449696	24450062	-
moderate	LOC112101135		probable calcium-binding protein CML25	NW_006262688.1 (scf_2)	27132617	27133636	-
low	LOC112101157		arabinogalactan protein 1-like	NW_006262688.1 (scf_2)	10220863	10221542	-
moderate	LOC112101162		skin secretory protein xP2-like	NW_006262688.1 (scf_2)	15367663	15368424	-
low	LOC112101164		arabinogalactan peptide 21-like	NW_006262688.1 (scf_2)	326663	327263	Down
high	LOC112101168		probable caffeine synthase 4	NW_006262688.1 (scf_2)	24397502	24397576	Down
moderate	LOC112101172		WAT1-related protein At5g40240-like	NW_006262688.1 (scf_2)	8812888	8813081	-
high	LOC112101187		chaperonin CPN60-2%2C mitochondrial-like%2C transcript variant X4	NW_006262688.1 (scf_2)	20869811	20869946	-
high	LOC112101187		chaperonin CPN60-2%2C mitochondrial-like%2C transcript variant X2	NW_006262688.1 (scf_2)	20869807	20869946	-
high	LOC112101187		chaperonin CPN60-2%2C mitochondrial-like%2C transcript variant X3	NW_006262688.1 (scf_2)	20869811	20869946	-
high	LOC112101187		chaperonin CPN60-2%2C mitochondrial-like%2C transcript variant X1	NW_006262688.1 (scf_2)	20869808	20869946	-
moderate	LOC112101190		DUF724 domain-containing protein 2-like	NW_006262688.1 (scf_2)	34152716	34153189	-
low	LOC112101195		mediator of RNA polymerase II transcription subunit 19a-like%2C transcript variant X2	NW_006262688.1 (scf_2)	25396279	25396374	-
low	LOC112101195		mediator of RNA polymerase II transcription subunit 19a-like%2C transcript variant X1	NW_006262688.1 (scf_2)	25395907	25396272	-
low	LOC112101201		histidine-containing phosphotransfer protein 4-like	NW_006262688.1 (scf_2)	5812842	5812927	-
low	LOC112101208		SH3 domain-containing protein 3	NW_006262688.1 (scf_2)	34752089	34752402	-
moderate	LOC112101216		DNA-damage-repair/toleration protein DRT111%2C chloroplastic	NW_006262688.1 (scf_2)	31454558	31455646	-
low	LOC112101217		probable caffeine synthase 4%2C transcript variant X2	NW_006262688.1 (scf_2)	24392474	24392646	Down
low	LOC112101217		probable caffeine synthase 4%2C transcript variant X1	NW_006262688.1 (scf_2)	24392474	24392646	Down
moderate	LOC112101221		CASP-like protein 1C3	NW_006262688.1 (scf_2)	33403708	33403862	-
high	LOC18050427	CICLE_v10014488mg	pentatricopeptide repeat-containing protein At5g04810%2C chloroplastic	NW_006262688.1 (scf_2)	3601303	3602199	-
moderate	LOC18050430	CICLE_v10014960mg	pentatricopeptide repeat-containing protein At5g56310	NW_006262688.1 (scf_2)	83018	85034	-
moderate	LOC18050431	CICLE_v10014163mg	kinesin-like protein KIN-14T	NW_006262688.1 (scf_2)	92258	92534	-
moderate	LOC18050438	CICLE_v10014735mg	lysine--tRNA ligase%2C chloroplastic/mitochondrial	NW_006262688.1 (scf_2)	276302	276532	-
moderate	LOC18050441	CICLE_v10014012mg	calpain-type cysteine protease DEK1	NW_006262688.1 (scf_2)	297439	297793	-
low	LOC18050455	CICLE_v10017243mg	protein translation factor SUI1 homolog	NW_006262688.1 (scf_2)	21758900	21759139	-
high	LOC18050469	CICLE_v10016599mg	B-cell receptor-associated protein 31	NW_006262688.1 (scf_2)	35496846	35497398	-
high	LOC18050470	CICLE_v10014400mg	mitogen-activated protein kinase kinase kinase 18	NW_006262688.1 (scf_2)	35502505	35503939	-
moderate	LOC18050473	CICLE_v10015825mg	wall-associated receptor kinase-like 15	NW_006262688.1 (scf_2)	35525721	35526712	-
moderate	LOC18050485	CICLE_v10014977mg	probable pyruvate kinase%2C cytosolic isozyme	NW_006262688.1 (scf_2)	151433	151924	-
moderate	LOC18050486	CICLE_v10014526mg	glucosidase 2 subunit beta%2C transcript variant X1	NW_006262688.1 (scf_2)	163286	163647	-
moderate	LOC18050488		putative receptor-like protein kinase At3g47110	NW_006262688.1 (scf_2)	175333	176493	-
low	LOC18050489	CICLE_v10015660mg	2-oxoisovalerate dehydrogenase subunit beta 1%2C mitochondrial%2C transcript variant X1	NW_006262688.1 (scf_2)	187058	187534	-
low	LOC18050489	CICLE_v10015660mg	2-oxoisovalerate dehydrogenase subunit beta 1%2C mitochondrial%2C transcript variant X2	NW_006262688.1 (scf_2)	187058	187558	-
high	LOC18050504	CICLE_v10014113mg	receptor-like protein 9DC3%2C transcript variant X1	NW_006262688.1 (scf_2)	7321964	7325159	-
high	LOC18050504	CICLE_v10014113mg	receptor-like protein 9DC3%2C transcript variant X4	NW_006262688.1 (scf_2)	7321964	7322554	-
high	LOC18050504	CICLE_v10014113mg	receptor-like protein 9DC3%2C transcript variant X2	NW_006262688.1 (scf_2)	7321964	7323854	-
high	LOC18050504	CICLE_v10014113mg	receptor-like protein 9DC3%2C transcript variant X3	NW_006262688.1 (scf_2)	7321964	7324460	-
moderate	LOC18050509	CICLE_v10016628mg	60S ribosomal protein L2%2C mitochondrial	NW_006262688.1 (scf_2)	7351473	7351652	-
moderate	LOC18050513	CICLE_v10014962mg	hexokinase-3	NW_006262688.1 (scf_2)	7388654	7389259	-
moderate	LOC18050541	CICLE_v10015838mg	pseudouridine-5'-phosphate glycosidase	NW_006262688.1 (scf_2)	7617441	7617604	-
moderate	LOC18050542	CICLE_v10015876mg	sanguinarine reductase%2C transcript variant X1	NW_006262688.1 (scf_2)	7621179	7621574	-
moderate	LOC18050542	CICLE_v10015876mg	sanguinarine reductase%2C transcript variant X2	NW_006262688.1 (scf_2)	7621179	7621574	-
high	LOC18050543	CICLE_v10015899mg	phytochromobilin:ferredoxin oxidoreductase%2C chloroplastic%2C transcript variant X2	NW_006262688.1 (scf_2)	7631447	7631792	-
high	LOC18050543	CICLE_v10015899mg	phytochromobilin:ferredoxin oxidoreductase%2C chloroplastic%2C transcript variant X1	NW_006262688.1 (scf_2)	7631447	7631792	-
high	LOC18050545	CICLE_v100140191mg	protein CHROMATIN REMODELING 5%2C transcript variant X4	NW_006262688.1 (scf_2)	7641630	7642304	-
high	LOC18050548	CICLE_v10015553mg	F-box protein At4g18380	NW_006262688.1 (scf_2)	7666287	7667595	Down
moderate	LOC18050549	CICLE_v10018114mg	protein DETOXIFICATION 2	NW_006262688.1 (scf_2)	7682478	7682755	-
low	LOC18050554	CICLE_v10017371mg	reactive oxygen species modulator 1%2C transcript variant X1	NW_006262688.1 (scf_2)	7714976	7715153	-
moderate	LOC18050557	CICLE_v10014130mg	putative receptor-like protein kinase At3g47110	NW_006262688.1 (scf_2)	8693074	8695744	Down
high	LOC18050561	CICLE_v10018041mg	E2F transcription factor-like E2FF%2C transcript variant X2	NW_006262688.1 (scf_2)	8715803	8716113	-
moderate	LOC18050564	CICLE_v10015791mg	probable galacturonosyltransferase-like 10	NW_006262688.1 (scf_2)	8724669	8726107	Down
moderate	LOC18050565	CICLE_v10015360mg	protein ALTERED XYLOGLUCAN 4-like	NW_006262688.1 (scf_2)	8742989	8743190	Up
high	LOC18050568	CICLE_v10017168mg	13 kDa ribonucleoprotein-associated protein%2C transcript variant X1	NW_006262688.1 (scf_2)	8752595	8752754	-
low	LOC18050568	CICLE_v10017168mg	13 kDa ribonucleoprotein-associated protein%2C transcript variant X2	NW_006262688.1 (scf_2)	8752587	8752754	-
moderate	LOC18050572	CICLE_v10018376mg	WAT1-related protein At5g40240	NW_006262688.1 (scf_2)	8807032	8807475	-
moderate	LOC18050573	CICLE_v10014711mg	protease Do-like 9	NW_006262688.1 (scf_2)	8816581	8817303	-
moderate	LOC18050574	CICLE_v10017903mg	WAT1-related protein At4g15540%2C transcript variant X2	NW_006262688.1 (scf_2)	8867742	8867952	-
moderate	LOC18050574	CICLE_v10017903mg	WAT1-related protein At4g15540%2C transcript variant X5	NW_006262688.1 (scf_2)	8866574	8867424	-
moderate	LOC18050574	CICLE_v10017903mg	WAT1-related protein At4g15540%2C transcript variant X1	NW_006262688.1 (scf_2)	8867742	8867952	-
moderate	LOC18050574	CICLE_v10017903mg	WAT1-related protein At4g15540%2C transcript variant X3	NW_006262688.1 (scf_2)	8867118	8867424	-
moderate	LOC18050574	CICLE_v10017903mg	WAT1-related protein At4g15540%2C transcript variant X6	NW_006262688.1 (scf_2)	8866982	8867061	-
low	LOC18050576	CICLE_v10014025mg	DNA repair protein UVH3%2C transcript variant X1	NW_006262688.1 (scf_2)	8882159	8882337	-
low	LOC18050576	CICLE_v10014025mg	DNA repair protein UVH3%2C transcript variant X5	NW_006262688.1 (scf_2)	8881292	8881380	-
low	LOC18050576	CICLE_v10014025mg	DNA repair protein UVH3%2C transcript variant X4	NW_006262688.1 (scf_2)	8881488	8881547	-
low	LOC18050576	CICLE_v10014025mg	DNA repair protein UVH3%2C transcript variant X2	NW_006262688.1 (scf_2)	8882159	8882337	-
low	LOC18050576	CICLE_v10014025mg	DNA repair protein UVH3%2C transcript variant X3	NW_006262688.1 (scf_2)	8882159	8882337	-
moderate	LOC18050578	CICLE_v10017762mg	probable inactive receptor kinase At2g26730	NW_006262688.1 (scf_2)	8888881	8889457	-
high	LOC18050582	CICLE_v10014837mg	protein ENDOSPERM DEFECTIVE 1	NW_006262688.1 (scf_2)	36185441	36186644	-
moderate	LOC18050583		sodium/hydrogen exchanger 6	NW_006262688.1 (scf_2)	36192976	36193319	-
moderate	LOC18050587	CICLE_v10015893mg	myb family transcription factor PHL7%2C transcript variant X1	NW_006262688.1 (scf_2)	36216195	36216604	-
moderate	LOC18050587	CICLE_v10015893mg	myb family transcription factor PHL7%2C transcript variant X2	NW_006262688.1 (scf_2)	36216195	36216603	-
high	LOC18050593	CICLE_v10015251mg	APO protein 1%2C chloroplastic%2C transcript variant X2	NW_006262688.1 (scf_2)	36240261	36240388	-
high	LOC18050595	CICLE_v10014426mg	probable galacturonosyltransferase 4	NW_006262688.1 (scf_2)	36255124	36255715	-
high	LOC18050599	CICLE_v10014294mg	katanin p80 WD40 repeat-containing subunit B1 homolog%2C transcript variant X1	NW_006262688.1 (scf_2)	29346435	29346947	-
high	LOC18050599	CICLE_v10014294mg	katanin p80 WD40 repeat-containing subunit B1 homolog%2C transcript variant X3	NW_006262688.1 (scf_2)	29346435	29346948	-
high	LOC18050604	CICLE_v10016172mg	ribonuclease H2 subunit B	NW_006262688.1 (scf_2)	29384056	29384157	-
low	LOC18050605	CICLE_v10017910mg	LOB domain-containing protein 6%2C transcript variant X2	NW_006262688.1 (scf_2)	29389224	29389389	Up
moderate	LOC18050618	CICLE_v10016738mg	NADH-ubiquinone oxidoreductase 20.9 kDa subunit	NW_006262688.1 (scf_2)	35980657	35981077	-
low	LOC18050620	CICLE_v10017213mg	glucan endo-1%2C3-beta-glucosidase 4	NW_006262688.1 (scf_2)	35991079	35991190	-
moderate	LOC18050636	CICLE_v10015646mg	glucan endo-1%2C3-beta-glucosidase 14	NW_006262688.1 (scf_2)	35189833	35190120	Down
high	LOC18050637	CICLE_v10017188mg	VQ motif-containing protein 10	NW_006262688.1 (scf_2)	35199456	35199827	-
moderate	LOC18050638	CICLE_v10014310mg	cullin-4%2C transcript variant X1	NW_006262688.1 (scf_2)	35202926	35203470	-
moderate	LOC18050638	CICLE_v10014310mg	cullin-4%2C transcript variant X2	NW_006262688.1 (scf_2)	35202926	35203096	-
moderate	LOC18050640	CICLE_v10015483mg	F-box/kelch-repeat protein At1g30090	NW_006262688.1 (scf_2)	35212552	35214646	-
moderate	LOC18050642	CICLE_v10015440mg	pyruvate dehydrogenase E1 component subunit beta-3%2C chloroplastic	NW_006262688.1 (scf_2)	35257806	35258133	-
moderate	LOC18050673	CICLE_v10014731mg	WD repeat-containing protein 26 homolog%2C transcript variant X1	NW_006262688.1 (scf_2)	29287618	29287903	-
moderate	LOC18050673	CICLE_v10014731mg	WD repeat-containing protein 26 homolog%2C transcript variant X3	NW_006262688.1 (scf_2)	29287517	29287583	-
low	LOC18050673	CICLE_v10014731mg	WD repeat-containing protein 26 homolog%2C transcript variant X2	NW_006262688.1 (scf_2)	29287618	29287903	-
low	LOC18050675	CICLE_v10017231mg	transcription elongation factor SPT4 homolog 2	NW_006262688.1 (scf_2)	29309909	29310128	-
low	LOC18050680	CICLE_v10014558mg	L-aspartate oxidase%2C chloroplastic%2C transcript variant X2	NW_006262688.1 (scf_2)	9176055	9176124	-
low	LOC18050680	CICLE_v10014558mg	L-aspartate oxidase%2C chloroplastic%2C transcript variant X3	NW_006262688.1 (scf_2)	9175741	9175801	-
high	LOC18050684	CICLE_v100152141mg	protease Do-like 1%2C chloroplastic	NW_006262688.1 (scf_2)	9198491	9198954	-
low	LOC18050685	CICLE_v10017556mg	transcription factor WER	NW_006262688.1 (scf_2)	9204999	9205262	Up
high	LOC18050686	CICLE_v10017987mg	phosphoglucan phosphatase LSF1%2C chloroplastic	NW_006262688.1 (scf_2)	9219820	9220217	-
moderate	LOC18050690	CICLE_v10014466mg	serine/threonine-protein kinase BLUS1%2C transcript variant X1	NW_006262688.1 (scf_2)	9262681	9262901	-
moderate	LOC18050690	CICLE_v10014466mg	serine/threonine-protein kinase BLUS1%2C transcript variant X2	NW_006262688.1 (scf_2)	9262681	9262901	-
moderate	LOC18050690	CICLE_v10014466mg	serine/threonine-protein kinase BLUS1%2C transcript variant X3	NW_006262688.1 (scf_2)	9262681	9262901	-
high	LOC18050693	CICLE_v10014589mg	calcium permeable stress-gated cation channel 1	NW_006262688.1 (scf_2)	35585683	35586173	-
high	LOC18050696	CICLE_v10016958mg	chaperonin-like RBCX protein 1%2C chloroplastic%2C transcript variant X2	NW_006262688.1 (scf_2)	35600660	35600842	-
high	LOC18050697	CICLE_v10015047mg	malonyl-CoA decarboxylase%2C mitochondrial%2C transcript variant X2	NW_006262688.1 (scf_2)	35606916	35607226	-
high	LOC18050699	CICLE_v10014653mg	O-fucosyltransferase 15%2C transcript variant X4	NW_006262688.1 (scf_2)	35620645	35621219	-
moderate	LOC18050726	CICLE_v10015206mg	geranylgeranyl diphosphate reductase%2C chloroplastic	NW_006262688.1 (scf_2)	10231776	10233846	-
moderate	LOC18050731	CICLE_v10014503mg	molybdopterin biosynthesis protein CNX1%2C transcript variant X1	NW_006262688.1 (scf_2)	10268795	10269093	-
high	LOC18050733	CICLE_v10015869mg	ankyrin repeat-containing protein At5g02620	NW_006262688.1 (scf_2)	10294522	10294538	-
low	LOC18050734	CICLE_v10015024mg	putative serine carboxypeptidase-like 23	NW_006262688.1 (scf_2)	10331306	10331699	-
low	LOC18050736	CICLE_v10017769mg	receptor-like protein EIX2	NW_006262688.1 (scf_2)	10359992	10362982	-
moderate	LOC18050738	CICLE_v10014210mg	26S proteasome non-ATPase regulatory subunit 2 homolog A	NW_006262688.1 (scf_2)	10390156	10390512	-
moderate	LOC18050740	CICLE_v10015266mg	transcription activator GLK1	NW_006262688.1 (scf_2)	10402860	10403929	Up
high	LOC18050748	CICLE_v100143191mg	starch synthase 3%2C chloroplastic/amyloplastic	NW_006262688.1 (scf_2)	35353623	35353781	-
moderate	LOC18050754	CICLE_v10014683mg	ankyrin repeat domain-containing protein 13C	NW_006262688.1 (scf_2)	35387246	35388962	-
high	LOC18050760		glucan endo-1%2C3-beta-glucosidase 1%2C transcript variant X2	NW_006262688.1 (scf_2)	35428998	35429478	-
high	LOC18050766		multiple RNA-binding domain-containing protein 1	NW_006262688.1 (scf_2)	7759366	7759487	-
low	LOC18050767	CICLE_v10015199mg	methanol O-anthraniloyltransferase	NW_006262688.1 (scf_2)	7789932	7790518	Down
moderate	LOC18050774	CICLE_v10014100mg	PH%2C RCC1 and FYVE domains-containing protein 1%2C transcript variant X1	NW_006262688.1 (scf_2)	7855215	7855837	-
low	LOC18050778	CICLE_v10017597mg	pentatricopeptide repeat-containing protein At5g01110	NW_006262688.1 (scf_2)	7882342	7884804	-
low	LOC18050782	CICLE_v10017489mg	ankyrin repeat-containing protein P16F5.05c	NW_006262688.1 (scf_2)	7939061	7939217	-
low	LOC18050786	CICLE_v10016163mg	AT-hook motif nuclear-localized protein 28	NW_006262688.1 (scf_2)	7958637	7959544	Up
low	LOC18050797	CICLE_v100144561mg	pentatricopeptide repeat-containing protein At4g28010%2C transcript variant X1	NW_006262688.1 (scf_2)	8023507	8025936	-
high	LOC18050797	CICLE_v100144561mg	pentatricopeptide repeat-containing protein At4g28010%2C transcript variant X2	NW_006262688.1 (scf_2)	8023507	8025936	-
low	LOC18050800	CICLE_v10017644mg	rhodanese-like/PpiC domain-containing protein 12%2C chloroplastic	NW_006262688.1 (scf_2)	8042293	8042568	-
moderate	LOC18050801	CICLE_v10014854mg	calcium-dependent protein kinase 34	NW_006262688.1 (scf_2)	8049808	8050521	-
high	LOC18050805	CICLE_v10014772mg	dihydropyrimidinase	NW_006262688.1 (scf_2)	8070325	8070544	-
high	LOC18050811	CICLE_v10014868mg	LEAF RUST 10 DISEASE-RESISTANCE LOCUS RECEPTOR-LIKE PROTEIN KINASE-like 2.1	NW_006262688.1 (scf_2)	28867549	28868744	-
high	LOC18050849	CICLE_v10017833mg	putative cyclin-D6-1	NW_006262688.1 (scf_2)	20171420	20171600	-
high	LOC18050854	CICLE_v10015448mg	protein SUPPRESSOR OF FRI 4%2C transcript variant X1	NW_006262688.1 (scf_2)	29811109	29811461	-
moderate	LOC18050855	CICLE_v10016094mg	phosphatidylinositol N-acetylglucosaminyltransferase subunit C%2C transcript variant X2	NW_006262688.1 (scf_2)	29811547	29811777	-
moderate	LOC18050855	CICLE_v10016094mg	phosphatidylinositol N-acetylglucosaminyltransferase subunit C%2C transcript variant X1	NW_006262688.1 (scf_2)	29811547	29811777	-
low	LOC18050866	CICLE_v10016941mg	RING-H2 finger protein ATL74	NW_006262688.1 (scf_2)	29876119	29876967	-
moderate	LOC18050868	CICLE_v10016768mg	organelle RRM domain-containing protein 1%2C chloroplastic%2C transcript variant X1	NW_006262688.1 (scf_2)	29885600	29886021	-
high	LOC18050868	CICLE_v10016768mg	organelle RRM domain-containing protein 1%2C chloroplastic%2C transcript variant X2	NW_006262688.1 (scf_2)	29885600	29886021	-
moderate	LOC18050868	CICLE_v10016768mg	organelle RRM domain-containing protein 1%2C chloroplastic%2C transcript variant X4	NW_006262688.1 (scf_2)	29885937	29886016	-
moderate	LOC18050868	CICLE_v10016768mg	organelle RRM domain-containing protein 1%2C chloroplastic%2C transcript variant X3	NW_006262688.1 (scf_2)	29885600	29886021	-
moderate	LOC18050872	CICLE_v10014449mg	DEAD-box ATP-dependent RNA helicase 46%2C transcript variant X2	NW_006262688.1 (scf_2)	9398480	9398572	-
high	LOC18050875		phosphoenolpyruvate/phosphate translocator 2%2C chloroplastic	NW_006262688.1 (scf_2)	9435117	9435265	-
moderate	LOC18050880	CICLE_v100148161mg	isocitrate dehydrogenase [NADP]%2C chloroplastic/mitochondrial	NW_006262688.1 (scf_2)	9462887	9463244	-
high	LOC18050883	CICLE_v10018177mg	putative cysteine-rich receptor-like protein kinase 43	NW_006262688.1 (scf_2)	9481307	9481729	-
moderate	LOC18050884	CICLE_v10014520mg	cysteine-rich receptor-like protein kinase 42	NW_006262688.1 (scf_2)	9507191	9508130	-
high	LOC18050886	CICLE_v10017496mg	DExH-box ATP-dependent RNA helicase DExH17	NW_006262688.1 (scf_2)	9528698	9528843	-
moderate	LOC18050894	CICLE_v10015784mg	surfeit locus protein 1%2C transcript variant X1	NW_006262688.1 (scf_2)	8381415	8381641	-
moderate	LOC18050894	CICLE_v10015784mg	surfeit locus protein 1%2C transcript variant X2	NW_006262688.1 (scf_2)	8381529	8381641	-
high	LOC18050895	CICLE_v10017900mg	non-structural maintenance of chromosomes element 1 homolog	NW_006262688.1 (scf_2)	8387444	8387711	-
moderate	LOC18050903	CICLE_v10016919mg	lamin-like protein	NW_006262688.1 (scf_2)	8467592	8467784	-
low	LOC18050904	CICLE_v10014180mg	la-related protein 1A%2C transcript variant X3	NW_006262688.1 (scf_2)	8482793	8483456	-
high	LOC18050905	CICLE_v10016367mg	oligoribonuclease%2C transcript variant X1	NW_006262688.1 (scf_2)	8492352	8492612	-
moderate	LOC18050908	CICLE_v10015986mg	transcription factor MYB62	NW_006262688.1 (scf_2)	29037366	29037717	-
low	LOC18050916	CICLE_v10015747mg	adenylate isopentenyltransferase	NW_006262688.1 (scf_2)	29089763	29091155	-
low	LOC18050960	CICLE_v10018268mg	non-specific lipid-transfer protein	NW_006262688.1 (scf_2)	35742779	35743180	-
high	LOC18050964		potassium transporter 8	NW_006262688.1 (scf_2)	8917042	8917080	Down
moderate	LOC18050966	CICLE_v10017632mg	cyclic nucleotide-gated ion channel 18	NW_006262688.1 (scf_2)	8930626	8931218	-
low	LOC18050968	CICLE_v10017382mg	protein DSS1 HOMOLOG ON CHROMOSOME V%2C transcript variant X2	NW_006262688.1 (scf_2)	8950597	8950621	-
low	LOC18050968	CICLE_v10017382mg	protein DSS1 HOMOLOG ON CHROMOSOME V%2C transcript variant X3	NW_006262688.1 (scf_2)	8950597	8950621	-
moderate	LOC18050974	CICLE_v10016805mg	salicylate carboxymethyltransferase	NW_006262688.1 (scf_2)	9048503	9048578	-
moderate	LOC18050975	CICLE_v10016451mg	bidirectional sugar transporter SWEET4	NW_006262688.1 (scf_2)	9060069	9060320	-
low	LOC18050979	CICLE_v10017499mg	deoxynucleoside triphosphate triphosphohydrolase SAMHD1 homolog	NW_006262688.1 (scf_2)	9087473	9087836	-
moderate	LOC18050980	CICLE_v10016148mg	photosystem I assembly factor PSA3%2C chloroplastic	NW_006262688.1 (scf_2)	9088907	9089331	-
low	LOC18050981	CICLE_v10015585mg	formate dehydrogenase%2C mitochondrial	NW_006262688.1 (scf_2)	9095450	9095662	-
moderate	LOC18050982	CICLE_v10015290mg	protein farnesyltransferase subunit beta%2C transcript variant X1	NW_006262688.1 (scf_2)	9100350	9100685	-
moderate	LOC18050982	CICLE_v10015290mg	protein farnesyltransferase subunit beta%2C transcript variant X2	NW_006262688.1 (scf_2)	9100350	9100685	-
high	LOC18050992	CICLE_v10014213mg	E3 ubiquitin-protein ligase UPL5%2C transcript variant X4	NW_006262688.1 (scf_2)	35870139	35870233	-
high	LOC18050992	CICLE_v10014213mg	E3 ubiquitin-protein ligase UPL5%2C transcript variant X3	NW_006262688.1 (scf_2)	35870133	35870227	-
high	LOC18050992	CICLE_v10014213mg	E3 ubiquitin-protein ligase UPL5%2C transcript variant X1	NW_006262688.1 (scf_2)	35878245	35878296	-
high	LOC18050992	CICLE_v10014213mg	E3 ubiquitin-protein ligase UPL5%2C transcript variant X2	NW_006262688.1 (scf_2)	35878257	35878296	-
high	LOC18050996	CICLE_v10017209mg	cysteine proteinase inhibitor 1	NW_006262688.1 (scf_2)	35905337	35905883	-
moderate	LOC18050997	CICLE_v10015837mg	putative MO25-like protein At5g47540	NW_006262688.1 (scf_2)	35913403	35914001	-
moderate	LOC18050998	CICLE_v10017102mg	inositol-phosphate phosphatase	NW_006262688.1 (scf_2)	35918396	35918689	-
high	LOC18050999	CICLE_v10017464mg	cytochrome b561 and DOMON domain-containing protein At5g47530	NW_006262688.1 (scf_2)	35923159	35923886	-
moderate	LOC18051000	CICLE_v10018015mg	U-box domain-containing protein 4	NW_006262688.1 (scf_2)	35934244	35935723	-
moderate	LOC18051004	CICLE_v10016709mg	putative yippee-like protein Os10g0369500	NW_006262688.1 (scf_2)	35949057	35949587	-
low	LOC18051006	CICLE_v10017607mg	thymidine kinase a%2C transcript variant X3	NW_006262688.1 (scf_2)	35960561	35960647	-
high	LOC18051031		short-chain dehydrogenase/reductase SDRA	NW_006262688.1 (scf_2)	35761385	35761608	-
moderate	LOC18051033	CICLE_v10015659mg	serine/threonine-protein kinase HT1	NW_006262688.1 (scf_2)	35772518	35772942	-
moderate	LOC18051037	CICLE_v10017304mg	mitochondrial pyruvate carrier 4%2C transcript variant X1	NW_006262688.1 (scf_2)	35788530	35788644	-
moderate	LOC18051037	CICLE_v10017304mg	mitochondrial pyruvate carrier 4%2C transcript variant X2	NW_006262688.1 (scf_2)	35788530	35788644	-
moderate	LOC18051038	CICLE_v10016689mg	GATA zinc finger domain-containing protein 24	NW_006262688.1 (scf_2)	35793065	35793605	-
moderate	LOC18051041	CICLE_v10016357mg	alkaline ceramidase	NW_006262688.1 (scf_2)	35803311	35803479	-
moderate	LOC18051042	CICLE_v10015379mg	phosphatidate cytidylyltransferase 1%2C transcript variant X1	NW_006262688.1 (scf_2)	35811366	35811525	-
moderate	LOC18051042	CICLE_v10015379mg	phosphatidate cytidylyltransferase 1%2C transcript variant X2	NW_006262688.1 (scf_2)	35811366	35811525	-
high	LOC18051045	CICLE_v10014841mg	transcription initiation factor IIF subunit alpha%2C transcript variant X1	NW_006262688.1 (scf_2)	35822033	35822150	-
high	LOC18051045	CICLE_v10014841mg	transcription initiation factor IIF subunit alpha%2C transcript variant X2	NW_006262688.1 (scf_2)	35822058	35822148	-
moderate	LOC18051053	CICLE_v10015851mg	protein ANTHESIS POMOTING FACTOR 1%2C transcript variant X1	NW_006262688.1 (scf_2)	9655579	9655713	-
moderate	LOC18051053	CICLE_v10015851mg	protein ANTHESIS POMOTING FACTOR 1%2C transcript variant X4	NW_006262688.1 (scf_2)	9655837	9655927	-
moderate	LOC18051053	CICLE_v10015851mg	protein ANTHESIS POMOTING FACTOR 1%2C transcript variant X3	NW_006262688.1 (scf_2)	9655579	9655713	-
moderate	LOC18051053	CICLE_v10015851mg	protein ANTHESIS POMOTING FACTOR 1%2C transcript variant X2	NW_006262688.1 (scf_2)	9655579	9655713	-
low	LOC18051056	CICLE_v10017006mg	LOB domain-containing protein 25%2C transcript variant X1	NW_006262688.1 (scf_2)	9672551	9672606	-
low	LOC18051056	CICLE_v10017006mg	LOB domain-containing protein 25%2C transcript variant X3	NW_006262688.1 (scf_2)	9672551	9672606	-
moderate	LOC18051058	CICLE_v10014932mg	mitogen-activated protein kinase kinase 3	NW_006262688.1 (scf_2)	9683184	9683260	-
high	LOC18051061	CICLE_v10014006mg	extracellular matrix-binding protein EbhA%2C transcript variant X3	NW_006262688.1 (scf_2)	9714871	9715058	Down
high	LOC18051061	CICLE_v10014006mg	extracellular matrix-binding protein EbhA%2C transcript variant X1	NW_006262688.1 (scf_2)	9714871	9715058	Down
low	LOC18051062	CICLE_v10017241mg	cyclin-dependent protein kinase inhibitor SMR6	NW_006262688.1 (scf_2)	9720184	9721153	-
low	LOC18051064	CICLE_v10014455mg	glycosylphosphatidylinositol anchor attachment 1 protein	NW_006262688.1 (scf_2)	9745151	9745180	-
high	LOC18051066	CICLE_v10014634mg	ABC transporter B family member 26%2C chloroplastic	NW_006262688.1 (scf_2)	9745331	9745882	-
low	LOC18051072	CICLE_v10016926mg	universal stress protein A-like protein	NW_006262688.1 (scf_2)	9305538	9305925	-
moderate	LOC18051074	CICLE_v10016852mg	50S ribosomal protein L12%2C chloroplastic	NW_006262688.1 (scf_2)	9321323	9322257	-
moderate	LOC18051075	CICLE_v10015090mg	monodehydroascorbate reductase 4%2C peroxisomal	NW_006262688.1 (scf_2)	9327633	9327816	-
moderate	LOC18051076	CICLE_v10016820mg	myb-related protein 305%2C transcript variant X1	NW_006262688.1 (scf_2)	9341054	9341259	Down
high	LOC18051077	CICLE_v10017502mg	ADP-ribosylation factor 1	NW_006262688.1 (scf_2)	9351188	9351291	-
high	LOC18051078	CICLE_v10016231mg	peptide deformylase 1B%2C chloroplastic/mitochondrial%2C transcript variant X2	NW_006262688.1 (scf_2)	9351597	9351865	-
moderate	LOC18051083	CICLE_v10014911mg	DNA (cytosine-5)-methyltransferase DRM2%2C transcript variant X5	NW_006262688.1 (scf_2)	9386267	9386959	-
moderate	LOC18051083	CICLE_v10014911mg	DNA (cytosine-5)-methyltransferase DRM2%2C transcript variant X6	NW_006262688.1 (scf_2)	9385364	9385439	-
moderate	LOC18051083	CICLE_v10014911mg	DNA (cytosine-5)-methyltransferase DRM2%2C transcript variant X8	NW_006262688.1 (scf_2)	9386267	9386959	-
moderate	LOC18051083	CICLE_v10014911mg	DNA (cytosine-5)-methyltransferase DRM2%2C transcript variant X7	NW_006262688.1 (scf_2)	9385361	9385439	-
moderate	LOC18051087	CICLE_v10015341mg	CDP-diacylglycerol--serine O-phosphatidyltransferase 1%2C transcript variant X1	NW_006262688.1 (scf_2)	28215785	28216157	Down
moderate	LOC18051087	CICLE_v10015341mg	CDP-diacylglycerol--serine O-phosphatidyltransferase 1%2C transcript variant X2	NW_006262688.1 (scf_2)	28214575	28214593	Down
low	LOC18051087	CICLE_v10015341mg	CDP-diacylglycerol--serine O-phosphatidyltransferase 1%2C transcript variant X5	NW_006262688.1 (scf_2)	28215785	28216157	Down
moderate	LOC18051087	CICLE_v10015341mg	CDP-diacylglycerol--serine O-phosphatidyltransferase 1%2C transcript variant X3	NW_006262688.1 (scf_2)	28215604	28215622	Down
moderate	LOC18051087	CICLE_v10015341mg	CDP-diacylglycerol--serine O-phosphatidyltransferase 1%2C transcript variant X4	NW_006262688.1 (scf_2)	28215454	28215471	Down
moderate	LOC18051089	CICLE_v10017877mg	fructose-bisphosphate aldolase 3%2C chloroplastic	NW_006262688.1 (scf_2)	28253023	28253368	-
low	LOC18051091	CICLE_v10016906mg	E3 ubiquitin-protein ligase RHA2A	NW_006262688.1 (scf_2)	28272844	28273918	Down
high	LOC18051092		putative RING-H2 finger protein ATL21A	NW_006262688.1 (scf_2)	28282948	28283827	-
high	LOC18051105	CICLE_v10014549mg	rust resistance kinase Lr10	NW_006262688.1 (scf_2)	28469720	28470476	-
low	LOC18051119	CICLE_v10016806mg	molybdopterin synthase catalytic subunit	NW_006262688.1 (scf_2)	8265595	8265776	-
moderate	LOC18051120	CICLE_v10015514mg	G2/mitotic-specific cyclin S13-7	NW_006262688.1 (scf_2)	8270544	8270815	Up
moderate	LOC18051121	CICLE_v10015393mg	F-box/kelch-repeat protein At5g26960	NW_006262688.1 (scf_2)	8271870	8273537	-
moderate	LOC18051122	CICLE_v10015197mg	translation initiation factor eIF-2B subunit gamma	NW_006262688.1 (scf_2)	8274966	8275265	-
moderate	LOC18051123	CICLE_v10015758mg	feruloyl CoA ortho-hydroxylase 1	NW_006262688.1 (scf_2)	8282410	8283094	-
low	LOC18051124	CICLE_v10015188mg	cysteine desulfurase 1%2C chloroplastic	NW_006262688.1 (scf_2)	8287518	8287877	-
moderate	LOC18051125	CICLE_v10014694mg	protein DGS1%2C mitochondrial%2C transcript variant X1	NW_006262688.1 (scf_2)	8306025	8306343	-
moderate	LOC18051125	CICLE_v10014694mg	protein DGS1%2C mitochondrial%2C transcript variant X2	NW_006262688.1 (scf_2)	8306025	8306343	-
moderate	LOC18051126	CICLE_v10017285mg	cysteine proteinase inhibitor%2C transcript variant X2	NW_006262688.1 (scf_2)	8307617	8307831	-
moderate	LOC18051126	CICLE_v10017285mg	cysteine proteinase inhibitor%2C transcript variant X1	NW_006262688.1 (scf_2)	8307619	8307831	-
low	LOC18051128	CICLE_v10016032mg	syntaxin-81%2C transcript variant X2	NW_006262688.1 (scf_2)	8327732	8327891	-
low	LOC18051128	CICLE_v10016032mg	syntaxin-81%2C transcript variant X4	NW_006262688.1 (scf_2)	8327732	8327891	-
low	LOC18051128	CICLE_v10016032mg	syntaxin-81%2C transcript variant X5	NW_006262688.1 (scf_2)	8327732	8327891	-
low	LOC18051128	CICLE_v10016032mg	syntaxin-81%2C transcript variant X3	NW_006262688.1 (scf_2)	8327732	8327891	-
low	LOC18051128	CICLE_v10016032mg	syntaxin-81%2C transcript variant X1	NW_006262688.1 (scf_2)	8327732	8327891	-
moderate	LOC18051130	CICLE_v10018084mg	protein FAR1-RELATED SEQUENCE 3%2C transcript variant X3	NW_006262688.1 (scf_2)	8347482	8347796	-
moderate	LOC18051130	CICLE_v10018084mg	protein FAR1-RELATED SEQUENCE 3%2C transcript variant X1	NW_006262688.1 (scf_2)	8347481	8347796	-
moderate	LOC18051130	CICLE_v10018084mg	protein FAR1-RELATED SEQUENCE 3%2C transcript variant X2	NW_006262688.1 (scf_2)	8347481	8347796	-
moderate	LOC18051131	CICLE_v10014331mg	serrate RNA effector molecule	NW_006262688.1 (scf_2)	8370499	8371248	-
moderate	LOC18051158	CICLE_v10016199mg	SNF1-related protein kinase regulatory subunit beta-2	NW_006262688.1 (scf_2)	36095626	36096139	-
moderate	LOC18051159	CICLE_v10017003mg	acyl carrier protein 3%2C mitochondrial%2C transcript variant X1	NW_006262688.1 (scf_2)	36097872	36097951	-
moderate	LOC18051159	CICLE_v10017003mg	acyl carrier protein 3%2C mitochondrial%2C transcript variant X2	NW_006262688.1 (scf_2)	36097335	36097444	-
moderate	LOC18051159	CICLE_v10017003mg	acyl carrier protein 3%2C mitochondrial%2C transcript variant X3	NW_006262688.1 (scf_2)	36097431	36097463	-
moderate	LOC18051163	CICLE_v10016498mg	nuclear transcription factor Y subunit B-9	NW_006262688.1 (scf_2)	36116062	36116787	-
high	LOC18051164	CICLE_v10015889mg	tRNA (guanine(9)-N1)-methyltransferase	NW_006262688.1 (scf_2)	36118617	36119135	-
high	LOC18051166	CICLE_v10014035mg	sister chromatid cohesion protein PDS5 homolog B%2C transcript variant X1	NW_006262688.1 (scf_2)	36127744	36128075	-
high	LOC18051173	CICLE_v10014638mg	serine/threonine-protein kinase D6PKL2	NW_006262688.1 (scf_2)	36169081	36169427	-
low	LOC18051175	CICLE_v10015700mg	feruloyl CoA ortho-hydroxylase 1	NW_006262688.1 (scf_2)	529043	529584	-
low	LOC18051178	CICLE_v10014402mg	probable acyl-activating enzyme 18%2C peroxisomal	NW_006262688.1 (scf_2)	552361	552960	-
moderate	LOC18051181	CICLE_v10015798mg	ervatamin-C	NW_006262688.1 (scf_2)	573894	574416	Down
high	LOC18051183	CICLE_v10015109mg	probable polyamine transporter At3g13620	NW_006262688.1 (scf_2)	579367	581271	Down
moderate	LOC18051185	CICLE_v10018150mg	phytoene synthase 2%2C chloroplastic	NW_006262688.1 (scf_2)	587065	587401	-
low	LOC18051186	CICLE_v10015799mg	ervatamin-C	NW_006262688.1 (scf_2)	590978	591470	-
moderate	LOC18051196	CICLE_v10015507mg	SUPPRESSOR OF GAMMA RESPONSE 1%2C transcript variant X2	NW_006262688.1 (scf_2)	9927065	9927547	-
moderate	LOC18051196	CICLE_v10015507mg	SUPPRESSOR OF GAMMA RESPONSE 1%2C transcript variant X1	NW_006262688.1 (scf_2)	9927065	9927553	-
moderate	LOC18051214	CICLE_v10014628mg	probable methyltransferase PMT9%2C transcript variant X1	NW_006262688.1 (scf_2)	10043545	10043990	-
moderate	LOC18051214	CICLE_v10014628mg	probable methyltransferase PMT9%2C transcript variant X2	NW_006262688.1 (scf_2)	10043545	10043991	-
low	LOC18051215	CICLE_v10017435mg	transcription factor MYB58	NW_006262688.1 (scf_2)	9767861	9768105	-
moderate	LOC18051218	CICLE_v10014326mg	nuclear pore complex protein GP210%2C transcript variant X3	NW_006262688.1 (scf_2)	9831496	9831830	-
moderate	LOC18051224	CICLE_v10017819mg	U-box domain-containing protein 41	NW_006262688.1 (scf_2)	9853498	9853730	-
low	LOC18051230	CICLE_v10017779mg	fatty-acid-binding protein 1	NW_006262688.1 (scf_2)	9907857	9908299	-
moderate	LOC18051242	CICLE_v10015231mg	CBL-interacting serine/threonine-protein kinase 20	NW_006262688.1 (scf_2)	34270746	34272913	-
low	LOC18051245	CICLE_v10015509mg	SAP30-binding protein%2C transcript variant X2	NW_006262688.1 (scf_2)	34292838	34293342	-
moderate	LOC18051246	CICLE_v10014896mg	nucleobase-ascorbate transporter 2	NW_006262688.1 (scf_2)	34300312	34300707	-
high	LOC18051250	CICLE_v10017696mg	LRR receptor-like serine/threonine-protein kinase FLS2	NW_006262688.1 (scf_2)	34325575	34326487	-
high	LOC18051251	CICLE_v10015608mg	shaggy-related protein kinase eta	NW_006262688.1 (scf_2)	34331474	34331721	-
moderate	LOC18051258	CICLE_v10015157mg	CBL-interacting serine/threonine-protein kinase 23%2C transcript variant X1	NW_006262688.1 (scf_2)	31856533	31857354	-
moderate	LOC18051258	CICLE_v10015157mg	CBL-interacting serine/threonine-protein kinase 23%2C transcript variant X2	NW_006262688.1 (scf_2)	31856533	31857353	-
moderate	LOC18051258	CICLE_v10015157mg	CBL-interacting serine/threonine-protein kinase 23%2C transcript variant X3	NW_006262688.1 (scf_2)	31856533	31857354	-
moderate	LOC18051258	CICLE_v10015157mg	CBL-interacting serine/threonine-protein kinase 23%2C transcript variant X4	NW_006262688.1 (scf_2)	31856533	31857354	-
high	LOC18051272	CICLE_v10014013mg	protein MOR1%2C transcript variant X4	NW_006262688.1 (scf_2)	30804617	30804700	-
high	LOC18051272	CICLE_v10014013mg	protein MOR1%2C transcript variant X1	NW_006262688.1 (scf_2)	30806893	30807214	-
high	LOC18051272	CICLE_v10014013mg	protein MOR1%2C transcript variant X3	NW_006262688.1 (scf_2)	30806893	30807216	-
high	LOC18051272	CICLE_v10014013mg	protein MOR1%2C transcript variant X2	NW_006262688.1 (scf_2)	30806893	30807214	-
high	LOC18051277	CICLE_v10015984mg	probable ribose-5-phosphate isomerase 4%2C chloroplastic	NW_006262688.1 (scf_2)	30849711	30849990	-
moderate	LOC18051282	CICLE_v10016188mg	Holliday junction resolvase MOC1%2C chloroplastic%2C transcript variant X1	NW_006262688.1 (scf_2)	8118052	8118469	-
low	LOC18051283	CICLE_v10017289mg	10 kDa chaperonin%2C mitochondrial	NW_006262688.1 (scf_2)	8122087	8122317	-
low	LOC18051287	CICLE_v10016454mg	blue copper protein	NW_006262688.1 (scf_2)	8154645	8155008	-
moderate	LOC18051288	CICLE_v10017617mg	transcription factor bHLH167	NW_006262688.1 (scf_2)	8168135	8168266	-
high	LOC18051315	CICLE_v10016661mg	transcription initiation factor TFIID subunit 11%2C transcript variant X3	NW_006262688.1 (scf_2)	29546181	29546362	-
moderate	LOC18051318	CICLE_v10016345mg	hemK methyltransferase family member 2%2C transcript variant X2	NW_006262688.1 (scf_2)	29565276	29565495	-
moderate	LOC18051318	CICLE_v10016345mg	hemK methyltransferase family member 2%2C transcript variant X5	NW_006262688.1 (scf_2)	29565114	29565269	-
moderate	LOC18051318	CICLE_v10016345mg	hemK methyltransferase family member 2%2C transcript variant X3	NW_006262688.1 (scf_2)	29565114	29565248	-
moderate	LOC18051318	CICLE_v10016345mg	hemK methyltransferase family member 2%2C transcript variant X4	NW_006262688.1 (scf_2)	29565114	29565269	-
moderate	LOC18051318	CICLE_v10016345mg	hemK methyltransferase family member 2%2C transcript variant X1	NW_006262688.1 (scf_2)	29565114	29565269	-
moderate	LOC18051318	CICLE_v10016345mg	hemK methyltransferase family member 2%2C transcript variant X6	NW_006262688.1 (scf_2)	29565114	29565269	-
moderate	LOC18051318	CICLE_v10016345mg	hemK methyltransferase family member 2%2C transcript variant X7	NW_006262688.1 (scf_2)	29565114	29565248	-
high	LOC18051323	CICLE_v10016300mg	ycf3-interacting protein 1%2C chloroplastic%2C transcript variant X2	NW_006262688.1 (scf_2)	29598575	29599129	-
high	LOC18051323	CICLE_v10016300mg	ycf3-interacting protein 1%2C chloroplastic%2C transcript variant X1	NW_006262688.1 (scf_2)	29598575	29599129	-
moderate	LOC18051341	CICLE_v10018048mg	lipid transfer-like protein VAS	NW_006262688.1 (scf_2)	11711998	11712322	-
high	LOC18051342	CICLE_v10014630mg	retinoblastoma-related protein%2C transcript variant X2	NW_006262688.1 (scf_2)	11714574	11714808	-
high	LOC18051342	CICLE_v10014630mg	retinoblastoma-related protein%2C transcript variant X1	NW_006262688.1 (scf_2)	11715287	11715313	-
moderate	LOC18051343	CICLE_v10014338mg	potassium transporter 4%2C transcript variant X1	NW_006262688.1 (scf_2)	11724831	11725166	-
moderate	LOC18051345	CICLE_v10016552mg	nudix hydrolase 12%2C mitochondrial	NW_006262688.1 (scf_2)	11742396	11742686	-
moderate	LOC18051353	CICLE_v10015032mg	calcium-binding mitochondrial carrier protein SCaMC-1	NW_006262688.1 (scf_2)	11833899	11834580	-
low	LOC18051361	CICLE_v10015500mg	growth hormone-regulated TBC protein 1	NW_006262688.1 (scf_2)	23640076	23641265	-
high	LOC18051383	CICLE_v10014354mg	exocyst complex component EXO84C	NW_006262688.1 (scf_2)	30452633	30452949	-
high	LOC18051389	CICLE_v10017714mg	probable LRR receptor-like serine/threonine-protein kinase At3g47570	NW_006262688.1 (scf_2)	30498147	30499068	-
low	LOC18051390	CICLE_v10016228mg	transmembrane protein 56-B%2C transcript variant X5	NW_006262688.1 (scf_2)	30504781	30505166	-
moderate	LOC18051392	CICLE_v10014682mg	transcription termination factor MTEF18%2C mitochondrial	NW_006262688.1 (scf_2)	30507891	30511013	-
moderate	LOC18051408	CICLE_v10016185mg	protein-tyrosine-phosphatase IBR5	NW_006262688.1 (scf_2)	23316662	23317226	-
high	LOC18051420	CICLE_v10017768mg	berberine bridge enzyme-like 14	NW_006262688.1 (scf_2)	31038967	31040559	-
moderate	LOC18051421	CICLE_v10014838mg	berberine bridge enzyme-like 8	NW_006262688.1 (scf_2)	31051536	31053205	Down
high	LOC18051428	CICLE_v10018073mg	berberine bridge enzyme-like 8	NW_006262688.1 (scf_2)	31108973	31109099	-
high	LOC18051439	CICLE_v10018411mg	protein FAR-RED IMPAIRED RESPONSE 1%2C transcript variant X3	NW_006262688.1 (scf_2)	29946857	29947023	-
high	LOC18051439	CICLE_v10018411mg	protein FAR-RED IMPAIRED RESPONSE 1%2C transcript variant X5	NW_006262688.1 (scf_2)	29947222	29948039	-
high	LOC18051439	CICLE_v10018411mg	protein FAR-RED IMPAIRED RESPONSE 1%2C transcript variant X6	NW_006262688.1 (scf_2)	29946857	29947023	-
high	LOC18051439	CICLE_v10018411mg	protein FAR-RED IMPAIRED RESPONSE 1%2C transcript variant X10	NW_006262688.1 (scf_2)	29947222	29948008	-
high	LOC18051439	CICLE_v10018411mg	protein FAR-RED IMPAIRED RESPONSE 1%2C transcript variant X1	NW_006262688.1 (scf_2)	29947222	29948008	-
high	LOC18051439	CICLE_v10018411mg	protein FAR-RED IMPAIRED RESPONSE 1%2C transcript variant X2	NW_006262688.1 (scf_2)	29946857	29947018	-
high	LOC18051439	CICLE_v10018411mg	protein FAR-RED IMPAIRED RESPONSE 1%2C transcript variant X4	NW_006262688.1 (scf_2)	29946857	29947018	-
high	LOC18051439	CICLE_v10018411mg	protein FAR-RED IMPAIRED RESPONSE 1%2C transcript variant X7	NW_006262688.1 (scf_2)	29946857	29947018	-
high	LOC18051439	CICLE_v10018411mg	protein FAR-RED IMPAIRED RESPONSE 1%2C transcript variant X8	NW_006262688.1 (scf_2)	29947222	29948008	-
high	LOC18051442	CICLE_v10016161mg	urease accessory protein D%2C transcript variant X2	NW_006262688.1 (scf_2)	29963260	29963381	-
high	LOC18051445	CICLE_v10014052mg	serine/threonine-protein kinase pakA%2C transcript variant X4	NW_006262688.1 (scf_2)	29996845	29997043	-
low	LOC18051445	CICLE_v10014052mg	serine/threonine-protein kinase pakA%2C transcript variant X6	NW_006262688.1 (scf_2)	29996845	29997043	-
moderate	LOC18051450	CICLE_v10014840mg	protochlorophyllide-dependent translocon component 52%2C chloroplastic	NW_006262688.1 (scf_2)	446160	446835	-
moderate	LOC18051452	CICLE_v10014524mg	IQ domain-containing protein IQM2	NW_006262688.1 (scf_2)	464067	464218	Up
high	LOC18051454	CICLE_v10016371mg	serine/arginine-rich SC35-like splicing factor SCL33%2C transcript variant X2	NW_006262688.1 (scf_2)	479421	479513	-
moderate	LOC18051455	CICLE_v10015028mg	glucan endo-1%2C3-beta-glucosidase 4%2C transcript variant X1	NW_006262688.1 (scf_2)	486518	486933	-
moderate	LOC18051455	CICLE_v10015028mg	glucan endo-1%2C3-beta-glucosidase 4%2C transcript variant X4	NW_006262688.1 (scf_2)	487382	487555	-
moderate	LOC18051455	CICLE_v10015028mg	glucan endo-1%2C3-beta-glucosidase 4%2C transcript variant X3	NW_006262688.1 (scf_2)	487382	487566	-
high	LOC18051473	CICLE_v10014519mg	pentatricopeptide repeat-containing protein At4g20090%2C transcript variant X10	NW_006262688.1 (scf_2)	29739978	29742137	-
high	LOC18051473	CICLE_v10014519mg	pentatricopeptide repeat-containing protein At4g20090%2C transcript variant X4	NW_006262688.1 (scf_2)	29739978	29742137	-
high	LOC18051473	CICLE_v10014519mg	pentatricopeptide repeat-containing protein At4g20090%2C transcript variant X5	NW_006262688.1 (scf_2)	29739978	29742137	-
high	LOC18051479	CICLE_v10014398mg	DNA polymerase eta%2C transcript variant X3	NW_006262688.1 (scf_2)	29780972	29781097	-
high	LOC18051479	CICLE_v10014398mg	DNA polymerase eta%2C transcript variant X4	NW_006262688.1 (scf_2)	29780972	29781097	-
high	LOC18051479	CICLE_v10014398mg	DNA polymerase eta%2C transcript variant X1	NW_006262688.1 (scf_2)	29780972	29781098	-
high	LOC18051479	CICLE_v10014398mg	DNA polymerase eta%2C transcript variant X2	NW_006262688.1 (scf_2)	29780972	29781098	-
moderate	LOC18051480	CICLE_v10016703mg	ylmG homolog protein 1-2%2C chloroplastic	NW_006262688.1 (scf_2)	29784378	29785154	-
moderate	LOC18051481	CICLE_v10016186mg	SNF1-related protein kinase regulatory subunit beta-1	NW_006262688.1 (scf_2)	8507243	8507616	-
moderate	LOC18051485	CICLE_v10015579mg	4-diphosphocytidyl-2-C-methyl-D-erythritol kinase%2C chloroplastic%2C transcript variant X2	NW_006262688.1 (scf_2)	8545227	8545670	-
moderate	LOC18051485	CICLE_v10015579mg	4-diphosphocytidyl-2-C-methyl-D-erythritol kinase%2C chloroplastic%2C transcript variant X1	NW_006262688.1 (scf_2)	8545227	8545672	-
moderate	LOC18051490	CICLE_v100180621mg	putative serine carboxypeptidase-like 23	NW_006262688.1 (scf_2)	8571603	8572029	-
moderate	LOC18051492	CICLE_v10018273mg	double-stranded RNA-binding protein 4	NW_006262688.1 (scf_2)	8591329	8591340	-
low	LOC18051495	CICLE_v10014849mg	protein NRT1/ PTR FAMILY 5.9	NW_006262688.1 (scf_2)	8647729	8647903	-
moderate	LOC18051497	CICLE_v10015419mg	mannose-1-phosphate guanyltransferase alpha%2C transcript variant X2	NW_006262688.1 (scf_2)	8657752	8658145	-
moderate	LOC18051497	CICLE_v10015419mg	mannose-1-phosphate guanyltransferase alpha%2C transcript variant X1	NW_006262688.1 (scf_2)	8657751	8658145	-
high	LOC18051498	CICLE_v10014083mg	alpha-mannosidase 2	NW_006262688.1 (scf_2)	8669520	8670402	-
low	LOC18051502	CICLE_v10016978mg	OPA3-like protein	NW_006262688.1 (scf_2)	10686067	10686390	-
moderate	LOC18051506	CICLE_v10014506mg	GTP-binding protein TypA/BipA homolog	NW_006262688.1 (scf_2)	10734944	10735412	-
low	LOC18051508	CICLE_v10017646mg	LOB domain-containing protein 2%2C transcript variant X1	NW_006262688.1 (scf_2)	10746079	10746138	-
low	LOC18051508	CICLE_v10017646mg	LOB domain-containing protein 2%2C transcript variant X2	NW_006262688.1 (scf_2)	10746194	10746265	-
low	LOC18051509	CICLE_v10016674mg	glucosidase 2 subunit beta%2C transcript variant X1	NW_006262688.1 (scf_2)	10755592	10755845	-
high	LOC18051511	CICLE_v10015835mg	ervatamin-B	NW_006262688.1 (scf_2)	10762428	10762901	-
low	LOC18051516	CICLE_v10016863mg	PLASMODESMATA CALLOSE-BINDING PROTEIN 5	NW_006262688.1 (scf_2)	10795720	10796342	-
high	LOC18051518		E3 ubiquitin-protein ligase ATL41	NW_006262688.1 (scf_2)	10803616	10803717	-
low	LOC18051525	CICLE_v10018336mg	CLAVATA3/ESR (CLE)-related protein 5	NW_006262688.1 (scf_2)	10856746	10857006	-
moderate	LOC18051526	CICLE_v10014432mg	transcription factor GTE4%2C transcript variant X1	NW_006262688.1 (scf_2)	10901209	10901562	-
low	LOC18051533	CICLE_v10017229mg	non-specific lipid-transfer protein 1	NW_006262688.1 (scf_2)	11497861	11498746	-
moderate	LOC18051534	CICLE_v10016894mg	monothiol glutaredoxin-S7%2C chloroplastic	NW_006262688.1 (scf_2)	11501508	11501815	-
low	LOC18051535	CICLE_v10014134mg	transportin MOS14%2C transcript variant X2	NW_006262688.1 (scf_2)	11503442	11504212	-
low	LOC18051539	CICLE_v10018065mg	pentatricopeptide repeat-containing protein At3g26630%2C chloroplastic	NW_006262688.1 (scf_2)	11532098	11534062	-
low	LOC18051540	CICLE_v10015919mg	putative MO25-like protein At5g47540	NW_006262688.1 (scf_2)	11534171	11535256	-
high	LOC18051541	CICLE_v10015143mg	O-acyltransferase WSD1	NW_006262688.1 (scf_2)	11540504	11540744	Down
moderate	LOC18051547	CICLE_v10015815mg	WD repeat-containing protein LWD1	NW_006262688.1 (scf_2)	11585776	11587269	-
low	LOC18051548	CICLE_v10018208mg	heavy metal-associated isoprenylated plant protein 35	NW_006262688.1 (scf_2)	11590274	11590297	-
moderate	LOC18051549	CICLE_v10015476mg	glyceraldehyde-3-phosphate dehydrogenase A%2C chloroplastic	NW_006262688.1 (scf_2)	11598952	11599290	-
moderate	LOC18051551	CICLE_v10016123mg	probable xyloglucan endotransglucosylase/hydrolase protein 5	NW_006262688.1 (scf_2)	11606135	11606645	-
moderate	LOC18051553	CICLE_v10016580mg	OTU domain-containing protein DDB_G0284757%2C transcript variant X2	NW_006262688.1 (scf_2)	11615686	11615968	-
moderate	LOC18051553	CICLE_v10016580mg	OTU domain-containing protein DDB_G0284757%2C transcript variant X1	NW_006262688.1 (scf_2)	11615723	11615968	-
moderate	LOC18051556	CICLE_v10015347mg	aspartate aminotransferase%2C mitochondrial	NW_006262688.1 (scf_2)	11358534	11358883	-
low	LOC18051558	CICLE_v10017206mg	glycine-rich protein A3	NW_006262688.1 (scf_2)	11365121	11365406	Down
moderate	LOC18051560	CICLE_v10017107mg	probable endopeptidase p60%2C transcript variant X2	NW_006262688.1 (scf_2)	11374227	11374552	-
moderate	LOC18051560	CICLE_v10017107mg	probable endopeptidase p60%2C transcript variant X1	NW_006262688.1 (scf_2)	11374227	11374552	-
low	LOC18051561	CICLE_v10017707mg	chaperone protein dnaJ C76%2C chloroplastic	NW_006262688.1 (scf_2)	11381712	11382150	-
high	LOC18051563	CICLE_v10018380mg	ras-related protein Rab11D	NW_006262688.1 (scf_2)	11396602	11397203	-
moderate	LOC18051567	CICLE_v10017239mg	ATP-dependent zinc metalloprotease FTSH 2%2C chloroplastic%2C transcript variant X2	NW_006262688.1 (scf_2)	11411554	11411684	-
moderate	LOC18051567	CICLE_v10017239mg	ATP-dependent zinc metalloprotease FTSH 2%2C chloroplastic%2C transcript variant X1	NW_006262688.1 (scf_2)	11411554	11411684	-
moderate	LOC18051575	CICLE_v10014200mg	auxin response factor 6	NW_006262688.1 (scf_2)	11468958	11469120	-
low	LOC18051577	CICLE_v10017942mg	protein DETOXIFICATION 41	NW_006262688.1 (scf_2)	11485843	11485895	-
moderate	LOC18051578	CICLE_v10014674mg	pentatricopeptide repeat-containing protein At3g59040	NW_006262688.1 (scf_2)	11492289	11492432	-
moderate	LOC18051579	CICLE_v10014459mg	protein NPG1%2C transcript variant X1	NW_006262688.1 (scf_2)	11496802	11497232	-
moderate	LOC18051579	CICLE_v10014459mg	protein NPG1%2C transcript variant X2	NW_006262688.1 (scf_2)	11496802	11497232	-
low	LOC18051581	CICLE_v10017354mg	mitochondrial protein pet191 homolog%2C transcript variant X1	NW_006262688.1 (scf_2)	6644317	6644402	-
low	LOC18051581	CICLE_v10017354mg	mitochondrial protein pet191 homolog%2C transcript variant X2	NW_006262688.1 (scf_2)	6644317	6644402	-
low	LOC18051585	CICLE_v10017600mg	ADP%2CATP carrier protein 1%2C mitochondrial	NW_006262688.1 (scf_2)	6661364	6661441	-
moderate	LOC18051586	CICLE_v10017659mg	pentatricopeptide repeat-containing protein At2g22410%2C mitochondrial	NW_006262688.1 (scf_2)	6664266	6666265	-
moderate	LOC18051587	CICLE_v10016714mg	E3 ubiquitin ligase BIG BROTHER	NW_006262688.1 (scf_2)	6672267	6672423	-
high	LOC18051589	CICLE_v10014275mg	disease resistance protein At4g27190	NW_006262688.1 (scf_2)	6745981	6746350	-
moderate	LOC18051591	CICLE_v10015551mg	heavy metal-associated isoprenylated plant protein 41	NW_006262688.1 (scf_2)	6767140	6767386	-
high	LOC18051593	CICLE_v10015576mg	polyadenylate-binding protein RBP47B'	NW_006262688.1 (scf_2)	6772939	6773114	-
moderate	LOC18051594	CICLE_v10014192mg	origin of replication complex subunit 1B	NW_006262688.1 (scf_2)	6783318	6784236	-
low	LOC18051595	CICLE_v10014514mg	GTPase Der%2C transcript variant X2	NW_006262688.1 (scf_2)	6807471	6807936	-
low	LOC18051595	CICLE_v10014514mg	GTPase Der%2C transcript variant X1	NW_006262688.1 (scf_2)	6807471	6807936	-
moderate	LOC18051600	CICLE_v10014223mg	disease resistance protein RPM1	NW_006262688.1 (scf_2)	6851228	6854141	-
moderate	LOC18051605	CICLE_v10016529mg	protein DEHYDRATION-INDUCED 19 homolog 4%2C transcript variant X3	NW_006262688.1 (scf_2)	33698740	33699129	-
moderate	LOC18051605	CICLE_v10016529mg	protein DEHYDRATION-INDUCED 19 homolog 4%2C transcript variant X4	NW_006262688.1 (scf_2)	33698740	33699129	-
low	LOC18051605	CICLE_v10016529mg	protein DEHYDRATION-INDUCED 19 homolog 4%2C transcript variant X2	NW_006262688.1 (scf_2)	33698740	33699129	-
low	LOC18051605	CICLE_v10016529mg	protein DEHYDRATION-INDUCED 19 homolog 4%2C transcript variant X1	NW_006262688.1 (scf_2)	33698740	33699129	-
low	LOC18051617	CICLE_v10016696mg	protein DMP4	NW_006262688.1 (scf_2)	33748106	33749697	-
high	LOC18051621	CICLE_v10017259mg	heavy metal-associated isoprenylated plant protein 16%2C transcript variant X2	NW_006262688.1 (scf_2)	24881551	24881700	-
moderate	LOC18051621	CICLE_v10017259mg	heavy metal-associated isoprenylated plant protein 16%2C transcript variant X1	NW_006262688.1 (scf_2)	24881551	24881884	-
low	LOC18051623	CICLE_v10018068mg	heavy metal-associated isoprenylated plant protein 46	NW_006262688.1 (scf_2)	24913722	24913727	-
moderate	LOC18051624	CICLE_v10014351mg	subtilisin-like protease SBT5.3	NW_006262688.1 (scf_2)	24921488	24921657	Down
low	LOC18051627	CICLE_v10017726mg	premnaspirodiene oxygenase	NW_006262688.1 (scf_2)	24945953	24946881	-
low	LOC18051635	CICLE_v10014540mg	transmembrane 9 superfamily member 12	NW_006262688.1 (scf_2)	25197554	25197858	-
low	LOC18051636	CICLE_v10015267mg	ultraviolet-B receptor UVR8	NW_006262688.1 (scf_2)	25197856	25198314	-
low	LOC18051639	CICLE_v10015195mg	adenine DNA glycosylase%2C transcript variant X2	NW_006262688.1 (scf_2)	25207960	25208430	-
low	LOC18051645	CICLE_v10018242mg	glutamate receptor 1.2	NW_006262688.1 (scf_2)	25633649	25633766	-
moderate	LOC18051647	CICLE_v10014595mg	putative pentatricopeptide repeat-containing protein At5g59200%2C chloroplastic	NW_006262688.1 (scf_2)	25663153	25665133	-
low	LOC18051658	CICLE_v10016721mg	protein FAR1-RELATED SEQUENCE 5	NW_006262688.1 (scf_2)	25729590	25729789	-
low	LOC18051662	CICLE_v10017706mg	calmodulin-like protein 3	NW_006262688.1 (scf_2)	25758110	25758559	-
moderate	LOC18051663	CICLE_v10017030mg	rhodocoxin	NW_006262688.1 (scf_2)	25761440	25762806	-
high	LOC18051664		linoleate 9S-lipoxygenase A	NW_006262688.1 (scf_2)	25765427	25765719	-
low	LOC18051665	CICLE_v10015007mg	glycine oxidase%2C transcript variant X1	NW_006262688.1 (scf_2)	25772047	25772569	-
low	LOC18051665	CICLE_v10015007mg	glycine oxidase%2C transcript variant X2	NW_006262688.1 (scf_2)	25772047	25772570	-
moderate	LOC18051666	CICLE_v10014999mg	poly(A)-specific ribonuclease PARN-like	NW_006262688.1 (scf_2)	25775462	25775822	-
moderate	LOC18051669	CICLE_v10015175mg	obg-like ATPase 1	NW_006262688.1 (scf_2)	31338911	31338987	-
moderate	LOC18051670	CICLE_v10017717mg	GDP-L-galactose phosphorylase 1%2C transcript variant X1	NW_006262688.1 (scf_2)	31339063	31339296	-
high	LOC18051670	CICLE_v10017717mg	GDP-L-galactose phosphorylase 1%2C transcript variant X2	NW_006262688.1 (scf_2)	31339063	31339296	-
low	LOC18051672	CICLE_v10014183mg	WPP domain-associated protein%2C transcript variant X1	NW_006262688.1 (scf_2)	31356226	31356460	-
high	LOC18051673	CICLE_v10015863mg	caffeoylshikimate esterase	NW_006262688.1 (scf_2)	31369471	31370475	-
high	LOC18051675	CICLE_v10017814mg	2-succinylbenzoate--CoA ligase%2C chloroplastic/peroxisomal	NW_006262688.1 (scf_2)	31390507	31390809	-
high	LOC18051676	CICLE_v10017085mg	formin-like protein 4	NW_006262688.1 (scf_2)	31396446	31397178	-
moderate	LOC18051681	CICLE_v10016491mg	nuclear transcription factor Y subunit A-7%2C transcript variant X2	NW_006262688.1 (scf_2)	31420264	31420451	-
moderate	LOC18051681	CICLE_v10016491mg	nuclear transcription factor Y subunit A-7%2C transcript variant X1	NW_006262688.1 (scf_2)	31420484	31421855	-
moderate	LOC18051681	CICLE_v10016491mg	nuclear transcription factor Y subunit A-7%2C transcript variant X3	NW_006262688.1 (scf_2)	31420264	31420451	-
high	LOC18051686	CICLE_v10016767mg	alpha-amylase/subtilisin inhibitor	NW_006262688.1 (scf_2)	30265981	30266791	-
moderate	LOC18051688	CICLE_v10016252mg	eukaryotic translation initiation factor 2 subunit beta	NW_006262688.1 (scf_2)	30276667	30276804	-
high	LOC18051689	CICLE_v10015335mg	pentatricopeptide repeat-containing protein At2g35130	NW_006262688.1 (scf_2)	30284130	30284210	Down
high	LOC18051696		glutathionyl-hydroquinone reductase YqjG	NW_006262688.1 (scf_2)	30331832	30331864	-
high	LOC18051697	CICLE_v10014274mg	alpha-glucosidase	NW_006262688.1 (scf_2)	30345565	30345646	-
high	LOC18051700	CICLE_v10014993mg	UDP-glycosyltransferase 43	NW_006262688.1 (scf_2)	30380982	30382773	-
high	LOC18051705	CICLE_v10015670mg	phosphatase IMPL1%2C chloroplastic%2C transcript variant X3	NW_006262688.1 (scf_2)	30418938	30419367	-
high	LOC18051707	CICLE_v10014046mg	enhancer of mRNA-decapping protein 4%2C transcript variant X1	NW_006262688.1 (scf_2)	36275136	36275302	-
high	LOC18051707	CICLE_v10014046mg	enhancer of mRNA-decapping protein 4%2C transcript variant X2	NW_006262688.1 (scf_2)	36274122	36275099	-
moderate	LOC18051708	CICLE_v10016687mg	ras-related protein RABB1c	NW_006262688.1 (scf_2)	36279543	36279754	-
moderate	LOC18051715	CICLE_v10016575mg	calcineurin B-like protein 3%2C transcript variant X1	NW_006262688.1 (scf_2)	36337977	36338400	-
moderate	LOC18051715	CICLE_v10016575mg	calcineurin B-like protein 3%2C transcript variant X2	NW_006262688.1 (scf_2)	36337977	36338390	-
moderate	LOC18051719	CICLE_v10016051mg	phosphoglycolate phosphatase 2%2C transcript variant X1	NW_006262688.1 (scf_2)	36364351	36364498	-
moderate	LOC18051719	CICLE_v10016051mg	phosphoglycolate phosphatase 2%2C transcript variant X2	NW_006262688.1 (scf_2)	36364379	36364498	-
moderate	LOC18051719	CICLE_v10016051mg	phosphoglycolate phosphatase 2%2C transcript variant X3	NW_006262688.1 (scf_2)	36364357	36364498	-
moderate	LOC18051720	CICLE_v10014166mg	ribonuclease E/G-like protein%2C chloroplastic%2C transcript variant X11	NW_006262688.1 (scf_2)	24650050	24650211	-
low	LOC18051725	CICLE_v10017890mg	serine carboxypeptidase-like 45	NW_006262688.1 (scf_2)	24687854	24687915	-
moderate	LOC18051727	CICLE_v10016561mg	protein transport protein sft2	NW_006262688.1 (scf_2)	24692901	24693208	-
low	LOC18051733	CICLE_v10017948mg	probable glycosyltransferase At5g03795	NW_006262688.1 (scf_2)	24724147	24724470	-
moderate	LOC18051734	CICLE_v10014355mg	subtilisin-like protease SBT5.3	NW_006262688.1 (scf_2)	24737037	24737183	-
high	LOC18051737	CICLE_v10017839mg	subtilisin-like protease SBT5.3	NW_006262688.1 (scf_2)	24812393	24812577	-
low	LOC18051744	CICLE_v10014826mg	berberine bridge enzyme-like 21	NW_006262688.1 (scf_2)	31210795	31212591	-
moderate	LOC18051756	CICLE_v10017587mg	putative germin-like protein 2-1	NW_006262688.1 (scf_2)	31271188	31271838	-
moderate	LOC18051759	CICLE_v10015255mg	tubulin beta chain%2C transcript variant X1	NW_006262688.1 (scf_2)	31282335	31282938	-
low	LOC18051762	CICLE_v10016638mg	putative germin-like protein 2-1	NW_006262688.1 (scf_2)	31291642	31292486	-
low	LOC18051784	CICLE_v10017674mg	transcription factor DYT1	NW_006262688.1 (scf_2)	32502091	32502327	-
moderate	LOC18051788	CICLE_v10016752mg	probable NAD(P)H dehydrogenase (quinone) FQR1-like 1%2C transcript variant X1	NW_006262688.1 (scf_2)	32532017	32532129	Down
moderate	LOC18051794	CICLE_v10016688mg	ras-related protein RABB1b%2C transcript variant X1	NW_006262688.1 (scf_2)	10100023	10100538	-
moderate	LOC18051794	CICLE_v10016688mg	ras-related protein RABB1b%2C transcript variant X2	NW_006262688.1 (scf_2)	10100023	10100547	-
low	LOC18051795	CICLE_v10016241mg	proteasome subunit beta type-7-B	NW_006262688.1 (scf_2)	10104931	10105050	-
low	LOC18051797	CICLE_v10017470mg	cytochrome P450 724B1	NW_006262688.1 (scf_2)	10121115	10121206	-
moderate	LOC18051803	CICLE_v10015567mg	glycerol-3-phosphate dehydrogenase [NAD(+)]%2C transcript variant X1	NW_006262688.1 (scf_2)	10205329	10205703	-
moderate	LOC18051803	CICLE_v10015567mg	glycerol-3-phosphate dehydrogenase [NAD(+)]%2C transcript variant X2	NW_006262688.1 (scf_2)	10205329	10205703	-
moderate	LOC18051803	CICLE_v10015567mg	glycerol-3-phosphate dehydrogenase [NAD(+)]%2C transcript variant X3	NW_006262688.1 (scf_2)	10205329	10205703	-
low	LOC18051804	CICLE_v10016815mg	mitochondrial inner membrane protease ATP23	NW_006262688.1 (scf_2)	10213199	10213416	-
moderate	LOC18051806	CICLE_v10017853mg	beta-glucosidase BoGH3B	NW_006262688.1 (scf_2)	743245	744203	-
low	LOC18051813	CICLE_v10016279mg	chlorophyll(ide) b reductase NOL%2C chloroplastic%2C transcript variant X2	NW_006262688.1 (scf_2)	843359	843660	-
low	LOC18051813	CICLE_v10016279mg	chlorophyll(ide) b reductase NOL%2C chloroplastic%2C transcript variant X1	NW_006262688.1 (scf_2)	843359	843660	-
low	LOC18051830	CICLE_v10015887mg	dnaJ homolog subfamily B member 13	NW_006262688.1 (scf_2)	10441206	10441517	-
high	LOC18051836	CICLE_v10014022mg	homeobox-DDT domain protein RLT2%2C transcript variant X3	NW_006262688.1 (scf_2)	10472358	10473116	-
high	LOC18051836	CICLE_v10014022mg	homeobox-DDT domain protein RLT2%2C transcript variant X4	NW_006262688.1 (scf_2)	10472358	10473116	-
high	LOC18051836	CICLE_v10014022mg	homeobox-DDT domain protein RLT2%2C transcript variant X7	NW_006262688.1 (scf_2)	10471161	10471804	-
high	LOC18051836	CICLE_v10014022mg	homeobox-DDT domain protein RLT2%2C transcript variant X1	NW_006262688.1 (scf_2)	10472358	10473116	-
low	LOC18051836	CICLE_v10014022mg	homeobox-DDT domain protein RLT2%2C transcript variant X10	NW_006262688.1 (scf_2)	10472358	10473116	-
high	LOC18051836	CICLE_v10014022mg	homeobox-DDT domain protein RLT2%2C transcript variant X6	NW_006262688.1 (scf_2)	10472358	10473116	-
high	LOC18051836	CICLE_v10014022mg	homeobox-DDT domain protein RLT2%2C transcript variant X2	NW_006262688.1 (scf_2)	10472823	10473116	-
high	LOC18051836	CICLE_v10014022mg	homeobox-DDT domain protein RLT2%2C transcript variant X5	NW_006262688.1 (scf_2)	10472358	10473116	-
moderate	LOC18051841	CICLE_v10016895mg	homeobox-leucine zipper protein ATHB-52	NW_006262688.1 (scf_2)	10519365	10520228	-
moderate	LOC18051847	CICLE_v10016407mg	fasciclin-like arabinogalactan protein 13	NW_006262688.1 (scf_2)	10569975	10571068	-
moderate	LOC18051848	CICLE_v10017455mg	translation initiation factor IF-2%2C transcript variant X1	NW_006262688.1 (scf_2)	10576085	10577133	-
moderate	LOC18051848	CICLE_v10017455mg	translation initiation factor IF-2%2C transcript variant X2	NW_006262688.1 (scf_2)	10576085	10577133	-
high	LOC18051859	CICLE_v10017173mg	probable WRKY transcription factor 23%2C transcript variant X2	NW_006262688.1 (scf_2)	220733	221078	Up
low	LOC18051860	CICLE_v10014640mg	ruBisCO large subunit-binding protein subunit beta%2C chloroplastic	NW_006262688.1 (scf_2)	224765	224879	-
low	LOC18051861	CICLE_v10017802mg	pumilio homolog 12%2C transcript variant X3	NW_006262688.1 (scf_2)	232154	232446	Up
low	LOC18051866	CICLE_v10015378mg	F-box protein At5g46170%2C transcript variant X2	NW_006262688.1 (scf_2)	31955679	31957217	-
moderate	LOC18051867	CICLE_v10015647mg	ornithine aminotransferase%2C mitochondrial%2C transcript variant X1	NW_006262688.1 (scf_2)	31968651	31968994	-
low	LOC18051879	CICLE_v10017125mg	mediator of RNA polymerase II transcription subunit 21%2C transcript variant X1	NW_006262688.1 (scf_2)	32027632	32028179	-
low	LOC18051879	CICLE_v10017125mg	mediator of RNA polymerase II transcription subunit 21%2C transcript variant X2	NW_006262688.1 (scf_2)	32027632	32027857	-
low	LOC18051879	CICLE_v10017125mg	mediator of RNA polymerase II transcription subunit 21%2C transcript variant X3	NW_006262688.1 (scf_2)	32027632	32027857	-
moderate	LOC18051882	CICLE_v10017138mg	15.4 kDa class V heat shock protein	NW_006262688.1 (scf_2)	32041201	32041469	-
high	LOC18051896	CICLE_v10016993mg	LOB domain-containing protein 4	NW_006262688.1 (scf_2)	30640523	30640935	-
moderate	LOC18051898	CICLE_v100181361mg	cyclin-T1-5%2C transcript variant X1	NW_006262688.1 (scf_2)	30657612	30657680	-
moderate	LOC18051898	CICLE_v100181361mg	cyclin-T1-5%2C transcript variant X2	NW_006262688.1 (scf_2)	30658545	30658655	-
low	LOC18051921	CICLE_v10017565mg	zingipain-1	NW_006262688.1 (scf_2)	4437786	4437857	-
moderate	LOC18051922	CICLE_v10015582mg	phytoene synthase 2%2C chloroplastic	NW_006262688.1 (scf_2)	4441234	4441740	-
low	LOC18051929	CICLE_v10015613mg	UPF0496 protein At3g19330%2C transcript variant X2	NW_006262688.1 (scf_2)	11919925	11920320	Up
low	LOC18051929	CICLE_v10015613mg	UPF0496 protein At3g19330%2C transcript variant X1	NW_006262688.1 (scf_2)	11919925	11920320	Up
low	LOC18051937	CICLE_v10018158mg	ethylene-responsive transcription factor ERF114	NW_006262688.1 (scf_2)	12005374	12005457	-
moderate	LOC18051938	CICLE_v10016247mg	N-alpha-acetyltransferase MAK3	NW_006262688.1 (scf_2)	12018637	12018873	-
moderate	LOC18051943	CICLE_v10018253mg	senescence-specific cysteine protease SAG39	NW_006262688.1 (scf_2)	11129648	11130080	-
moderate	LOC18051947	CICLE_v10014293mg	probable serine/threonine-protein kinase SIS8%2C transcript variant X5	NW_006262688.1 (scf_2)	11210019	11210378	-
moderate	LOC18051947	CICLE_v10014293mg	probable serine/threonine-protein kinase SIS8%2C transcript variant X1	NW_006262688.1 (scf_2)	11210019	11210378	-
moderate	LOC18051947	CICLE_v10014293mg	probable serine/threonine-protein kinase SIS8%2C transcript variant X3	NW_006262688.1 (scf_2)	11209981	11210378	-
moderate	LOC18051947	CICLE_v10014293mg	probable serine/threonine-protein kinase SIS8%2C transcript variant X7	NW_006262688.1 (scf_2)	11210019	11210378	-
moderate	LOC18051947	CICLE_v10014293mg	probable serine/threonine-protein kinase SIS8%2C transcript variant X2	NW_006262688.1 (scf_2)	11210019	11210378	-
moderate	LOC18051947	CICLE_v10014293mg	probable serine/threonine-protein kinase SIS8%2C transcript variant X6	NW_006262688.1 (scf_2)	11210019	11210378	-
moderate	LOC18051947	CICLE_v10014293mg	probable serine/threonine-protein kinase SIS8%2C transcript variant X4	NW_006262688.1 (scf_2)	11208833	11208938	-
moderate	LOC18051949	CICLE_v10017260mg	acanthoscurrin-1	NW_006262688.1 (scf_2)	11237329	11237655	-
low	LOC18051953	CICLE_v10016481mg	plant cysteine oxidase 5	NW_006262688.1 (scf_2)	11294773	11294981	-
moderate	LOC18051954	CICLE_v10015386mg	phospholipase A1-IIdelta	NW_006262688.1 (scf_2)	11306293	11307979	-
low	LOC18051957	CICLE_v10015515mg	probable serine/threonine-protein kinase PBL7%2C transcript variant X2	NW_006262688.1 (scf_2)	11323456	11323710	Up
low	LOC18051957	CICLE_v10015515mg	probable serine/threonine-protein kinase PBL7%2C transcript variant X3	NW_006262688.1 (scf_2)	11323456	11323710	Up
low	LOC18051957	CICLE_v10015515mg	probable serine/threonine-protein kinase PBL7%2C transcript variant X1	NW_006262688.1 (scf_2)	11323456	11323710	Up
moderate	LOC18051958	CICLE_v10015375mg	shaggy-related protein kinase eta	NW_006262688.1 (scf_2)	11344751	11345000	-
low	LOC18051965	CICLE_v10014332mg	RING finger protein 10%2C transcript variant X1	NW_006262688.1 (scf_2)	12095442	12095718	-
low	LOC18051965	CICLE_v10014332mg	RING finger protein 10%2C transcript variant X2	NW_006262688.1 (scf_2)	12095443	12095718	-
moderate	LOC18051968	CICLE_v10017113mg	light-regulated protein 1%2C chloroplastic	NW_006262688.1 (scf_2)	12112795	12113129	-
moderate	LOC18051969	CICLE_v10014272mg	putative pentatricopeptide repeat-containing protein At2g01510	NW_006262688.1 (scf_2)	12125350	12127903	-
moderate	LOC18051971	CICLE_v10014778mg	aspartokinase 2%2C chloroplastic%2C transcript variant X2	NW_006262688.1 (scf_2)	12137129	12137518	-
moderate	LOC18051971	CICLE_v10014778mg	aspartokinase 2%2C chloroplastic%2C transcript variant X1	NW_006262688.1 (scf_2)	12137129	12137519	-
low	LOC18051974	CICLE_v10014389mg	subtilisin-like protease SBT1.7	NW_006262688.1 (scf_2)	12204949	12207192	-
moderate	LOC18051978		chaperone protein ClpC4%2C chloroplastic	NW_006262688.1 (scf_2)	12273206	12273289	-
low	LOC18051980	CICLE_v10014817mg	seed biotin-containing protein SBP65%2C transcript variant X1	NW_006262688.1 (scf_2)	10916990	10918372	-
low	LOC18051980	CICLE_v10014817mg	seed biotin-containing protein SBP65%2C transcript variant X2	NW_006262688.1 (scf_2)	10916990	10918372	-
moderate	LOC18051989	CICLE_v10016261mg	transcription factor bHLH30%2C transcript variant X2	NW_006262688.1 (scf_2)	10996124	10996726	-
low	LOC18051989	CICLE_v10016261mg	transcription factor bHLH30%2C transcript variant X1	NW_006262688.1 (scf_2)	10996124	10996726	-
high	LOC18051997	CICLE_v10017059mg	ubiquitin-conjugating enzyme E2 36	NW_006262688.1 (scf_2)	11068356	11068624	-
low	LOC18051998	CICLE_v10016299mg	14-3-3-like protein D%2C transcript variant X2	NW_006262688.1 (scf_2)	11074290	11074469	-
low	LOC18051998	CICLE_v10016299mg	14-3-3-like protein D%2C transcript variant X3	NW_006262688.1 (scf_2)	11074290	11074470	-
low	LOC18051998	CICLE_v10016299mg	14-3-3-like protein D%2C transcript variant X1	NW_006262688.1 (scf_2)	11074290	11074470	-
high	LOC18052002	CICLE_v10014328mg	potassium transporter 11%2C transcript variant X1	NW_006262688.1 (scf_2)	30018269	30018632	-
high	LOC18052002	CICLE_v10014328mg	potassium transporter 11%2C transcript variant X2	NW_006262688.1 (scf_2)	30018657	30018918	-
moderate	LOC18052006	CICLE_v10016394mg	MADS-box protein defh21%2C transcript variant X3	NW_006262688.1 (scf_2)	30047546	30047903	-
moderate	LOC18052006	CICLE_v10016394mg	MADS-box protein defh21%2C transcript variant X1	NW_006262688.1 (scf_2)	30047305	30047404	-
moderate	LOC18052006	CICLE_v10016394mg	MADS-box protein defh21%2C transcript variant X2	NW_006262688.1 (scf_2)	30047310	30047404	-
high	LOC18052007	CICLE_v10014709mg	coatomer subunit delta	NW_006262688.1 (scf_2)	30053970	30054108	-
high	LOC18052012	CICLE_v10015510mg	patatin-like protein 1%2C transcript variant X2	NW_006262688.1 (scf_2)	30144721	30145658	-
high	LOC18052012	CICLE_v10015510mg	patatin-like protein 1%2C transcript variant X1	NW_006262688.1 (scf_2)	30144721	30145658	-
low	LOC18052037	CICLE_v10014902mg	zinc finger CCCH domain-containing protein 18%2C transcript variant X1	NW_006262688.1 (scf_2)	23922717	23923099	-
low	LOC18052037	CICLE_v10014902mg	zinc finger CCCH domain-containing protein 18%2C transcript variant X2	NW_006262688.1 (scf_2)	23922717	23923099	-
high	LOC18052041	CICLE_v10014185mg	receptor-like protein 12	NW_006262688.1 (scf_2)	23948649	23951420	-
low	LOC18052045	CICLE_v10016158mg	exosome complex component RRP42%2C transcript variant X2	NW_006262688.1 (scf_2)	23986877	23987037	-
low	LOC18052045	CICLE_v10016158mg	exosome complex component RRP42%2C transcript variant X3	NW_006262688.1 (scf_2)	23986782	23986870	-
low	LOC18052045	CICLE_v10016158mg	exosome complex component RRP42%2C transcript variant X1	NW_006262688.1 (scf_2)	23986800	23986860	-
moderate	LOC18052046	CICLE_v10014755mg	transcriptional adapter ADA2a%2C transcript variant X1	NW_006262688.1 (scf_2)	23987449	23987523	-
moderate	LOC18052046	CICLE_v10014755mg	transcriptional adapter ADA2a%2C transcript variant X2	NW_006262688.1 (scf_2)	23987538	23987702	-
moderate	LOC18052046	CICLE_v10014755mg	transcriptional adapter ADA2a%2C transcript variant X3	NW_006262688.1 (scf_2)	23987449	23987523	-
high	LOC18052049	CICLE_v100140162mg	receptor-like protein 9DC3	NW_006262688.1 (scf_2)	24019248	24019272	-
high	LOC18052050	CICLE_v100140161mg	receptor-like protein 9DC3	NW_006262688.1 (scf_2)	24026609	24026668	-
high	LOC18052054	CICLE_v10014199mg	linoleate 13S-lipoxygenase 2-1%2C chloroplastic	NW_006262688.1 (scf_2)	5604960	5605447	-
moderate	LOC18052057	CICLE_v10014352mg	FT-interacting protein 1	NW_006262688.1 (scf_2)	5631419	5631683	Up
high	LOC18052059	CICLE_v10015261mg	ETHYLENE INSENSITIVE 3-like 3 protein	NW_006262688.1 (scf_2)	5650652	5650839	-
low	LOC18052065	CICLE_v10017577mg	probable leucine-rich repeat receptor-like protein kinase At1g35710	NW_006262688.1 (scf_2)	5740557	5742051	-
moderate	LOC18052070	CICLE_v10015488mg	lysine-specific demethylase JMJ30%2C transcript variant X1	NW_006262688.1 (scf_2)	5821382	5821905	-
moderate	LOC18052070	CICLE_v10015488mg	lysine-specific demethylase JMJ30%2C transcript variant X2	NW_006262688.1 (scf_2)	5821382	5821905	-
high	LOC18052072	CICLE_v10015045mg	UDP-glycosyltransferase 92A1	NW_006262688.1 (scf_2)	5831788	5833390	-
high	LOC18052073	CICLE_v10015056mg	UDP-glycosyltransferase 92A1	NW_006262688.1 (scf_2)	5834129	5835778	Up
moderate	LOC18052078	CICLE_v10014296mg	protein OBERON 3	NW_006262688.1 (scf_2)	26661109	26663180	-
moderate	LOC18052080	CICLE_v10014137mg	histidine kinase 4	NW_006262688.1 (scf_2)	26696004	26697178	-
low	LOC18052081	CICLE_v10014172mg	receptor protein kinase TMK1%2C transcript variant X2	NW_006262688.1 (scf_2)	26718865	26721513	-
low	LOC18052081	CICLE_v10014172mg	receptor protein kinase TMK1%2C transcript variant X1	NW_006262688.1 (scf_2)	26718866	26721513	-
moderate	LOC18052085	CICLE_v10015599mg	U-box domain-containing protein 21	NW_006262688.1 (scf_2)	26745400	26746874	Down
moderate	LOC18052086	CICLE_v10015253mg	U-box domain-containing protein 21	NW_006262688.1 (scf_2)	26750562	26752204	-
low	LOC18052087	CICLE_v10015223mg	U-box domain-containing protein 21%2C transcript variant X1	NW_006262688.1 (scf_2)	26775067	26775395	-
low	LOC18052087	CICLE_v10015223mg	U-box domain-containing protein 21%2C transcript variant X3	NW_006262688.1 (scf_2)	26775409	26775439	-
low	LOC18052087	CICLE_v10015223mg	U-box domain-containing protein 21%2C transcript variant X2	NW_006262688.1 (scf_2)	26775067	26775406	-
moderate	LOC18052090	CICLE_v10018051mg	putative clathrin assembly protein At2g25430	NW_006262688.1 (scf_2)	26811828	26813391	-
low	LOC18052097	CICLE_v10017889mg	cyclin-SDS	NW_006262688.1 (scf_2)	26850495	26851603	Down
moderate	LOC18052100	CICLE_v10016110mg	gamma-soluble NSF attachment protein%2C transcript variant X3	NW_006262688.1 (scf_2)	30865750	30865933	-
low	LOC18052100	CICLE_v10016110mg	gamma-soluble NSF attachment protein%2C transcript variant X2	NW_006262688.1 (scf_2)	30865750	30865933	-
high	LOC18052105	CICLE_v10016601mg	vacuolar protein sorting-associated protein 2 homolog 2	NW_006262688.1 (scf_2)	30897716	30897954	-
moderate	LOC18052106	CICLE_v10018122mg	small nuclear ribonucleoprotein-associated protein B'%2C transcript variant X1	NW_006262688.1 (scf_2)	30903437	30904459	-
low	LOC18052120		cytochrome P450 83B1	NW_006262688.1 (scf_2)	4617637	4618002	-
moderate	LOC18052121	CICLE_v10014967mg	cytochrome P450 83B1	NW_006262688.1 (scf_2)	4641050	4641973	-
moderate	LOC18052127	CICLE_v10016848mg	dirigent protein 22	NW_006262688.1 (scf_2)	4672801	4673612	Down
low	LOC18052141	CICLE_v10017965mg	pentatricopeptide repeat-containing protein At2g34400	NW_006262688.1 (scf_2)	4729863	4730401	-
high	LOC18052146	CICLE_v10015398mg	putative UPF0481 protein At3g02645	NW_006262688.1 (scf_2)	4749109	4750481	-
high	LOC18052151	CICLE_v10015115mg	notchless protein homolog	NW_006262688.1 (scf_2)	4809948	4810156	-
moderate	LOC18052158	CICLE_v10016298mg	vesicle-associated protein 4-2	NW_006262688.1 (scf_2)	32754797	32755248	-
high	LOC18052160	CICLE_v10014913mg	sugar carrier protein C	NW_006262688.1 (scf_2)	32765701	32765974	-
high	LOC18052167	CICLE_v10014484mg	heterogeneous nuclear ribonucleoprotein U-like protein 1%2C transcript variant X1	NW_006262688.1 (scf_2)	32828401	32828612	-
high	LOC18052167	CICLE_v10014484mg	heterogeneous nuclear ribonucleoprotein U-like protein 1%2C transcript variant X2	NW_006262688.1 (scf_2)	32828401	32828612	-
high	LOC18052168	CICLE_v10016832mg	F-box protein At1g61340	NW_006262688.1 (scf_2)	32830669	32831228	-
low	LOC18052175	CICLE_v10018097mg	receptor-like protein Cf-9	NW_006262688.1 (scf_2)	24057633	24058766	-
low	LOC18052179	CICLE_v10017771mg	receptor-like protein Cf-9 homolog	NW_006262688.1 (scf_2)	24106460	24106469	-
moderate	LOC18052197	CICLE_v10015287mg	alpha-1%2C6-mannosyl-glycoprotein 2-beta-N-acetylglucosaminyltransferase	NW_006262688.1 (scf_2)	24334037	24336232	-
moderate	LOC18052199	CICLE_v10016448mg	SNF1-related protein kinase regulatory subunit beta-2	NW_006262688.1 (scf_2)	24341236	24341439	Down
moderate	LOC18052206	CICLE_v10017190mg	kxDL motif-containing protein 1	NW_006262688.1 (scf_2)	31447715	31447912	-
moderate	LOC18052220	CICLE_v10017468mg	NAD-dependent protein deacetylase SRT1%2C transcript variant X2	NW_006262688.1 (scf_2)	24517616	24517927	-
moderate	LOC18052220	CICLE_v10017468mg	NAD-dependent protein deacetylase SRT1%2C transcript variant X1	NW_006262688.1 (scf_2)	24517616	24517927	-
moderate	LOC18052221	CICLE_v10014453mg	protein ACTIVITY OF BC1 COMPLEX KINASE 7%2C chloroplastic%2C transcript variant X1	NW_006262688.1 (scf_2)	24523923	24524311	-
moderate	LOC18052221	CICLE_v10014453mg	protein ACTIVITY OF BC1 COMPLEX KINASE 7%2C chloroplastic%2C transcript variant X2	NW_006262688.1 (scf_2)	24523923	24524514	-
moderate	LOC18052221	CICLE_v10014453mg	protein ACTIVITY OF BC1 COMPLEX KINASE 7%2C chloroplastic%2C transcript variant X3	NW_006262688.1 (scf_2)	24523895	24523911	-
moderate	LOC18052222	CICLE_v10014451mg	protein ACTIVITY OF BC1 COMPLEX KINASE 7%2C chloroplastic%2C transcript variant X1	NW_006262688.1 (scf_2)	24533011	24533117	Down
moderate	LOC18052222	CICLE_v10014451mg	protein ACTIVITY OF BC1 COMPLEX KINASE 7%2C chloroplastic%2C transcript variant X2	NW_006262688.1 (scf_2)	24533012	24533117	Down
moderate	LOC18052224	CICLE_v10015452mg	acetyl-CoA acetyltransferase%2C cytosolic 1	NW_006262688.1 (scf_2)	24557175	24557282	-
low	LOC18052225	CICLE_v10018013mg	RPM1-interacting protein 4%2C transcript variant X1	NW_006262688.1 (scf_2)	24565429	24565818	-
low	LOC18052225	CICLE_v10018013mg	RPM1-interacting protein 4%2C transcript variant X2	NW_006262688.1 (scf_2)	24565429	24565818	-
moderate	LOC18052228	CICLE_v10015498mg	indole-3-glycerol phosphate synthase%2C chloroplastic	NW_006262688.1 (scf_2)	24575874	24576293	-
moderate	LOC18052231	CICLE_v10014421mg	long chain acyl-CoA synthetase 8%2C transcript variant X1	NW_006262688.1 (scf_2)	24618205	24618482	-
high	LOC18052231	CICLE_v10014421mg	long chain acyl-CoA synthetase 8%2C transcript variant X2	NW_006262688.1 (scf_2)	24618216	24618482	-
moderate	LOC18052272	CICLE_v10015385mg	dnaJ protein homolog	NW_006262688.1 (scf_2)	4021163	4021314	-
moderate	LOC18052284	CICLE_v10015145mg	UDP-glycosyltransferase 74E2	NW_006262688.1 (scf_2)	25479940	25480611	-
low	LOC18052288	CICLE_v10014710mg	FRIGIDA-like protein 3%2C transcript variant X2	NW_006262688.1 (scf_2)	25515943	25516189	-
low	LOC18052288	CICLE_v10014710mg	FRIGIDA-like protein 3%2C transcript variant X1	NW_006262688.1 (scf_2)	25515943	25516189	-
low	LOC18052288	CICLE_v10014710mg	FRIGIDA-like protein 3%2C transcript variant X5	NW_006262688.1 (scf_2)	25515943	25516189	-
low	LOC18052288	CICLE_v10014710mg	FRIGIDA-like protein 3%2C transcript variant X4	NW_006262688.1 (scf_2)	25515943	25516189	-
low	LOC18052288	CICLE_v10014710mg	FRIGIDA-like protein 3%2C transcript variant X3	NW_006262688.1 (scf_2)	25515943	25516189	-
moderate	LOC18052294	CICLE_v10015502mg	haloalkane dehalogenase 2	NW_006262688.1 (scf_2)	25535503	25535774	-
moderate	LOC18052298	CICLE_v10016034mg	F-box protein SKIP19	NW_006262688.1 (scf_2)	31703539	31703913	-
moderate	LOC18052304	CICLE_v10014198mg	auxin response factor 6%2C transcript variant X1	NW_006262688.1 (scf_2)	31745940	31746918	-
moderate	LOC18052304	CICLE_v10014198mg	auxin response factor 6%2C transcript variant X2	NW_006262688.1 (scf_2)	31745940	31746918	-
high	LOC18052312	CICLE_v10017082mg	probable mediator of RNA polymerase II transcription subunit 19b%2C transcript variant X2	NW_006262688.1 (scf_2)	31804202	31804453	-
low	LOC18052312	CICLE_v10017082mg	probable mediator of RNA polymerase II transcription subunit 19b%2C transcript variant X4	NW_006262688.1 (scf_2)	31804202	31804453	-
low	LOC18052320	CICLE_v10014437mg	zinc finger CCCH domain-containing protein 56%2C transcript variant X1	NW_006262688.1 (scf_2)	6865339	6865468	-
low	LOC18052320	CICLE_v10014437mg	zinc finger CCCH domain-containing protein 56%2C transcript variant X2	NW_006262688.1 (scf_2)	6865339	6865468	-
moderate	LOC18052322	CICLE_v10016574mg	chaperonin-like RbcX protein 2%2C chloroplastic	NW_006262688.1 (scf_2)	6879863	6880702	Down
low	LOC18052327	CICLE_v10014873mg	calcium-dependent protein kinase 8%2C transcript variant X3	NW_006262688.1 (scf_2)	6915264	6915677	-
low	LOC18052327	CICLE_v10014873mg	calcium-dependent protein kinase 8%2C transcript variant X4	NW_006262688.1 (scf_2)	6914792	6914821	-
low	LOC18052327	CICLE_v10014873mg	calcium-dependent protein kinase 8%2C transcript variant X2	NW_006262688.1 (scf_2)	6914794	6914821	-
low	LOC18052327	CICLE_v10014873mg	calcium-dependent protein kinase 8%2C transcript variant X1	NW_006262688.1 (scf_2)	6915308	6915677	-
moderate	LOC18052336	CICLE_v10014848mg	phospholipase A1-Igamma3%2C chloroplastic	NW_006262688.1 (scf_2)	6994455	6996494	-
high	LOC18052342	CICLE_v10014602mg	rust resistance kinase Lr10	NW_006262688.1 (scf_2)	28577480	28578339	-
high	LOC18052343	CICLE_v10018385mg	rust resistance kinase Lr10%2C transcript variant X1	NW_006262688.1 (scf_2)	28585061	28586021	-
moderate	LOC18052344	CICLE_v10016255mg	rust resistance kinase Lr10	NW_006262688.1 (scf_2)	28588744	28588936	-
moderate	LOC18052348	CICLE_v10015908mg	zinc finger CCCH domain-containing protein 15	NW_006262688.1 (scf_2)	28645596	28645652	Up
moderate	LOC18052349	CICLE_v10014969mg	putative zinc finger protein At1g68190%2C transcript variant X1	NW_006262688.1 (scf_2)	28650967	28651888	-
moderate	LOC18052349	CICLE_v10014969mg	putative zinc finger protein At1g68190%2C transcript variant X2	NW_006262688.1 (scf_2)	28652270	28652423	-
moderate	LOC18052351	CICLE_v10014915mg	amino-acid permease BAT1	NW_006262688.1 (scf_2)	28677406	28677890	Up
moderate	LOC18052362	CICLE_v10015964mg	probable UDP-3-O-acyl-N-acetylglucosamine deacetylase 2%2C mitochondrial%2C transcript variant X1	NW_006262688.1 (scf_2)	27092900	27093006	-
moderate	LOC18052362	CICLE_v10015964mg	probable UDP-3-O-acyl-N-acetylglucosamine deacetylase 2%2C mitochondrial%2C transcript variant X2	NW_006262688.1 (scf_2)	27092900	27093006	-
moderate	LOC18052362	CICLE_v10015964mg	probable UDP-3-O-acyl-N-acetylglucosamine deacetylase 2%2C mitochondrial%2C transcript variant X3	NW_006262688.1 (scf_2)	27092900	27093006	-
moderate	LOC18052364	CICLE_v10014409mg	protein VAC14 homolog%2C transcript variant X1	NW_006262688.1 (scf_2)	27112339	27112796	-
moderate	LOC18052364	CICLE_v10014409mg	protein VAC14 homolog%2C transcript variant X3	NW_006262688.1 (scf_2)	27112339	27112796	-
moderate	LOC18052364	CICLE_v10014409mg	protein VAC14 homolog%2C transcript variant X2	NW_006262688.1 (scf_2)	27112339	27112796	-
moderate	LOC18052376	CICLE_v10017021mg	ubiquitin-conjugating enzyme E2 variant 1B	NW_006262688.1 (scf_2)	27223701	27223814	-
high	LOC18052382	CICLE_v10018022mg	cytochrome P450 716B1	NW_006262688.1 (scf_2)	32065580	32066074	-
moderate	LOC18052384	CICLE_v10016130mg	tobamovirus multiplication protein 1%2C transcript variant X1	NW_006262688.1 (scf_2)	32077309	32077676	-
moderate	LOC18052384	CICLE_v10016130mg	tobamovirus multiplication protein 1%2C transcript variant X2	NW_006262688.1 (scf_2)	32077309	32077677	-
high	LOC18052402	CICLE_v10015258mg	G-type lectin S-receptor-like serine/threonine-protein kinase At1g11410	NW_006262688.1 (scf_2)	32576062	32577443	-
high	LOC18052407	CICLE_v100142551mg	receptor-like serine/threonine-protein kinase SD1-8	NW_006262688.1 (scf_2)	32598035	32599546	-
high	LOC18052408	CICLE_v10014386mg	G-type lectin S-receptor-like serine/threonine-protein kinase B120%2C transcript variant X1	NW_006262688.1 (scf_2)	32609053	32609223	-
high	LOC18052408	CICLE_v10014386mg	G-type lectin S-receptor-like serine/threonine-protein kinase B120%2C transcript variant X2	NW_006262688.1 (scf_2)	32609053	32609223	-
moderate	LOC18052412	CICLE_v10017223mg	calcium-binding protein PBP1	NW_006262688.1 (scf_2)	32622969	32623530	-
low	LOC18052413	CICLE_v10016798mg	zinc finger protein CONSTANS-LIKE 4%2C transcript variant X4	NW_006262688.1 (scf_2)	32626863	32627344	Down
moderate	LOC18052414	CICLE_v10016399mg	universal stress protein PHOS32%2C transcript variant X2	NW_006262688.1 (scf_2)	32633126	32634062	-
moderate	LOC18052414	CICLE_v10016399mg	universal stress protein PHOS32%2C transcript variant X1	NW_006262688.1 (scf_2)	32633126	32634063	-
moderate	LOC18052415	CICLE_v10016069mg	E3 ubiquitin-protein ligase CSU1	NW_006262688.1 (scf_2)	32640520	32640921	-
high	LOC18052424	CICLE_v10018309mg	lysine-specific demethylase JMJ25	NW_006262688.1 (scf_2)	32707819	32708809	-
low	LOC18052427	CICLE_v10016502mg	transcription elongation factor B polypeptide 3	NW_006262688.1 (scf_2)	26029356	26029532	-
high	LOC18052430	CICLE_v10014129mg	probable LRR receptor-like serine/threonine-protein kinase At1g07650	NW_006262688.1 (scf_2)	26057291	26057576	Up
high	LOC18052431	CICLE_v10015743mg	protein trichome birefringence-like 43	NW_006262688.1 (scf_2)	26078266	26078562	-
low	LOC18052432	CICLE_v10018196mg	protein trichome birefringence-like 43	NW_006262688.1 (scf_2)	26082406	26082677	-
moderate	LOC18052439	CICLE_v10017695mg	G-type lectin S-receptor-like serine/threonine-protein kinase SD2-5	NW_006262688.1 (scf_2)	26137885	26140715	-
high	LOC18052443	CICLE_v10015566mg	EP1-like glycoprotein 2	NW_006262688.1 (scf_2)	26170703	26172343	-
moderate	LOC18052444	CICLE_v10015589mg	DAR GTPase 2%2C mitochondrial%2C transcript variant X1	NW_006262688.1 (scf_2)	4461013	4461318	-
moderate	LOC18052444	CICLE_v10015589mg	DAR GTPase 2%2C mitochondrial%2C transcript variant X2	NW_006262688.1 (scf_2)	4461026	4461318	-
moderate	LOC18052452	CICLE_v10014343mg	nascent polypeptide-associated complex subunit alpha%2C muscle-specific form	NW_006262688.1 (scf_2)	4490360	4490804	-
low	LOC18052456	CICLE_v10014976mg	cytochrome P450 83B1	NW_006262688.1 (scf_2)	4531831	4532761	Down
moderate	LOC18052457	CICLE_v10015685mg	caffeic acid 3-O-methyltransferase	NW_006262688.1 (scf_2)	4534530	4534995	Down
moderate	LOC18052462	CICLE_v10018226mg	caffeic acid 3-O-methyltransferase%2C transcript variant X1	NW_006262688.1 (scf_2)	4586250	4586668	-
moderate	LOC18052462	CICLE_v10018226mg	caffeic acid 3-O-methyltransferase%2C transcript variant X2	NW_006262688.1 (scf_2)	4586250	4586668	-
moderate	LOC18052465	CICLE_v10018098mg	cytochrome P450 83B1	NW_006262688.1 (scf_2)	4600840	4601763	-
moderate	LOC18052467	CICLE_v10018297mg	cytochrome P450 83B1	NW_006262688.1 (scf_2)	4610071	4611001	Down
low	LOC18052468	CICLE_v10014158mg	polyadenylation and cleavage factor homolog 4%2C transcript variant X3	NW_006262688.1 (scf_2)	32165411	32166015	-
low	LOC18052468	CICLE_v10014158mg	polyadenylation and cleavage factor homolog 4%2C transcript variant X1	NW_006262688.1 (scf_2)	32165411	32166015	-
high	LOC18052470	CICLE_v10014424mg	homeobox-leucine zipper protein MERISTEM L1%2C transcript variant X1	NW_006262688.1 (scf_2)	32200100	32200321	-
high	LOC18052470	CICLE_v10014424mg	homeobox-leucine zipper protein MERISTEM L1%2C transcript variant X3	NW_006262688.1 (scf_2)	32200100	32200321	-
high	LOC18052470	CICLE_v10014424mg	homeobox-leucine zipper protein MERISTEM L1%2C transcript variant X2	NW_006262688.1 (scf_2)	32200100	32200321	-
high	LOC18052470	CICLE_v10014424mg	homeobox-leucine zipper protein MERISTEM L1%2C transcript variant X5	NW_006262688.1 (scf_2)	32200100	32200321	-
high	LOC18052472	CICLE_v10017755mg	COBRA-like protein 10	NW_006262688.1 (scf_2)	32210813	32211374	-
low	LOC18052473	CICLE_v10017098mg	CRIB domain-containing protein RIC10	NW_006262688.1 (scf_2)	32215294	32215471	-
high	LOC18052477	CICLE_v10016609mg	cysteine-rich receptor-like protein kinase 10	NW_006262688.1 (scf_2)	32234024	32234927	-
moderate	LOC18052478	CICLE_v10016912mg	nuclear transport factor 2B	NW_006262688.1 (scf_2)	32236610	32238313	-
moderate	LOC18052482	CICLE_v10015776mg	probable xyloglucan endotransglucosylase/hydrolase protein 8	NW_006262688.1 (scf_2)	32249858	32250282	-
moderate	LOC18052484	CICLE_v10018056mg	ubiquitin domain-containing protein 7SL RNA1	NW_006262688.1 (scf_2)	32254921	32255967	-
low	LOC18052490	CICLE_v10016858mg	protein PHOTOSYSTEM I ASSEMBLY 2%2C chloroplastic%2C transcript variant X1	NW_006262688.1 (scf_2)	4837362	4837731	-
low	LOC18052490	CICLE_v10016858mg	protein PHOTOSYSTEM I ASSEMBLY 2%2C chloroplastic%2C transcript variant X2	NW_006262688.1 (scf_2)	4837362	4837731	-
high	LOC18052493	CICLE_v10016045mg	E3 ubiquitin-protein ligase SINAT2%2C transcript variant X1	NW_006262688.1 (scf_2)	4857728	4857864	-
high	LOC18052493	CICLE_v10016045mg	E3 ubiquitin-protein ligase SINAT2%2C transcript variant X2	NW_006262688.1 (scf_2)	4857887	4858107	-
low	LOC18052497	CICLE_v10015783mg	peroxidase 15	NW_006262688.1 (scf_2)	4898360	4898650	Down
low	LOC18052498	CICLE_v10015793mg	peroxidase E5	NW_006262688.1 (scf_2)	4902661	4902916	-
high	LOC18052499		cyclin-dependent kinase F-4	NW_006262688.1 (scf_2)	4927556	4928042	-
moderate	LOC18052500	CICLE_v10015790mg	peroxidase A2	NW_006262688.1 (scf_2)	4939806	4940087	-
high	LOC18052503		peroxidase A2	NW_006262688.1 (scf_2)	4982808	4983029	-
moderate	LOC18052506	CICLE_v10015496mg	probable plastid-lipid-associated protein 12%2C chloroplastic	NW_006262688.1 (scf_2)	5008494	5008803	-
high	LOC18052508	CICLE_v10014066mg	callose synthase 9%2C transcript variant X5	NW_006262688.1 (scf_2)	5049424	5049588	-
moderate	LOC18052513	CICLE_v10014131mg	auxilin-related protein 2	NW_006262688.1 (scf_2)	25248417	25249575	-
moderate	LOC18052514	CICLE_v10015681mg	cytochrome b561 and DOMON domain-containing protein At3g07570	NW_006262688.1 (scf_2)	25256196	25256439	-
moderate	LOC18052521	CICLE_v10016107mg	60S ribosomal protein L5	NW_006262688.1 (scf_2)	25337459	25337565	-
moderate	LOC18052522	CICLE_v10015543mg	F-box/LRR-repeat protein 12%2C transcript variant X1	NW_006262688.1 (scf_2)	25339870	25340098	-
moderate	LOC18052522	CICLE_v10015543mg	F-box/LRR-repeat protein 12%2C transcript variant X2	NW_006262688.1 (scf_2)	25339870	25340098	-
moderate	LOC18052523	CICLE_v10016105mg	peroxisomal membrane protein 13	NW_006262688.1 (scf_2)	25345968	25346127	-
moderate	LOC18052531	CICLE_v10014120mg	formin-like protein 1	NW_006262688.1 (scf_2)	25410477	25412672	-
low	LOC18052535	CICLE_v10016207mg	short-chain dehydrogenase reductase ATA1	NW_006262688.1 (scf_2)	26186706	26186883	-
low	LOC18052537	CICLE_v10017924mg	cell division control protein 2 homolog	NW_006262688.1 (scf_2)	26197513	26197654	-
moderate	LOC18052540	CICLE_v10016084mg	E3 ubiquitin-protein ligase CCNB1IP1 homolog%2C transcript variant X5	NW_006262688.1 (scf_2)	26234243	26234391	-
moderate	LOC18052540	CICLE_v10016084mg	E3 ubiquitin-protein ligase CCNB1IP1 homolog%2C transcript variant X3	NW_006262688.1 (scf_2)	26234243	26234391	-
moderate	LOC18052540	CICLE_v10016084mg	E3 ubiquitin-protein ligase CCNB1IP1 homolog%2C transcript variant X2	NW_006262688.1 (scf_2)	26233920	26234127	-
moderate	LOC18052540	CICLE_v10016084mg	E3 ubiquitin-protein ligase CCNB1IP1 homolog%2C transcript variant X1	NW_006262688.1 (scf_2)	26234243	26234392	-
moderate	LOC18052540	CICLE_v10016084mg	E3 ubiquitin-protein ligase CCNB1IP1 homolog%2C transcript variant X4	NW_006262688.1 (scf_2)	26234243	26234389	-
moderate	LOC18052540	CICLE_v10016084mg	E3 ubiquitin-protein ligase CCNB1IP1 homolog%2C transcript variant X6	NW_006262688.1 (scf_2)	26234243	26234389	-
moderate	LOC18052542	CICLE_v10018228mg	non-specific lipid-transfer protein 4	NW_006262688.1 (scf_2)	26268500	26268889	-
moderate	LOC18052546	CICLE_v10015265mg	sodium/hydrogen exchanger 8%2C transcript variant X4	NW_006262688.1 (scf_2)	26325344	26326045	-
moderate	LOC18052546	CICLE_v10015265mg	sodium/hydrogen exchanger 8%2C transcript variant X2	NW_006262688.1 (scf_2)	26324981	26325070	-
moderate	LOC18052546	CICLE_v10015265mg	sodium/hydrogen exchanger 8%2C transcript variant X1	NW_006262688.1 (scf_2)	26325344	26326045	-
moderate	LOC18052546	CICLE_v10015265mg	sodium/hydrogen exchanger 8%2C transcript variant X3	NW_006262688.1 (scf_2)	26324981	26325057	-
moderate	LOC18052546	CICLE_v10015265mg	sodium/hydrogen exchanger 8%2C transcript variant X5	NW_006262688.1 (scf_2)	26324495	26324583	-
low	LOC18052550	CICLE_v10015868mg	non-functional NADPH-dependent codeinone reductase 2	NW_006262688.1 (scf_2)	26397899	26398260	-
low	LOC18052551		non-functional NADPH-dependent codeinone reductase 2	NW_006262688.1 (scf_2)	26410581	26410646	-
moderate	LOC18052558	CICLE_v10017067mg	ctenidin-3	NW_006262688.1 (scf_2)	32997078	32997834	-
low	LOC18052567	CICLE_v10014680mg	monocopper oxidase-like protein SKU5%2C transcript variant X1	NW_006262688.1 (scf_2)	25816562	25817075	-
low	LOC18052569	CICLE_v10015435mg	probable sodium/metabolite cotransporter BASS3%2C chloroplastic%2C transcript variant X1	NW_006262688.1 (scf_2)	25871067	25871593	-
low	LOC18052569	CICLE_v10015435mg	probable sodium/metabolite cotransporter BASS3%2C chloroplastic%2C transcript variant X2	NW_006262688.1 (scf_2)	25871067	25871593	-
low	LOC18052570	CICLE_v10015230mg	septin and tuftelin-interacting protein 1 homolog 1%2C transcript variant X2	NW_006262688.1 (scf_2)	25879341	25879602	-
low	LOC18052573	CICLE_v10016996mg	transcription factor IBH1	NW_006262688.1 (scf_2)	25908220	25909331	Down
low	LOC18052574	CICLE_v100145181mg	fimbrin-2	NW_006262688.1 (scf_2)	25918749	25919028	-
moderate	LOC18052579	CICLE_v10017274mg	putative lipid-transfer protein DIR1	NW_006262688.1 (scf_2)	25941041	25941433	-
moderate	LOC18052585	CICLE_v10016655mg	B-box zinc finger protein 22%2C transcript variant X2	NW_006262688.1 (scf_2)	25973377	25973675	-
moderate	LOC18052585	CICLE_v10016655mg	B-box zinc finger protein 22%2C transcript variant X1	NW_006262688.1 (scf_2)	25973388	25973675	-
low	LOC18052586	CICLE_v10015499mg	serine/threonine-protein phosphatase 5	NW_006262688.1 (scf_2)	25976729	25976816	-
low	LOC18052587	CICLE_v10018355mg	protein TOO MANY MOUTHS	NW_006262688.1 (scf_2)	25994347	25995954	-
moderate	LOC18052588	CICLE_v10017823mg	ubiquinone biosynthesis O-methyltransferase%2C mitochondrial	NW_006262688.1 (scf_2)	25998885	25999232	-
low	LOC18052589	CICLE_v10014944mg	citrate synthase%2C glyoxysomal	NW_006262688.1 (scf_2)	26011541	26011939	-
high	LOC18052591	CICLE_v10014154mg	cation-chloride cotransporter 1%2C transcript variant X4	NW_006262688.1 (scf_2)	31590828	31590907	-
high	LOC18052595	CICLE_v10014029mg	ABC transporter C family member 2%2C transcript variant X4	NW_006262688.1 (scf_2)	31642673	31642754	-
moderate	LOC18052597	CICLE_v10014106mg	DNA damage-binding protein 1a%2C transcript variant X1	NW_006262688.1 (scf_2)	31665906	31666178	-
moderate	LOC18052597	CICLE_v10014106mg	DNA damage-binding protein 1a%2C transcript variant X2	NW_006262688.1 (scf_2)	31664823	31664838	-
moderate	LOC18052625	CICLE_v10015123mg	uridine kinase-like protein 1%2C chloroplastic%2C transcript variant X1	NW_006262688.1 (scf_2)	13826178	13826532	-
moderate	LOC18052625	CICLE_v10015123mg	uridine kinase-like protein 1%2C chloroplastic%2C transcript variant X2	NW_006262688.1 (scf_2)	13826178	13826532	-
high	LOC18052648		clathrin light chain 2	NW_006262688.1 (scf_2)	18186669	18187073	-
high	LOC18052661	CICLE_v10015133mg	probable ADP-ribosylation factor GTPase-activating protein AGD5%2C transcript variant X1	NW_006262688.1 (scf_2)	32946015	32946450	-
high	LOC18052661	CICLE_v10015133mg	probable ADP-ribosylation factor GTPase-activating protein AGD5%2C transcript variant X2	NW_006262688.1 (scf_2)	32944521	32944604	-
high	LOC18052661	CICLE_v10015133mg	probable ADP-ribosylation factor GTPase-activating protein AGD5%2C transcript variant X3	NW_006262688.1 (scf_2)	32944540	32944606	-
moderate	LOC18052663	CICLE_v10015663mg	endonuclease 4%2C transcript variant X1	NW_006262688.1 (scf_2)	32962043	32962132	-
moderate	LOC18052663	CICLE_v10015663mg	endonuclease 4%2C transcript variant X2	NW_006262688.1 (scf_2)	32962043	32962132	-
moderate	LOC18052666	CICLE_v10015925mg	quinone oxidoreductase PIG3%2C transcript variant X1	NW_006262688.1 (scf_2)	32970240	32970605	-
moderate	LOC18052666	CICLE_v10015925mg	quinone oxidoreductase PIG3%2C transcript variant X2	NW_006262688.1 (scf_2)	32970240	32970605	-
moderate	LOC18052667	CICLE_v10016137mg	endonuclease 4%2C transcript variant X1	NW_006262688.1 (scf_2)	32971816	32971895	-
moderate	LOC18052667	CICLE_v10016137mg	endonuclease 4%2C transcript variant X2	NW_006262688.1 (scf_2)	32971726	32971811	-
moderate	LOC18052667	CICLE_v10016137mg	endonuclease 4%2C transcript variant X3	NW_006262688.1 (scf_2)	32971816	32971895	-
low	LOC18052671	CICLE_v10014030mg	mediator of RNA polymerase II transcription subunit 23%2C transcript variant X1	NW_006262688.1 (scf_2)	27325188	27325452	-
low	LOC18052671	CICLE_v10014030mg	mediator of RNA polymerase II transcription subunit 23%2C transcript variant X2	NW_006262688.1 (scf_2)	27325490	27325556	-
low	LOC18052671	CICLE_v10014030mg	mediator of RNA polymerase II transcription subunit 23%2C transcript variant X3	NW_006262688.1 (scf_2)	27325490	27325508	-
low	LOC18052671	CICLE_v10014030mg	mediator of RNA polymerase II transcription subunit 23%2C transcript variant X5	NW_006262688.1 (scf_2)	27325188	27325452	-
low	LOC18052671	CICLE_v10014030mg	mediator of RNA polymerase II transcription subunit 23%2C transcript variant X4	NW_006262688.1 (scf_2)	27325188	27325452	-
low	LOC18052672	CICLE_v10014990mg	glucan endo-1%2C3-beta-glucosidase 3%2C transcript variant X1	NW_006262688.1 (scf_2)	27340087	27340273	-
low	LOC18052672	CICLE_v10014990mg	glucan endo-1%2C3-beta-glucosidase 3%2C transcript variant X2	NW_006262688.1 (scf_2)	27341973	27342300	-
moderate	LOC18052673	CICLE_v10015846mg	F-box protein SKIP28	NW_006262688.1 (scf_2)	27345619	27346236	-
moderate	LOC18052680	CICLE_v10016918mg	protein PLANT CADMIUM RESISTANCE 2%2C transcript variant X1	NW_006262688.1 (scf_2)	27394173	27394332	-
moderate	LOC18052680	CICLE_v10016918mg	protein PLANT CADMIUM RESISTANCE 2%2C transcript variant X2	NW_006262688.1 (scf_2)	27394288	27394332	-
moderate	LOC18052682	CICLE_v10018174mg	MLP-like protein 43	NW_006262688.1 (scf_2)	27400431	27400581	-
moderate	LOC18052687	CICLE_v10016684mg	21 kDa protein	NW_006262688.1 (scf_2)	27460808	27461718	-
moderate	LOC18052689	CICLE_v10014721mg	phosphoglucomutase%2C cytoplasmic%2C transcript variant X1	NW_006262688.1 (scf_2)	27486528	27486729	-
moderate	LOC18052689	CICLE_v10014721mg	phosphoglucomutase%2C cytoplasmic%2C transcript variant X2	NW_006262688.1 (scf_2)	27486528	27486729	-
moderate	LOC18052690	CICLE_v10016374mg	HMG-Y-related protein B	NW_006262688.1 (scf_2)	27491962	27492153	-
moderate	LOC18052691	CICLE_v10015463mg	putative receptor-like protein kinase At4g00960%2C transcript variant X1	NW_006262688.1 (scf_2)	27501306	27501619	-
high	LOC18052691	CICLE_v10015463mg	putative receptor-like protein kinase At4g00960%2C transcript variant X2	NW_006262688.1 (scf_2)	27500223	27500667	-
moderate	LOC18052703	CICLE_v10018286mg	probable UDP-3-O-acylglucosamine N-acyltransferase 2%2C mitochondrial	NW_006262688.1 (scf_2)	32311039	32311338	-
high	LOC18052706	CICLE_v10014852mg	putative receptor-like protein kinase At4g00960%2C transcript variant X2	NW_006262688.1 (scf_2)	32335650	32336607	Up
high	LOC18052706	CICLE_v10014852mg	putative receptor-like protein kinase At4g00960%2C transcript variant X1	NW_006262688.1 (scf_2)	32335650	32336607	Up
moderate	LOC18052706	CICLE_v10014852mg	putative receptor-like protein kinase At4g00960%2C transcript variant X4	NW_006262688.1 (scf_2)	32337983	32338058	Up
high	LOC18052706	CICLE_v10014852mg	putative receptor-like protein kinase At4g00960%2C transcript variant X3	NW_006262688.1 (scf_2)	32335652	32336607	Up
high	LOC18052716	CICLE_v10014521mg	putative receptor-like protein kinase At4g00960	NW_006262688.1 (scf_2)	32395075	32396166	-
high	LOC18052738		protein STRUBBELIG-RECEPTOR FAMILY 3	NW_006262688.1 (scf_2)	16841818	16842189	-
high	LOC18052743	CICLE_v100156292mg	pentatricopeptide repeat-containing protein At3g26782%2C mitochondrial	NW_006262688.1 (scf_2)	12290181	12291133	-
low	LOC18052744	CICLE_v10016598mg	protein NETWORKED 3A	NW_006262688.1 (scf_2)	12293729	12294103	-
low	LOC18052745	CICLE_v10015678mg	mitochondrial phosphate carrier protein 3%2C mitochondrial	NW_006262688.1 (scf_2)	12301178	12301657	-
low	LOC18052748	CICLE_v10017847mg	long chain base biosynthesis protein 2a%2C transcript variant X1	NW_006262688.1 (scf_2)	12341819	12341900	-
moderate	LOC18052749	CICLE_v10015046mg	long chain base biosynthesis protein 2a%2C transcript variant X1	NW_006262688.1 (scf_2)	12345849	12346898	-
moderate	LOC18052749	CICLE_v10015046mg	long chain base biosynthesis protein 2a%2C transcript variant X2	NW_006262688.1 (scf_2)	12346621	12346898	-
moderate	LOC18052765	CICLE_v10015254mg	acyltransferase-like protein At3g26840%2C chloroplastic	NW_006262688.1 (scf_2)	12600105	12600498	-
moderate	LOC18052819	CICLE_v10016334mg	14-3-3-like protein D%2C transcript variant X2	NW_006262688.1 (scf_2)	34146562	34146757	-
high	LOC18052819	CICLE_v10016334mg	14-3-3-like protein D%2C transcript variant X3	NW_006262688.1 (scf_2)	34146561	34146757	-
low	LOC18052819	CICLE_v10016334mg	14-3-3-like protein D%2C transcript variant X1	NW_006262688.1 (scf_2)	34146562	34146757	-
low	LOC18052820	CICLE_v10017321mg	olee1-like protein	NW_006262688.1 (scf_2)	34150957	34151033	-
low	LOC18052824	CICLE_v10016016mg	trihelix transcription factor ASIL2	NW_006262688.1 (scf_2)	34197691	34198985	-
low	LOC18052838	CICLE_v10017923mg	non-specific lipid-transfer protein 13	NW_006262688.1 (scf_2)	15753269	15753677	-
moderate	LOC18052844	CICLE_v10017634mg	putative clathrin assembly protein At1g25240	NW_006262688.1 (scf_2)	26441036	26442327	-
low	LOC18052848	CICLE_v10018211mg	mavicyanin	NW_006262688.1 (scf_2)	26479072	26479680	-
low	LOC18052853	CICLE_v10014662mg	65-kDa microtubule-associated protein 6%2C transcript variant X2	NW_006262688.1 (scf_2)	26515386	26515864	-
low	LOC18052853	CICLE_v10014662mg	65-kDa microtubule-associated protein 6%2C transcript variant X1	NW_006262688.1 (scf_2)	26515070	26515864	-
moderate	LOC18052856	CICLE_v10018019mg	annexin D5	NW_006262688.1 (scf_2)	26547441	26547516	-
moderate	LOC18052861	CICLE_v10015904mg	purple acid phosphatase 8	NW_006262688.1 (scf_2)	26600324	26600694	Down
moderate	LOC18052864	CICLE_v100161761mg	anthranilate synthase beta subunit 2%2C chloroplastic	NW_006262688.1 (scf_2)	26623759	26624062	-
moderate	LOC18052866	CICLE_v10015872mg	probable xyloglucan endotransglucosylase/hydrolase protein 28	NW_006262688.1 (scf_2)	26632430	26632867	Down
low	LOC18052867	CICLE_v10016590mg	probable transmembrane ascorbate ferrireductase 3	NW_006262688.1 (scf_2)	26650035	26650273	-
moderate	LOC18052868	CICLE_v10015437mg	transcription factor bHLH122	NW_006262688.1 (scf_2)	6115681	6115850	-
low	LOC18052872	CICLE_v10018202mg	subtilisin-like protease SBT1.7	NW_006262688.1 (scf_2)	6159646	6161871	-
moderate	LOC18052882	CICLE_v10015414mg	serine/threonine-protein kinase UCNL	NW_006262688.1 (scf_2)	6319213	6320842	-
low	LOC18052896	CICLE_v10017583mg	vacuolar iron transporter 1	NW_006262688.1 (scf_2)	26866990	26867234	-
low	LOC18052897	CICLE_v10016475mg	vacuolar iron transporter 1	NW_006262688.1 (scf_2)	26887885	26888359	-
moderate	LOC18052898	CICLE_v10015541mg	heat stress transcription factor A-8%2C transcript variant X1	NW_006262688.1 (scf_2)	26894111	26894365	-
moderate	LOC18052899	CICLE_v10017185mg	homeobox protein knotted-1-like 2	NW_006262688.1 (scf_2)	26901062	26901211	-
low	LOC18052902	CICLE_v10015633mg	aspartate-semialdehyde dehydrogenase	NW_006262688.1 (scf_2)	27001764	27002577	-
low	LOC18052904	CICLE_v10014527mg	two-component response regulator ORR21%2C transcript variant X3	NW_006262688.1 (scf_2)	27014135	27014621	-
low	LOC18052904	CICLE_v10014527mg	two-component response regulator ORR21%2C transcript variant X5	NW_006262688.1 (scf_2)	27014135	27014622	-
low	LOC18052904	CICLE_v10014527mg	two-component response regulator ORR21%2C transcript variant X2	NW_006262688.1 (scf_2)	27014135	27014623	-
low	LOC18052904	CICLE_v10014527mg	two-component response regulator ORR21%2C transcript variant X4	NW_006262688.1 (scf_2)	27014135	27014622	-
low	LOC18052904	CICLE_v10014527mg	two-component response regulator ORR21%2C transcript variant X1	NW_006262688.1 (scf_2)	27014135	27014622	-
moderate	LOC18052911	CICLE_v10014625mg	microtubule-associated protein 70-2	NW_006262688.1 (scf_2)	27063264	27063807	-
moderate	LOC18052914	CICLE_v10018007mg	L-ascorbate oxidase homolog	NW_006262688.1 (scf_2)	58704	60107	-
low	LOC18052915	CICLE_v10015310mg	UPF0481 protein At3g47200	NW_006262688.1 (scf_2)	6433184	6434538	-
moderate	LOC18052917	CICLE_v10015684mg	UPF0481 protein At3g47200	NW_006262688.1 (scf_2)	6444223	6445645	-
moderate	LOC18052919	CICLE_v10015137mg	UPF0481 protein At3g47200	NW_006262688.1 (scf_2)	6461657	6463197	Up
moderate	LOC18052923	CICLE_v10014809mg	AP2-like ethylene-responsive transcription factor PLT2	NW_006262688.1 (scf_2)	6499140	6499278	-
low	LOC18052927	CICLE_v10016944mg	zinc finger A20 and AN1 domain-containing stress-associated protein 8	NW_006262688.1 (scf_2)	6535804	6535930	-
moderate	LOC18052928	CICLE_v10015011mg	serine/threonine-protein kinase Nek6%2C transcript variant X1	NW_006262688.1 (scf_2)	6537650	6538164	Down
moderate	LOC18052928	CICLE_v10015011mg	serine/threonine-protein kinase Nek6%2C transcript variant X2	NW_006262688.1 (scf_2)	6537473	6537641	Down
moderate	LOC18052929	CICLE_v10015203mg	F-box/FBD/LRR-repeat protein At5g56420%2C transcript variant X1	NW_006262688.1 (scf_2)	6541504	6541618	-
moderate	LOC18052929	CICLE_v10015203mg	F-box/FBD/LRR-repeat protein At5g56420%2C transcript variant X2	NW_006262688.1 (scf_2)	6541408	6541472	-
high	LOC18052936		probable leucine-rich repeat receptor-like protein kinase At1g35710	NW_006262688.1 (scf_2)	6586764	6587196	-
high	LOC18052938	CICLE_v10017807mg	MDIS1-interacting receptor like kinase 2	NW_006262688.1 (scf_2)	6603637	6603774	-
high	LOC18052939	CICLE_v10016213mg	zinc transporter ZTP29%2C transcript variant X2	NW_006262688.1 (scf_2)	6611816	6612041	-
moderate	LOC18052942	CICLE_v10016468mg	double-stranded RNA-binding protein 3	NW_006262688.1 (scf_2)	12875740	12875848	-
moderate	LOC18053012	CICLE_v10015614mg	delta(12)-fatty-acid desaturase FAD2%2C transcript variant X1	NW_006262688.1 (scf_2)	5112060	5112233	-
moderate	LOC18053012	CICLE_v10015614mg	delta(12)-fatty-acid desaturase FAD2%2C transcript variant X2	NW_006262688.1 (scf_2)	5110187	5110288	-
moderate	LOC18053016	CICLE_v10018037mg	protein NRT1/ PTR FAMILY 7.1%2C transcript variant X1	NW_006262688.1 (scf_2)	5159051	5159318	-
moderate	LOC18053016	CICLE_v10018037mg	protein NRT1/ PTR FAMILY 7.1%2C transcript variant X2	NW_006262688.1 (scf_2)	5157922	5157959	-
low	LOC18053018	CICLE_v10017535mg	AP2/ERF and B3 domain-containing transcription factor At1g51120	NW_006262688.1 (scf_2)	5161654	5162652	-
moderate	LOC18053019	CICLE_v10015082mg	enoyl-[acyl-carrier-protein] reductase [NADH]%2C chloroplastic	NW_006262688.1 (scf_2)	5167890	5168156	-
low	LOC18053020	CICLE_v10015454mg	non-structural maintenance of chromosomes element 4 homolog A	NW_006262688.1 (scf_2)	5175095	5175592	-
moderate	LOC18053025	CICLE_v10015259mg	protein EMSY-LIKE 3%2C transcript variant X3	NW_006262688.1 (scf_2)	5198425	5198736	-
moderate	LOC18053025	CICLE_v10015259mg	protein EMSY-LIKE 3%2C transcript variant X1	NW_006262688.1 (scf_2)	5198425	5198736	-
moderate	LOC18053025	CICLE_v10015259mg	protein EMSY-LIKE 3%2C transcript variant X2	NW_006262688.1 (scf_2)	5198425	5198694	-
low	LOC18053026	CICLE_v10016532mg	octanoyltransferase%2C transcript variant X1	NW_006262688.1 (scf_2)	5220801	5220831	-
high	LOC18053031	CICLE_v10017506mg	G-type lectin S-receptor-like serine/threonine-protein kinase LECRK3	NW_006262688.1 (scf_2)	5302102	5302325	-
high	LOC18053039	CICLE_v10017743mg	G-type lectin S-receptor-like serine/threonine-protein kinase LECRK3	NW_006262688.1 (scf_2)	5379659	5382145	-
low	LOC18053047	CICLE_v10014212mg	linoleate 13S-lipoxygenase 2-1%2C chloroplastic	NW_006262688.1 (scf_2)	5460100	5460432	-
moderate	LOC18053048	CICLE_v10014204mg	linoleate 13S-lipoxygenase 2-1%2C chloroplastic	NW_006262688.1 (scf_2)	5474755	5475255	Down
moderate	LOC18053049	CICLE_v10017776mg	linoleate 13S-lipoxygenase 2-1%2C chloroplastic	NW_006262688.1 (scf_2)	5504554	5504578	-
moderate	LOC18053057	CICLE_v10015146mg	BAHD acyltransferase BIA1	NW_006262688.1 (scf_2)	7042268	7043881	Down
moderate	LOC18053066	CICLE_v10017557mg	wall-associated receptor kinase-like 20	NW_006262688.1 (scf_2)	7132816	7134756	-
moderate	LOC18053068	CICLE_v10014529mg	ABC transporter G family member 13%2C transcript variant X3	NW_006262688.1 (scf_2)	7155289	7155879	-
moderate	LOC18053069	CICLE_v10014796mg	protein TRAUCO	NW_006262688.1 (scf_2)	7167613	7168823	-
high	LOC18053072	CICLE_v10017660mg	cyclin-dependent kinase F-4	NW_006262688.1 (scf_2)	7174290	7175129	-
moderate	LOC18053075	CICLE_v10016808mg	RNA-binding protein Y14	NW_006262688.1 (scf_2)	7212000	7212361	-
moderate	LOC18053081		MACPF domain-containing protein CAD1	NW_006262688.1 (scf_2)	34592389	34592852	-
high	LOC18053084	CICLE_v10015597mg	integrin-linked protein kinase 1	NW_006262688.1 (scf_2)	34608938	34609765	-
high	LOC18053087	CICLE_v10015686mg	GDSL esterase/lipase At5g45670	NW_006262688.1 (scf_2)	34640188	34640534	-
moderate	LOC18053090	CICLE_v100177871mg	alpha%2Calpha-trehalose-phosphate synthase [UDP-forming] 1	NW_006262688.1 (scf_2)	34648464	34648811	-
moderate	LOC18053106	CICLE_v10017933mg	formin-like protein 3	NW_006262688.1 (scf_2)	21278677	21278832	-
high	LOC18053113		cysteine-rich repeat secretory protein 38	NW_006262688.1 (scf_2)	21376951	21377588	-
moderate	LOC18053122	CICLE_v10014433mg	receptor protein kinase-like protein ZAR1	NW_006262688.1 (scf_2)	28755106	28756809	-
high	LOC18053141	CICLE_v10014074mg	disease resistance-like protein DSC1	NW_006262688.1 (scf_2)	7409722	7410424	Up
low	LOC18053147	CICLE_v100142371mg	nuclear cap-binding protein subunit 1%2C transcript variant X4	NW_006262688.1 (scf_2)	7475226	7475489	-
low	LOC18053147	CICLE_v100142371mg	nuclear cap-binding protein subunit 1%2C transcript variant X3	NW_006262688.1 (scf_2)	7475226	7475489	-
low	LOC18053147	CICLE_v100142371mg	nuclear cap-binding protein subunit 1%2C transcript variant X6	NW_006262688.1 (scf_2)	7475226	7475489	-
low	LOC18053147	CICLE_v100142371mg	nuclear cap-binding protein subunit 1%2C transcript variant X1	NW_006262688.1 (scf_2)	7475226	7475489	-
low	LOC18053147	CICLE_v100142371mg	nuclear cap-binding protein subunit 1%2C transcript variant X5	NW_006262688.1 (scf_2)	7475226	7475489	-
low	LOC18053147	CICLE_v100142371mg	nuclear cap-binding protein subunit 1%2C transcript variant X2	NW_006262688.1 (scf_2)	7475226	7475489	-
low	LOC18053147	CICLE_v100142371mg	nuclear cap-binding protein subunit 1%2C transcript variant X7	NW_006262688.1 (scf_2)	7475226	7475489	-
moderate	LOC18053149	CICLE_v10017244mg	protein GAST1	NW_006262688.1 (scf_2)	7477392	7477558	-
low	LOC18053151	CICLE_v10017233mg	putative lipid-transfer protein DIR1	NW_006262688.1 (scf_2)	7483164	7483608	Up
high	LOC18053156	CICLE_v10014228mg	probable leucine-rich repeat receptor-like protein kinase At1g35710%2C transcript variant X1	NW_006262688.1 (scf_2)	7533313	7533749	-
high	LOC18053156	CICLE_v10014228mg	probable leucine-rich repeat receptor-like protein kinase At1g35710%2C transcript variant X2	NW_006262688.1 (scf_2)	7533313	7533749	-
low	LOC18053157	CICLE_v10014082mg	probable leucine-rich repeat receptor-like protein kinase At1g35710	NW_006262688.1 (scf_2)	7548555	7548984	-
high	LOC18053182	CICLE_v10018369mg	pentatricopeptide repeat-containing protein At5g46460%2C mitochondrial	NW_006262688.1 (scf_2)	34760526	34761778	-
moderate	LOC18053183	CICLE_v10017148mg	60S ribosomal protein L32-1	NW_006262688.1 (scf_2)	34766220	34766324	-
high	LOC18053194	CICLE_v10014278mg	G-type lectin S-receptor-like serine/threonine-protein kinase At2g19130	NW_006262688.1 (scf_2)	20364784	20365065	-
moderate	LOC18053221	CICLE_v10016641mg	ras-related protein RABA1d%2C transcript variant X2	NW_006262688.1 (scf_2)	34418476	34418798	-
moderate	LOC18053221	CICLE_v10016641mg	ras-related protein RABA1d%2C transcript variant X1	NW_006262688.1 (scf_2)	34418039	34418798	-
moderate	LOC18053221	CICLE_v10016641mg	ras-related protein RABA1d%2C transcript variant X3	NW_006262688.1 (scf_2)	34418489	34418798	-
moderate	LOC18053226	CICLE_v10014248mg	probable alpha%2Calpha-trehalose-phosphate synthase [UDP-forming] 7%2C transcript variant X1	NW_006262688.1 (scf_2)	34455314	34455597	-
moderate	LOC18053226	CICLE_v10014248mg	probable alpha%2Calpha-trehalose-phosphate synthase [UDP-forming] 7%2C transcript variant X2	NW_006262688.1 (scf_2)	34455314	34455597	-
low	LOC18053226	CICLE_v10014248mg	probable alpha%2Calpha-trehalose-phosphate synthase [UDP-forming] 7%2C transcript variant X3	NW_006262688.1 (scf_2)	34455314	34455597	-
moderate	LOC18053229	CICLE_v10016666mg	ER lumen protein-retaining receptor A	NW_006262688.1 (scf_2)	34476965	34477185	-
high	LOC18053230	CICLE_v10014075mg	protein STICHEL-like 3%2C transcript variant X2	NW_006262688.1 (scf_2)	34488563	34491613	-
high	LOC18053236	CICLE_v10015910mg	BES1/BZR1 homolog protein 4%2C transcript variant X2	NW_006262688.1 (scf_2)	34527882	34528158	-
low	LOC18053239	CICLE_v10016126mg	CTD small phosphatase-like protein	NW_006262688.1 (scf_2)	34539937	34540867	Up
high	LOC18053245	CICLE_v10016513mg	PLASMODESMATA CALLOSE-BINDING PROTEIN 3%2C transcript variant X2	NW_006262688.1 (scf_2)	34809722	34810175	-
high	LOC18053246	CICLE_v10018134mg	carboxyl-terminal-processing peptidase 1%2C chloroplastic%2C transcript variant X2	NW_006262688.1 (scf_2)	34814097	34814650	-
low	LOC18053264	CICLE_v10017518mg	glucan endo-1%2C3-beta-D-glucosidase	NW_006262688.1 (scf_2)	34921615	34921715	Down
high	LOC18053272	CICLE_v10018058mg	probable beta-D-xylosidase 2	NW_006262688.1 (scf_2)	34954996	34955748	-
low	LOC18053280	CICLE_v10017037mg	high mobility group B protein 14	NW_006262688.1 (scf_2)	34991731	34991874	-
low	LOC18053286	CICLE_v10017993mg	gibberellic acid methyltransferase 2%2C transcript variant X1	NW_006262688.1 (scf_2)	73632	73644	-
low	LOC18053289	CICLE_v10016099mg	mitochondrial dicarboxylate/tricarboxylate transporter DTC	NW_006262688.1 (scf_2)	357976	358245	-
low	LOC18053290	CICLE_v10015224mg	tubulin alpha-1 chain	NW_006262688.1 (scf_2)	361540	361812	-
moderate	LOC18053291	CICLE_v10018044mg	ethylene-responsive transcription factor RAP2-11	NW_006262688.1 (scf_2)	367179	368057	-
low	LOC18053299	CICLE_v10016753mg	cytokinin riboside 5'-monophosphate phosphoribohydrolase LOG8%2C transcript variant X2	NW_006262688.1 (scf_2)	417932	418076	-
low	LOC18053299	CICLE_v10016753mg	cytokinin riboside 5'-monophosphate phosphoribohydrolase LOG8%2C transcript variant X1	NW_006262688.1 (scf_2)	417932	418076	-
moderate	LOC18053300	CICLE_v10014776mg	protein ESMERALDA 1%2C transcript variant X2	NW_006262688.1 (scf_2)	27707104	27707733	-
moderate	LOC18053300	CICLE_v10014776mg	protein ESMERALDA 1%2C transcript variant X1	NW_006262688.1 (scf_2)	27707104	27707733	-
moderate	LOC18053302	CICLE_v10014538mg	probable sulfate transporter 3.3	NW_006262688.1 (scf_2)	27730701	27731203	Down
moderate	LOC18053309	CICLE_v10016184mg	C-factor	NW_006262688.1 (scf_2)	27779178	27779433	-
low	LOC18053316	CICLE_v10014569mg	protein WVD2-like 7%2C transcript variant X3	NW_006262688.1 (scf_2)	27849133	27849452	-
low	LOC18053317	CICLE_v10017051mg	extensin-1	NW_006262688.1 (scf_2)	27856325	27857093	-
moderate	LOC18053324	CICLE_v10015688mg	NAC transcription factor 25	NW_006262688.1 (scf_2)	33127951	33128247	-
low	LOC18053325	CICLE_v10018304mg	TIR domain-containing protein	NW_006262688.1 (scf_2)	33144083	33144576	-
low	LOC18053336	CICLE_v10016962mg	D-aminoacyl-tRNA deacylase%2C transcript variant X2	NW_006262688.1 (scf_2)	33932181	33932420	-
high	LOC18053341	CICLE_v10014227mg	glutamate receptor 2.7	NW_006262688.1 (scf_2)	33960848	33961155	-
high	LOC18053343	CICLE_v10016080mg	protein IQ-DOMAIN 1%2C transcript variant X1	NW_006262688.1 (scf_2)	33978197	33978612	-
moderate	LOC18053351	CICLE_v10016441mg	GDSL esterase/lipase At5g45920	NW_006262688.1 (scf_2)	34032283	34032531	-
low	LOC18053359	CICLE_v100178421mg	UDP-glycosyltransferase 92A1	NW_006262688.1 (scf_2)	5871103	5871242	-
low	LOC18053368	CICLE_v10018315mg	putative receptor-like protein kinase At3g47110	NW_006262688.1 (scf_2)	5926432	5926907	-
moderate	LOC18053375	CICLE_v10014858mg	flavonoid 3'-monooxygenase	NW_006262688.1 (scf_2)	5975306	5976418	-
low	LOC18053379	CICLE_v10014861mg	flavonoid 3'-monooxygenase	NW_006262688.1 (scf_2)	6020448	6021465	-
high	LOC18053382	CICLE_v10014940mg	flavonoid 3'-monooxygenase	NW_006262688.1 (scf_2)	6072509	6072551	-
low	LOC18053383	CICLE_v10017722mg	flavonoid 3'-monooxygenase	NW_006262688.1 (scf_2)	6085256	6086239	-
high	LOC18053389	CICLE_v10015069mg	MLO-like protein 12	NW_006262688.1 (scf_2)	33800117	33800290	Down
high	LOC18053393	CICLE_v10015724mg	isoflavone 4'-O-methyltransferase	NW_006262688.1 (scf_2)	33826610	33827425	Down
moderate	LOC18053396	CICLE_v10017311mg	transcription elongation factor 1 homolog%2C transcript variant X2	NW_006262688.1 (scf_2)	33844252	33844364	-
moderate	LOC18053396	CICLE_v10017311mg	transcription elongation factor 1 homolog%2C transcript variant X1	NW_006262688.1 (scf_2)	33844211	33844363	-
high	LOC18053398	CICLE_v10017784mg	UDP-glycosyltransferase 79B30	NW_006262688.1 (scf_2)	33852338	33853716	-
moderate	LOC18053400	CICLE_v10016983mg	28 kDa heat- and acid-stable phosphoprotein%2C transcript variant X2	NW_006262688.1 (scf_2)	33859552	33859776	-
moderate	LOC18053400	CICLE_v10016983mg	28 kDa heat- and acid-stable phosphoprotein%2C transcript variant X1	NW_006262688.1 (scf_2)	33859552	33859776	-
high	LOC18053402	CICLE_v10015562mg	WUSCHEL-related homeobox 9%2C transcript variant X2	NW_006262688.1 (scf_2)	33873323	33873576	Up
moderate	LOC18053403	CICLE_v10016801mg	rac-like GTP-binding protein RAC13	NW_006262688.1 (scf_2)	33883225	33883335	-
high	LOC18053410	CICLE_v10015477mg	negative regulator of systemic acquired resistance SNI1%2C transcript variant X3	NW_006262688.1 (scf_2)	33924967	33925150	-
low	LOC18053413	CICLE_v10017887mg	mavicyanin	NW_006262688.1 (scf_2)	15106108	15106382	-
moderate	LOC18053429	CICLE_v10017475mg	eukaryotic translation initiation factor 3 subunit D	NW_006262688.1 (scf_2)	33505903	33507724	-
high	LOC18053435	CICLE_v10015841mg	transcriptional corepressor LEUNIG_HOMOLOG%2C transcript variant X5	NW_006262688.1 (scf_2)	33557640	33557723	-
low	LOC18053435	CICLE_v10015841mg	transcriptional corepressor LEUNIG_HOMOLOG%2C transcript variant X6	NW_006262688.1 (scf_2)	33557042	33557069	-
high	LOC18053435	CICLE_v10015841mg	transcriptional corepressor LEUNIG_HOMOLOG%2C transcript variant X3	NW_006262688.1 (scf_2)	33557076	33557306	-
high	LOC18053438	CICLE_v10018298mg	late embryogenesis abundant protein 1	NW_006262688.1 (scf_2)	33572773	33572913	-
high	LOC18053439	CICLE_v10015879mg	dof zinc finger protein DOF2.1%2C transcript variant X2	NW_006262688.1 (scf_2)	33576715	33576889	-
high	LOC18053441	CICLE_v10017104mg	squamosa promoter-binding-like protein 3	NW_006262688.1 (scf_2)	33601332	33601922	Down
low	LOC18053442	CICLE_v10016062mg	mitochondrial arginine transporter BAC1%2C transcript variant X2	NW_006262688.1 (scf_2)	33606305	33606590	-
moderate	LOC18053445	CICLE_v10017162mg	dormancy-associated protein 1%2C transcript variant X2	NW_006262688.1 (scf_2)	33625982	33626284	Up
moderate	LOC18053445	CICLE_v10017162mg	dormancy-associated protein 1%2C transcript variant X3	NW_006262688.1 (scf_2)	33625982	33626389	Up
high	LOC18053447	CICLE_v10014553mg	protein FRIGIDA-ESSENTIAL 1	NW_006262688.1 (scf_2)	33635879	33636213	-
low	LOC18053453	CICLE_v10015050mg	sulfhydryl oxidase 2%2C transcript variant X1	NW_006262688.1 (scf_2)	28090110	28090631	-
low	LOC18053453	CICLE_v10015050mg	sulfhydryl oxidase 2%2C transcript variant X2	NW_006262688.1 (scf_2)	28090110	28090630	-
moderate	LOC18053454	CICLE_v100165972mg	repressor of RNA polymerase III transcription MAF1 homolog	NW_006262688.1 (scf_2)	28096799	28097035	-
high	LOC18053457	CICLE_v10018082mg	GDSL esterase/lipase 6	NW_006262688.1 (scf_2)	28118704	28118722	-
high	LOC18053459	CICLE_v100142871mg	vacuolar-sorting protein BRO1	NW_006262688.1 (scf_2)	28136933	28137802	-
low	LOC18053464	CICLE_v10016840mg	histone chaperone ASF1B%2C transcript variant X3	NW_006262688.1 (scf_2)	28156003	28156326	-
high	LOC18053465	CICLE_v10015022mg	protein DETOXIFICATION 16%2C transcript variant X2	NW_006262688.1 (scf_2)	28161434	28161848	-
high	LOC18053465	CICLE_v10015022mg	protein DETOXIFICATION 16%2C transcript variant X1	NW_006262688.1 (scf_2)	28161335	28161848	-
moderate	LOC18053465	CICLE_v10015022mg	protein DETOXIFICATION 16%2C transcript variant X3	NW_006262688.1 (scf_2)	28161335	28161848	-
low	LOC18053469	CICLE_v10015744mg	sec-independent protein translocase protein TATC%2C chloroplastic	NW_006262688.1 (scf_2)	28193799	28194338	-
high	LOC18053491	CICLE_v10017606mg	protein BCCIP homolog%2C transcript variant X2	NW_006262688.1 (scf_2)	27562682	27562839	-
high	LOC18053491	CICLE_v10017606mg	protein BCCIP homolog%2C transcript variant X7	NW_006262688.1 (scf_2)	27562681	27562839	-
low	LOC18053491	CICLE_v10017606mg	protein BCCIP homolog%2C transcript variant X11	NW_006262688.1 (scf_2)	27562677	27562839	-
high	LOC18053491	CICLE_v10017606mg	protein BCCIP homolog%2C transcript variant X3	NW_006262688.1 (scf_2)	27562682	27562839	-
high	LOC18053491	CICLE_v10017606mg	protein BCCIP homolog%2C transcript variant X1	NW_006262688.1 (scf_2)	27562682	27562839	-
high	LOC18053491	CICLE_v10017606mg	protein BCCIP homolog%2C transcript variant X6	NW_006262688.1 (scf_2)	27562680	27562839	-
low	LOC18053497	CICLE_v10017596mg	protein C2-DOMAIN ABA-RELATED 7	NW_006262688.1 (scf_2)	27607764	27607897	-
low	LOC18053499	CICLE_v10017056mg	MLP-like protein 34	NW_006262688.1 (scf_2)	27617507	27617750	-
moderate	LOC18053500	CICLE_v10017055mg	MLP-like protein 43	NW_006262688.1 (scf_2)	27638825	27639106	Up
moderate	LOC18053502	CICLE_v10017061mg	MLP-like protein 28	NW_006262688.1 (scf_2)	27651941	27652127	-
high	LOC18053509	CICLE_v10014268mg	endonuclease MutS2	NW_006262688.1 (scf_2)	33324518	33325214	-
high	LOC18053510	CICLE_v10018115mg	stem-specific protein TSJT1%2C transcript variant X1	NW_006262688.1 (scf_2)	33329487	33329912	-
high	LOC18053510	CICLE_v10018115mg	stem-specific protein TSJT1%2C transcript variant X2	NW_006262688.1 (scf_2)	33329487	33329912	-
moderate	LOC18053514	CICLE_v10015002mg	pentatricopeptide repeat-containing protein At4g21705%2C mitochondrial	NW_006262688.1 (scf_2)	33352652	33352980	-
high	LOC18053521	CICLE_v10017672mg	probable 2-carboxy-D-arabinitol-1-phosphatase%2C transcript variant X1	NW_006262688.1 (scf_2)	33405046	33405378	-
moderate	LOC18053528	CICLE_v10016378mg	50S ribosomal protein L21%2C mitochondrial	NW_006262688.1 (scf_2)	33440829	33441543	-
moderate	LOC18053535	CICLE_v10016846mg	transcription factor bHLH162%2C transcript variant X1	NW_006262688.1 (scf_2)	33499272	33499504	-
moderate	LOC18053535	CICLE_v10016846mg	transcription factor bHLH162%2C transcript variant X2	NW_006262688.1 (scf_2)	33499272	33499504	-
high	LOC18053541	CICLE_v10014062mg	mediator of RNA polymerase II transcription subunit 16	NW_006262688.1 (scf_2)	33259222	33259283	-
high	LOC18053542		trafficking protein particle complex subunit 13	NW_006262688.1 (scf_2)	33269253	33269827	-
moderate	LOC18053544	CICLE_v10014912mg	splicing factor U2af large subunit A%2C transcript variant X1	NW_006262688.1 (scf_2)	33285995	33286401	-
moderate	LOC18053544	CICLE_v10014912mg	splicing factor U2af large subunit A%2C transcript variant X2	NW_006262688.1 (scf_2)	33285995	33286401	-
moderate	LOC18053544	CICLE_v10014912mg	splicing factor U2af large subunit A%2C transcript variant X5	NW_006262688.1 (scf_2)	33284373	33284463	-
moderate	LOC18053544	CICLE_v10014912mg	splicing factor U2af large subunit A%2C transcript variant X4	NW_006262688.1 (scf_2)	33284300	33284387	-
moderate	LOC18053546	CICLE_v10016413mg	E3 ubiquitin-protein ligase CBL-C%2C transcript variant X1	NW_006262688.1 (scf_2)	33298502	33298865	-
moderate	LOC18053546	CICLE_v10016413mg	E3 ubiquitin-protein ligase CBL-C%2C transcript variant X2	NW_006262688.1 (scf_2)	33299729	33299747	-
moderate	LOC18053548	CICLE_v10015896mg	sphingolipid delta(4)-desaturase DES1-like	NW_006262688.1 (scf_2)	33303301	33303525	-
high	LOC18053552	CICLE_v10014972mg	allantoinase%2C transcript variant X2	NW_006262688.1 (scf_2)	33319347	33319472	Down
low	LOC18053553	CICLE_v10016883mg	chaperone protein DnaJ%2C transcript variant X2	NW_006262688.1 (scf_2)	27871245	27871588	-
moderate	LOC18053557	CICLE_v10018157mg	nicotinate-nucleotide pyrophosphorylase [carboxylating]%2C chloroplastic	NW_006262688.1 (scf_2)	27899367	27899552	-
moderate	LOC18053561	CICLE_v10014584mg	U-box domain-containing protein 10%2C transcript variant X2	NW_006262688.1 (scf_2)	27937814	27937864	-
low	LOC18053565	CICLE_v10015481mg	heavy metal-associated isoprenylated plant protein 37	NW_006262688.1 (scf_2)	27971793	27971999	-
low	LOC18053567	CICLE_v10017086mg	heavy metal-associated isoprenylated plant protein 22	NW_006262688.1 (scf_2)	27988925	27989032	Down
high	LOC18053569	CICLE_v10014876mg	pentatricopeptide repeat-containing protein At1g71060%2C mitochondrial	NW_006262688.1 (scf_2)	28006306	28008215	-
moderate	LOC18053571	CICLE_v10015960mg	ELL-associated factor 1	NW_006262688.1 (scf_2)	28018049	28018650	-
moderate	LOC18053591	CICLE_v10014307mg	AUGMIN subunit 6	NW_006262688.1 (scf_2)	14509468	14509716	-
low	LOC112100726		small nucleolar RNA R71	NW_006262580.1 (scf_219)	9593	9699	-
moderate	LOC112100724		pollen-specific leucine-rich repeat extensin-like protein 4	NW_006262578.1 (scf_2193)	497	2077	-
moderate	LOC18050358	CICLE_v10004105mg	cytochrome P450 83B1	NW_006262363.1 (scf_27)	46054	46965	-
moderate	LOC18050354	CICLE_v10004108mg	MDIS1-interacting receptor like kinase 2	NW_006262361.1 (scf_271)	11967	13302	Up
high	LOC112095420	CICLE_v10023801mg	protein PIR-like	NW_006262339.1 (scf_3)	40450069	40450372	-
low	LOC112099528		wound-induced basic protein	NW_006262339.1 (scf_3)	42118721	42118885	-
moderate	LOC112099539		protein RKD1-like	NW_006262339.1 (scf_3)	7259926	7260005	-
high	LOC112099557		protein FAR1-RELATED SEQUENCE 5-like	NW_006262339.1 (scf_3)	9991226	9991249	-
moderate	LOC112099579		protein FAR1-RELATED SEQUENCE 5-like	NW_006262339.1 (scf_3)	12415812	12416456	-
high	LOC112099584		protein FAR1-RELATED SEQUENCE 5-like	NW_006262339.1 (scf_3)	12895902	12896633	-
moderate	LOC112099599		putative protein TPRXL	NW_006262339.1 (scf_3)	14839909	14840673	-
moderate	LOC112099607		extensin-like	NW_006262339.1 (scf_3)	15265685	15266362	-
high	LOC112099619		protein FAR1-RELATED SEQUENCE 5-like	NW_006262339.1 (scf_3)	16441351	16443978	-
low	LOC112099627		drebrin-like	NW_006262339.1 (scf_3)	17302859	17303054	-
low	LOC112099634		mucin-7-like	NW_006262339.1 (scf_3)	17905863	17906666	-
high	LOC112099665		caffeic acid 3-O-methyltransferase-like	NW_006262339.1 (scf_3)	19970271	19970300	-
high	LOC112099673		cytochrome P450 71A21-like	NW_006262339.1 (scf_3)	20270932	20270944	-
moderate	LOC112099683		jasmonate O-methyltransferase-like	NW_006262339.1 (scf_3)	21060488	21060562	-
high	LOC112099697		TMV resistance protein N-like	NW_006262339.1 (scf_3)	22165620	22165832	-
moderate	LOC112099702		sentrin-specific protease 1-like	NW_006262339.1 (scf_3)	22671099	22671149	-
low	LOC112099705		protein SUPPRESSOR OF npr1-1%2C CONSTITUTIVE 1-like	NW_006262339.1 (scf_3)	22721935	22723752	Down
moderate	LOC112099717		TMV resistance protein N-like	NW_006262339.1 (scf_3)	23502596	23503106	-
high	LOC112099722		peptide chain release factor 1-like	NW_006262339.1 (scf_3)	23829068	23829071	-
low	LOC112099731		TMV resistance protein N-like	NW_006262339.1 (scf_3)	24034824	24035255	-
moderate	LOC112099734		peptide chain release factor 1-like	NW_006262339.1 (scf_3)	24091014	24091022	-
[truncated: 5,783 more rows]
