# Supplementary material for: The origin and the genetic regulation of the self-compatibility mechanism in clementine (Citrus clementina Hort. ex Tan.)
Source: Front Plant Sci. 2024 Mar 4;15:1360087. doi: 10.3389/fpls.2024.1360087 (PMC10944956; doi:10.3389/fpls.2024.1360087)
Supplement: Supplementary file 3 [file Table_3.xlsx]

## Sheet: Foglio1
Gene			baseMean	log2FoldChange	lfcSE	stat	pvalue	padj	Regulation in MonSC vs ComSI
ID	Alias	Description
LOC112097049		uncharacterized LOC112097049	212.129	-11.2568	1.18394	-9.5079	1.95e-21	2.42e-20	Down
LOC18033788	CICLE_v10030020mg	auxin-responsive protein SAUR68	243.351	-10.4918	1.18326	-8.86687	7.52e-19	8.24e-18	Down
LOC18037870	CICLE_v10025071mg	exocyst complex component EXO70A1	49.6621	-9.16243	1.20128	-7.62722	2.4e-14	2.01e-13	Down
LOC18031268	CICLE_v10006884mg	ervatamin-B	178.854	-9.15349	1.02781	-8.90584	5.3e-19	5.87e-18	Down
LOC18035453	CICLE_v10029997mg	auxin-responsive protein SAUR68	46.237	-9.06006	1.20288	-7.53194	5e-14	4.11e-13	Down
LOC18041995	CICLE_v10003770mg	cell wall / vacuolar inhibitor of fructosidase 2	29.9616	-8.43271	1.21332	-6.95012	3.65e-12	2.66e-11	Down
LOC18037613	CICLE_v10026680mg	sodium/hydrogen exchanger 6	107.15	-8.41533	1.03329	-8.14424	3.82e-16	3.56e-15	Down
LOC18040315	CICLE_v10001101mg	BAHD acyltransferase At5g47980	27.5556	-8.31133	1.21672	-6.83093	8.44e-12	5.99e-11	Down
LOC18038062	CICLE_v10011864mg	phospholipase A1-IIgamma	24.1775	-8.12091	1.22715	-6.61768	3.65e-11	2.46e-10	Down
LOC18037525	CICLE_v10027043mg	vinorine synthase	130.025	-8.10486	0.846033	-9.57984	9.72e-22	1.22e-20	Down
LOC18033713	CICLE_v10029466mg	17.4 kDa class I heat shock protein	23.7232	-8.09733	1.22763	-6.59592	4.23e-11	2.84e-10	Down
LOC112101217		probable caffeine synthase 4	42.4228	-7.96528	1.20573	-6.60617	3.94e-11	2.65e-10	Down
LOC18055196	CICLE_v10010604mg	oligopeptide transporter 1	41.4846	-7.9335	1.20575	-6.57974	4.71e-11	3.14e-10	Down
LOC18042895	CICLE_v10001089mg	acylsugar acyltransferase 3	111.248	-7.87931	0.848101	-9.29053	1.54e-20	1.84e-19	Down
LOC18049414	CICLE_v10022111mg	germin-like protein subfamily 1 member 17	247.954	-7.81309	0.5564	-14.0422	8.6e-45	2.26e-43	Down
LOC18033353	CICLE_v10005928mg	21 kDa protein	802.831	-7.7931	0.310105	-25.1306	2.31e-139	2.61e-137	Down
LOC18036518	CICLE_v10027487mg	uncharacterized LOC18036518	166.852	-7.72884	0.658831	-11.7311	8.83e-32	1.64e-30	Down
LOC18034537	CICLE_v10029790mg	alpha carbonic anhydrase 7	17.7197	-7.67444	1.23852	-6.19647	5.77e-10	3.55e-09	Down
LOC18050338	CICLE_v10023912mg	COBRA-like protein 4	17.3314	-7.64329	1.23741	-6.17685	6.54e-10	4.01e-09	Down
LOC18040111	CICLE_v10012170mg	peroxidase 21	61.5544	-7.60864	1.04046	-7.31278	2.62e-13	2.06e-12	Down
LOC18041651	CICLE_v10001158mg	BAHD acyltransferase BIA1	15.4236	-7.47462	1.24444	-6.00643	1.9e-09	1.12e-08	Down
LOC18036361	CICLE_v10024794mg	LRR receptor-like serine/threonine-protein kinase GSO1	13.2341	-7.25143	1.26136	-5.74888	8.98e-09	5.01e-08	Down
LOC18042220	CICLE_v10003910mg	BAHD acyltransferase BIA1	12.8436	-7.21366	1.2732	-5.66575	1.46e-08	7.98e-08	Down
LOC18050451	CICLE_v10017908mg	peroxidase 27	12.3133	-7.14836	1.26251	-5.66202	1.5e-08	8.15e-08	Down
LOC18053567	CICLE_v10017086mg	heavy metal-associated isoprenylated plant protein 22	351.308	-7.03367	0.363153	-19.3683	1.43e-83	8.07e-82	Down
LOC18046698	CICLE_v10021069mg	protein DOWNY MILDEW RESISTANCE 6	10.6747	-6.94426	1.27289	-5.45549	4.88e-08	2.54e-07	Down
LOC112096933		uncharacterized LOC112096933	9.99602	-6.84868	1.27872	-5.3559	8.51e-08	4.33e-07	Down
LOC18033231	CICLE_v10004717mg	7-ethoxycoumarin O-deethylase	595.829	-6.79	0.260519	-26.0634	9.49e-150	1.22e-147	Down
LOC18033909	CICLE_v10030344mg	precursor of CEP9	8.89831	-6.68269	1.2941	-5.16398	2.42e-07	1.16e-06	Down
LOC18043783	CICLE_v10033386mg	polygalacturonase	46.4083	-6.60777	0.867091	-7.62061	2.52e-14	2.12e-13	Down
LOC18042443	CICLE_v10003849mg	cytochrome P450 71D9	45.0049	-6.56201	0.870581	-7.53751	4.79e-14	3.94e-13	Down
LOC18035897	CICLE_v10027153mg	gibberellin 3-beta-dioxygenase 1	58.9189	-6.53471	0.757389	-8.62795	6.25e-18	6.45e-17	Down
LOC112098353		peroxidase 4-like	350.455	-6.46621	0.304717	-21.2204	6.2e-100	4.39e-98	Down
LOC18044687	CICLE_v10032218mg	bidirectional sugar transporter SWEET15	7.36912	-6.40868	1.31545	-4.87183	1.11e-06	4.94e-06	Down
LOC18052268	CICLE_v10017680mg	cytosolic sulfotransferase 12	563.12	-6.36704	0.234841	-27.1121	7.09e-162	1.09e-159	Down
LOC18048996	CICLE_v10021291mg	desiccation-related protein PCC13-62	13.9064	-6.34862	1.25678	-5.0515	4.38e-07	2.05e-06	Down
LOC18043329	CICLE_v10033575mg	cysteine-rich repeat secretory protein 11	6.99055	-6.33396	1.3241	-4.78361	1.72e-06	7.5e-06	Down
LOC18042392	CICLE_v10003677mg	precursor of CEP9	51.1349	-6.33106	0.757082	-8.36245	6.14e-17	5.99e-16	Down
LOC18037340	CICLE_v10025101mg	sulfate transporter 2.1	25.2516	-6.32105	1.07373	-5.88699	3.93e-09	2.26e-08	Down
LOC18050170	CICLE_v10023999mg	glutaredoxin-C11	6.46282	-6.22088	1.36787	-4.54785	5.42e-06	2.2e-05	Down
LOC18034781	CICLE_v10029650mg	auxin-responsive protein SAUR24	22.652	-6.15799	1.07413	-5.73299	9.87e-09	5.48e-08	Down
LOC18035131	CICLE_v10029654mg	auxin-responsive protein SAUR21	6.07697	-6.13421	1.34908	-4.54696	5.44e-06	2.21e-05	Down
LOC112100251		polygalacturonase-like	44.63	-6.12754	0.763047	-8.03035	9.72e-16	8.85e-15	Down
LOC18040034	CICLE_v10013599mg	40S ribosomal protein S9-2	6.00143	-6.11041	1.3525	-4.51787	6.25e-06	2.51e-05	Down
LOC18049573	CICLE_v10022284mg	kunitz trypsin inhibitor 2	150.888	-6.08112	0.408914	-14.8714	5.06e-50	1.49e-48	Down
LOC18046904	CICLE_v10019189mg	metal-nicotianamine transporter YSL1	1463.95	-6.07205	0.140115	-43.3363	0	0	Down
LOC18035880	CICLE_v10027566mg	acid phosphatase 1	5.80395	-6.0637	1.3943	-4.34892	1.37e-05	5.23e-05	Down
LOC18031918	CICLE_v10004936mg	hexose carrier protein HEX6	11.2404	-6.03418	1.27193	-4.74411	2.09e-06	9.04e-06	Down
LOC112099217		transcription factor bHLH133-like	41.5245	-6.02848	0.763727	-7.89351	2.94e-15	2.62e-14	Down
LOC18036124	CICLE_v10025503mg	sulfite exporter TauE/SafE family protein 3	5.65076	-6.02334	1.36327	-4.41829	9.95e-06	3.88e-05	Down
LOC18041814	CICLE_v10000220mg	nitrate reductase [NAD(P)H]	523.945	-6.01315	0.218857	-27.4752	3.47e-166	5.53e-164	Down
LOC18037099	CICLE_v10025446mg	sulfite exporter TauE/SafE family protein 3	20.1148	-5.97649	1.07739	-5.5472	2.9e-08	1.54e-07	Down
LOC18055903	CICLE_v10010608mg	serine/threonine-protein kinase RIPK	19.5002	-5.94685	1.08479	-5.48201	4.21e-08	2.2e-07	Down
LOC18054728	CICLE_v10010427mg	GDSL esterase/lipase 5	29.1403	-5.93582	0.893786	-6.64121	3.11e-11	2.11e-10	Down
LOC18038325		uncharacterized LOC18038325	18.9188	-5.90547	1.10158	-5.36089	8.28e-08	4.22e-07	Down
LOC18054377	CICLE_v10008745mg	protein SRG1	1507.49	-5.89339	0.132866	-44.3558	0	0	Down
LOC18034588		probable leucine-rich repeat receptor-like protein kinase At1g35710	5.11293	-5.87969	1.39474	-4.21561	2.49e-05	9.2e-05	Down
LOC18035649	CICLE_v10030186mg	F-box/kelch-repeat protein At3g06240	27.3129	-5.83909	0.887657	-6.5781	4.77e-11	3.18e-10	Down
LOC18033762	CICLE_v10030413mg	L-type lectin-domain containing receptor kinase IV.1	9.78102	-5.83467	1.28973	-4.52395	6.07e-06	2.44e-05	Down
LOC18038791	CICLE_v10013608mg	phosphate transporter PHO1 homolog 7	35.481	-5.79895	0.777172	-7.4616	8.55e-14	6.91e-13	Down
LOC18032772	CICLE_v10006421mg	polyubiquitin	17.2828	-5.76957	1.09188	-5.28408	1.26e-07	6.28e-07	Down
LOC18047419	CICLE_v10019334mg	protein NRT1/ PTR FAMILY 4.4	77.3509	-5.75956	0.518901	-11.0995	1.26e-28	2.09e-27	Down
LOC112100298		nuclear transcription factor Y subunit B-5	445.769	-5.74651	0.223804	-25.6765	2.14e-145	2.61e-143	Down
LOC18052127	CICLE_v10016848mg	dirigent protein 22	101.056	-5.7158	0.448064	-12.7567	2.86e-37	6.23e-36	Down
LOC18042586	CICLE_v10003122mg	endoglucanase 10	4.54051	-5.7117	1.39389	-4.09767	4.17e-05	0.000149031	Down
LOC18042868	CICLE_v10000844mg	cytochrome P450 CYP82D47	74.3413	-5.69338	0.517819	-10.9949	4.04e-28	6.6e-27	Down
LOC18043021	CICLE_v10001909mg	bifunctional pinoresinol-lariciresinol reductase 2	73.913	-5.68001	0.517019	-10.9861	4.46e-28	7.26e-27	Down
LOC18032041	CICLE_v10005627mg	expansin-B15	32.9195	-5.67831	0.773853	-7.33771	2.17e-13	1.72e-12	Down
LOC18053302	CICLE_v10014538mg	probable sulfate transporter 3.3	722.894	-5.66918	0.171419	-33.0722	7.47e-240	2.36e-237	Down
LOC18040604	CICLE_v10000658mg	UDP-glucuronate:xylan alpha-glucuronosyltransferase 2	47.1805	-5.61078	0.634586	-8.84164	9.43e-19	1.03e-17	Down
LOC112097254		cationic peroxidase 1-like	170.846	-5.60169	0.333411	-16.8011	2.39e-63	9.61e-62	Down
LOC18051330	CICLE_v10017746mg	peroxidase 7	4.18458	-5.59454	1.41698	-3.94823	7.87e-05	0.000268616	Down
LOC18047664	CICLE_v10024608mg	myosin-8	15.2515	-5.56703	1.09796	-5.07035	3.97e-07	1.87e-06	Down
LOC18041830	CICLE_v10003829mg	uncharacterized LOC18041830	4.0599	-5.54648	1.42286	-3.89811	9.69e-05	0.000326201	Down
LOC18051421	CICLE_v10014838mg	berberine bridge enzyme-like 8	4.032	-5.53898	1.41708	-3.90873	9.28e-05	0.000313497	Down
LOC18041996	CICLE_v10003802mg	uncharacterized LOC18041996	4.02027	-5.53582	1.41704	-3.90662	9.36e-05	0.000315581	Down
LOC18035083	CICLE_v10028804mg	transcription factor RAX2	4.01441	-5.53422	1.42063	-3.89561	9.8e-05	0.00032935	Down
LOC18053366	CICLE_v10018184mg	uncharacterized LOC18053366	7.63675	-5.47361	1.33124	-4.11166	3.93e-05	0.000140879	Down
LOC18047711	CICLE_v10023920mg	cytochrome P450 71A1	3.83755	-5.46948	1.42859	-3.82859	0.000128879	0.000425832	Down
LOC18036720	CICLE_v10026248mg	red chlorophyll catabolite reductase	132.224	-5.44579	0.362395	-15.0272	4.87e-51	1.47e-49	Down
LOC18041997	CICLE_v10003123mg	uncharacterized LOC18041997	1176.06	-5.42246	0.128797	-42.1007	0	0	Down
LOC112096222		organ-specific protein P4-like	3.71065	-5.4163	1.44216	-3.75569	0.000172865	0.000559657	Down
LOC18035238	CICLE_v10030330mg	auxin-responsive protein SAUR68	3.68638	-5.40925	1.44596	-3.74095	0.000183329	0.000590459	Down
LOC18038330	CICLE_v10013381mg	acyl-coenzyme A oxidase 4	47.4995	-5.39898	0.592536	-9.11164	8.11e-20	9.36e-19	Down
LOC18038312	CICLE_v10011143mg	ABC transporter G family member 22	935.1	-5.36452	0.144126	-37.2212	3.1e-303	1.62e-300	Down
LOC18041960	CICLE_v10002591mg	blue copper protein	276.907	-5.35935	0.248494	-21.5673	3.64e-103	2.71e-101	Down
LOC18052847	CICLE_v10018221mg	mavicyanin	3.52793	-5.34404	1.45192	-3.68066	0.00023263	0.000733433	Down
LOC18033528	CICLE_v10006612mg	acetyl-CoA-benzylalcohol acetyltransferase	6.93319	-5.33191	1.32251	-4.03166	5.54e-05	0.00019443	Down
LOC18038367	CICLE_v10013728mg	agamous-like MADS-box protein AGL80	3.45008	-5.31947	1.48679	-3.57782	0.000346465	0.00106278	Down
LOC18041692	CICLE_v10000680mg	putative clathrin assembly protein At1g03050	24.7553	-5.26408	0.792249	-6.64448	3.04e-11	2.07e-10	Down
LOC18056036	CICLE_v10010349mg	uncharacterized LOC18056036	203.317	-5.2629	0.279283	-18.8443	3.27e-79	1.71e-77	Down
LOC18035226	CICLE_v10029859mg	protein DA1	6.59134	-5.2534	1.33416	-3.93762	8.23e-05	0.000280274	Down
LOC18054481	CICLE_v10007992mg	cytokinin dehydrogenase 3	24.4023	-5.24811	0.792987	-6.61815	3.64e-11	2.46e-10	Down
LOC18035739	CICLE_v100248071mg	ATPase 10	11.9873	-5.22547	1.12029	-4.66439	3.1e-06	1.3e-05	Down
LOC18049464	CICLE_v10019758mg	protein DETOXIFICATION 49	23.8857	-5.2163	0.791836	-6.5876	4.47e-11	2.99e-10	Down
LOC18046747	CICLE_v10022300mg	22.0 kDa heat shock protein	160.826	-5.21236	0.30968	-16.8314	1.44e-63	5.8e-62	Down
LOC18044840	CICLE_v10031361mg	bZIP transcription factor TGA10	3.18454	-5.19528	1.48313	-3.50292	0.00046019	0.00137721	Down
LOC18043799	CICLE_v10031483mg	aspartic proteinase PCS1	6.33623	-5.18864	1.34349	-3.86205	0.000112438	0.000374788	Down
LOC18035069	CICLE_v10028330mg	serine carboxypeptidase II-3	1130.67	-5.18534	0.123277	-42.0625	0	0	Down
LOC18054398	CICLE_v10010262mg	abscisic acid receptor PYL2	3.14268	-5.18096	1.47761	-3.50632	0.000454353	0.0013608	Down
LOC18042623	CICLE_v10001508mg	homeotic protein knotted-1	3.12651	-5.17533	1.49267	-3.46715	0.000525999	0.00155532	Down
LOC18042779	CICLE_v10001118mg	cytochrome P450 CYP82D47	802.644	-5.12516	0.142434	-35.9827	1.56e-283	6.54e-281	Down
LOC18042159	CICLE_v10004021mg	putative UDP-glucuronate:xylan alpha-glucuronosyltransferase 4	3.03559	-5.12386	1.54836	-3.30921	0.00093559	0.00263968	Down
LOC18034013	CICLE_v10029923mg	uncharacterized LOC18034013	28.0734	-5.1223	0.711746	-7.19681	6.16e-13	4.72e-12	Down
LOC18039775	CICLE_v10011290mg	cysteine-rich receptor-like protein kinase 2	375.754	-5.11864	0.200409	-25.541	6.92e-144	8.33e-142	Down
LOC18035764	CICLE_v10027312mg	uncharacterized LOC18035764	3.00405	-5.11149	1.49985	-3.408	0.000654399	0.00190201	Down
LOC18037287	CICLE_v10025492mg	aldehyde dehydrogenase family 3 member F1	200.8	-5.11142	0.269288	-18.9813	2.44e-80	1.31e-78	Down
LOC18035567	CICLE_v10030189mg	uncharacterized LOC18035567	2.9996	-5.11003	1.50654	-3.3919	0.000694087	0.00200737	Down
LOC18041688	CICLE_v10003224mg	sugar transporter ERD6-like 5	2.97615	-5.10136	1.4969	-3.40795	0.000654527	0.0019021	Down
LOC18050233	CICLE_v10023484mg	uncharacterized LOC18050233	2.96219	-5.09628	1.50087	-3.39555	0.000684898	0.00198228	Down
LOC18036742	CICLE_v10025485mg	3-oxoacyl-[acyl-carrier-protein] synthase II	296.931	-5.09334	0.221964	-22.9466	1.59e-116	1.41e-114	Down
LOC18032589	CICLE_v10007044mg	kynurenine formamidase	2.92256	-5.08078	1.5552	-3.26697	0.00108704	0.00302973	Down
LOC18055939	CICLE_v10010420mg	pollen receptor-like kinase 2	2.91225	-5.07674	1.56295	-3.24818	0.00116146	0.00321621	Down
LOC18050169	CICLE_v10023018mg	monothiol glutaredoxin-S9	5.84248	-5.06605	1.35906	-3.7276	0.000193309	0.000619043	Down
LOC18054015	CICLE_v10008184mg	UDP-glycosyltransferase 79B3	10.8556	-5.05845	1.13588	-4.45334	8.45e-06	3.33e-05	Down
LOC18036175	CICLE_v10025237mg	phenylalanine N-monooxygenase	47.8088	-5.04002	0.538082	-9.36665	7.49e-21	9.08e-20	Down
LOC18032346	CICLE_v10006710mg	9-cis-epoxycarotenoid dioxygenase NCED6	5.60444	-5.0092	1.35143	-3.7066	0.000210063	0.000668518	Down
LOC18036039	CICLE_v10027509mg	transcription repressor OFP14	120.052	-5.00741	0.339758	-14.7382	3.67e-49	1.06e-47	Down
LOC18054613	CICLE_v10010513mg	PTI1-like tyrosine-protein kinase At3g15890	2.77139	-5.00235	1.52614	-3.27777	0.0010463	0.00292422	Down
LOC18034309	CICLE_v10030136mg	auxin-responsive protein SAUR61	103.009	-4.99938	0.361996	-13.8106	2.2e-43	5.56e-42	Down
LOC112096456		gamma-terpinene synthase	221.576	-4.96337	0.246587	-20.1283	4.17e-90	2.58e-88	Down
LOC18041879	CICLE_v10003587mg	vitellogenin-A2	14.9848	-4.95005	0.937254	-5.28144	1.28e-07	6.37e-07	Down
LOC18035000	CICLE_v10027939mg	subtilisin-like protease SBT4.5	5.34246	-4.94379	1.38044	-3.58132	0.000341868	0.00105004	Down
LOC18048152	CICLE_v10023538mg	disease resistance-like protein DSC1	2.66207	-4.93624	1.58143	-3.12137	0.00180012	0.004786	Down
LOC18053515	CICLE_v10016707mg	heat stress transcription factor B-2a	2.65621	-4.93346	1.55282	-3.1771	0.00148757	0.00403233	Down
LOC18049937	CICLE_v10018832mg	receptor kinase-like protein Xa21	2.65035	-4.93087	1.53766	-3.20673	0.00134252	0.00367742	Down
LOC18048911	CICLE_v10023320mg	kunitz trypsin inhibitor 2	2.64812	-4.93015	1.55686	-3.16673	0.00154162	0.00416303	Down
LOC18039607	CICLE_v10013701mg	beta-fructofuranosidase	3088.68	-4.89997	0.0805967	-60.7962	0	0	Down
LOC18044986	CICLE_v10032313mg	bidirectional sugar transporter SWEET12	9.55926	-4.88957	1.14316	-4.27722	1.89e-05	7.09e-05	Down
LOC18053264	CICLE_v10017518mg	glucan endo-1	30.2023	-4.88215	1.41393	-3.4529	0.000554591	0.00163285	Down
LOC18039253	CICLE_v10013475mg	protein TERMINAL FLOWER 1	4.99975	-4.84977	1.38418	-3.50373	0.000458797	0.00137347	Down
LOC18045612	CICLE_v10031872mg	putative pectinesterase 63	607.35	-4.84933	0.150391	-32.2448	4.16e-228	1.2e-225	Down
LOC18037390	CICLE_v10026862mg	protein RADIALIS-like 4	256.183	-4.84321	0.225101	-21.5157	1.11e-102	8.13e-101	Down
LOC18050569	CICLE_v10014579mg	alpha-dioxygenase 1	23.2062	-4.83939	0.72267	-6.69654	2.13e-11	1.47e-10	Down
LOC18035391	CICLE_v10030195mg	protein PELPK1	2.45732	-4.82428	1.59355	-3.02737	0.00246689	0.00636131	Down
LOC18038449	CICLE_v10012087mg	(R	2.4559	-4.82345	1.55199	-3.10792	0.00188406	0.00498785	Down
LOC112100216		(-)-germacrene D synthase-like	170.187	-4.82212	0.273868	-17.6075	2.16e-69	9.67e-68	Down
LOC18033284	CICLE_v10006615mg	agamous-like MADS-box protein AGL61	2.43386	-4.81376	1.56024	-3.08526	0.00203375	0.00534229	Down
LOC112095423	CICLE_v10029978mg	MDIS1-interacting receptor like kinase 2-like	13.49	-4.81075	0.953983	-5.0428	4.59e-07	2.14e-06	Down
LOC18047757		putative disease resistance RPP13-like protein 1	2.42577	-4.81006	1.5745	-3.05497	0.00225083	0.00586142	Down
LOC112095671		uncharacterized LOC112095671	2.41627	-4.80541	1.59606	-3.01079	0.0026057	0.0066924	Down
LOC18052423	CICLE_v10017611mg	equilibrative nucleotide transporter 3	245.216	-4.8027	0.226573	-21.1972	1.01e-99	7.15e-98	Down
LOC18050557	CICLE_v10014130mg	putative receptor-like protein kinase At3g47110	22.5708	-4.79404	0.7317	-6.55192	5.68e-11	3.77e-10	Down
LOC18031568	CICLE_v10007152mg	uncharacterized LOC18031568	54.1637	-4.79186	0.475236	-10.0831	6.56e-24	9e-23	Down
LOC18043014	CICLE_v10001059mg	serine carboxypeptidase-like 17	31.2025	-4.76206	0.633381	-7.51848	5.54e-14	4.54e-13	Down
LOC112099046		uncharacterized LOC112099046	2.31727	-4.73428	1.60971	-2.94107	0.00327076	0.00820159	Down
LOC18037697	CICLE_v10027080mg	uncharacterized LOC18037697	2.31282	-4.73239	1.62094	-2.91954	0.00350547	0.00871619	Down
LOC112096932		uncharacterized LOC112096932	2.30473	-4.72851	1.62351	-2.91252	0.00358522	0.00888605	Down
LOC18042029	CICLE_v10001998mg	transcription factor bHLH160	2.30109	-4.72631	1.58342	-2.98488	0.00283689	0.00723411	Down
LOC18034759	CICLE_v10028636mg	probable N-acetyltransferase HLS1	30.1077	-4.72058	0.621349	-7.59731	3.02e-14	2.52e-13	Down
LOC18032717	CICLE_v10005279mg	trans-resveratrol di-O-methyltransferase	2.2651	-4.70929	1.58269	-2.9755	0.0029251	0.00743642	Down
LOC18047455	CICLE_v10023595mg	60S ribosomal protein L36-3	4.59045	-4.70838	1.39592	-3.37295	0.000743678	0.00213732	Down
LOC112101105		cytochrome P450 71B37-like	2.26287	-4.70819	1.60222	-2.93853	0.00329769	0.00826051	Down
LOC18048902	CICLE_v10022276mg	kunitz trypsin inhibitor 2	2.25701	-4.70536	1.59746	-2.94553	0.00322406	0.00810134	Down
LOC18042865	CICLE_v10003285mg	probable disease resistance protein At4g27220	2.25115	-4.7025	1.59785	-2.94301	0.00325033	0.0081546	Down
LOC18036959	CICLE_v10025240mg	phenylalanine N-monooxygenase	2.23942	-4.69655	1.6149	-2.90827	0.00363436	0.00899858	Down
LOC112096853		2-oxoisovalerate dehydrogenase subunit beta 1	4.54588	-4.69624	1.3864	-3.38735	0.000705704	0.00203669	Down
LOC18045001	CICLE_v10033943mg	germin-like protein subfamily 1 member 1	2.23719	-4.69534	1.62842	-2.88338	0.00393436	0.00965457	Down
LOC112095844		aspartyl protease family protein At5g10770-like	134.54	-4.6874	0.29306	-15.9947	1.39e-57	4.79e-56	Down
LOC112099951		uncharacterized LOC112099951	8.30088	-4.68097	1.16231	-4.0273	5.64e-05	0.000197743	Down
LOC18049966	CICLE_v10021652mg	ethylene-responsive transcription factor 1A	106.492	-4.65187	0.326363	-14.2537	4.25e-46	1.15e-44	Down
LOC18031549	CICLE_v10005102mg	transcription factor MYB63	133.964	-4.64636	0.291765	-15.925	4.25e-57	1.44e-55	Down
LOC18040930	CICLE_v10002106mg	nuclear speckle RNA-binding protein B	4.40502	-4.64596	1.39811	-3.32302	0.000890481	0.00252204	Down
LOC18049257	CICLE_v10020805mg	probable carboxylesterase 18	4.38521	-4.64095	1.39485	-3.32719	0.000877251	0.00248709	Down
LOC112098294		uncharacterized LOC112098294	4.34302	-4.63152	1.43471	-3.22819	0.00124576	0.00343042	Down
LOC18034632	CICLE_v10029467mg	17.4 kDa class I heat shock protein	142.965	-4.60992	0.278656	-16.5434	1.79e-61	6.77e-60	Down
LOC18044931	CICLE_v10033495mg	GDSL esterase/lipase At5g03610	15.4359	-4.57856	0.831585	-5.50582	3.67e-08	1.93e-07	Down
LOC18040169	CICLE_v10002927mg	snakin-2	134.285	-4.55711	0.284377	-16.0249	8.56e-58	2.97e-56	Down
LOC18033278	CICLE_v10005557mg	F-box protein PP2-A13	64.6804	-4.53874	0.408561	-11.1091	1.13e-28	1.88e-27	Down
LOC18035508	CICLE_v10030032mg	luminal-binding protein 5	4.0349	-4.52313	1.41984	-3.18567	0.00144422	0.00392863	Down
LOC18047592	CICLE_v10020781mg	vignain	4.02903	-4.52147	1.41813	-3.18834	0.00143091	0.00389575	Down
LOC18052688	CICLE_v10014888mg	pectinesterase	7.53912	-4.50859	1.16936	-3.8556	0.000115448	0.00038409	Down
LOC18036068	CICLE_v10027537mg	receptor-like protein 9DC3	29.0933	-4.46323	0.593207	-7.5239	5.32e-14	4.36e-13	Down
LOC18054695	CICLE_v10010479mg	COBRA-like protein 10	3.83168	-4.4423	1.42213	-3.1237	0.00178595	0.00475132	Down
LOC18035319	CICLE_v10030029mg	pathogenesis-related protein 1	262.025	-4.43002	0.201077	-22.0315	1.44e-107	1.13e-105	Down
LOC18035126	CICLE_v10028972mg	protein PELPK1	7.14882	-4.42757	1.1979	-3.69612	0.00021892	0.000693385	Down
LOC18055860	CICLE_v10008524mg	aspartic proteinase CDR1	395.03	-4.41607	0.165056	-26.755	1.08e-157	1.56e-155	Down
LOC18031347	CICLE_v10006963mg	uncharacterized LOC18031347	31.5598	-4.41454	0.55975	-7.88664	3.1e-15	2.76e-14	Down
LOC112096958		uncharacterized LOC112096958	3.68342	-4.38639	1.44236	-3.04111	0.00235705	0.0061024	Down
LOC112100791		peroxidase 15-like	14526.3	-4.38383	0.0556623	-78.7578	0	0	Down
LOC18038299	CICLE_v10012891mg	mini zinc finger protein 2	6716.53	-4.37119	0.0737764	-59.2491	0	0	Down
LOC18033901	CICLE_v10030058mg	uncharacterized LOC18033901	20.1859	-4.36623	0.68863	-6.34046	2.29e-10	1.45e-09	Down
LOC18048845	CICLE_v10023880mg	auxin-induced protein 15A	3.63898	-4.3643	1.47399	-2.96088	0.00306763	0.00775377	Down
LOC18047822	CICLE_v10024289mg	cyclin-U2-2	13.3654	-4.35169	0.839519	-5.18356	2.18e-07	1.05e-06	Down
LOC18040658	CICLE_v10001683mg	transcription factor bHLH61	43.8068	-4.34881	0.472671	-9.2005	3.56e-20	4.18e-19	Down
LOC18036416	CICLE_v10025396mg	cytochrome P450 71A1	339.182	-4.34595	0.181424	-23.9547	8.26e-127	8e-125	Down
LOC18055854	CICLE_v10008826mg	aspartic proteinase CDR1	389.496	-4.33968	0.164141	-26.4387	4.92e-154	6.63e-152	Down
LOC18036905	CICLE_v10025956mg	F-box/kelch-repeat protein At1g15670	343.988	-4.3285	0.172343	-25.1156	3.36e-139	3.79e-137	Down
LOC112098279		uncharacterized LOC112098279	3.41112	-4.28128	1.48339	-2.88615	0.00389989	0.00957974	Down
LOC18031871	CICLE_v10006637mg	ABC transporter B family member 11	35.3074	-4.27702	0.514773	-8.30855	9.69e-17	9.33e-16	Down
LOC18039504	CICLE_v10013766mg	dehydration-responsive element-binding protein 1D	63.6817	-4.27343	0.379814	-11.2514	2.28e-29	3.92e-28	Down
LOC112100403		uncharacterized LOC112100403	19.2207	-4.27135	0.689415	-6.19561	5.81e-10	3.57e-09	Down
LOC112100402		uncharacterized LOC112100402	9.51913	-4.268	0.979762	-4.35616	1.32e-05	5.08e-05	Down
LOC112098472		probable protein phosphatase 2C 73	37.139	-4.24315	0.495804	-8.5581	1.15e-17	1.17e-16	Down
LOC18041638	CICLE_v10001623mg	protein SRG1	6.2018	-4.23485	1.24217	-3.40923	0.000651464	0.00189405	Down
LOC18045387	CICLE_v10031875mg	cytochrome P450 82A3	381.368	-4.23289	0.166065	-25.4894	2.58e-143	3.07e-141	Down
LOC18054703	CICLE_v10007341mg	receptor-like protein EIX2	263.277	-4.21756	0.320364	-13.1649	1.4e-39	3.17e-38	Down
LOC18040900	CICLE_v10003558mg	nuclear transcription factor Y subunit B-7	6.07096	-4.20901	1.2155	-3.46279	0.000534606	0.00157908	Down
LOC18054689	CICLE_v10007468mg	G-type lectin S-receptor-like serine/threonine-protein kinase At4g27290	30.3826	-4.1973	0.539919	-7.77395	7.61e-15	6.61e-14	Down
LOC18038999	CICLE_v10013074mg	36.4 kDa proline-rich protein	103.026	-4.15632	0.298256	-13.9354	3.86e-44	9.94e-43	Down
LOC112095823		(-)-germacrene D synthase-like	5.91042	-4.14773	1.20942	-3.42953	0.00060462	0.00176904	Down
LOC18042783	CICLE_v10003792mg	glutathione S-transferase L3	11.4626	-4.12061	0.858908	-4.79749	1.61e-06	7.04e-06	Down
LOC18050678	CICLE_v10014403mg	protein KINESIN LIGHT CHAIN-RELATED 2	39.3726	-4.08861	0.464343	-8.80514	1.31e-18	1.41e-17	Down
LOC18043221	CICLE_v10030797mg	probable LRR receptor-like serine/threonine-protein kinase At1g14390	752.263	-4.08452	0.118037	-34.6038	2.22e-262	8.06e-260	Down
LOC18053670	CICLE_v10008842mg	glycine-rich cell wall structural protein 2	47.9127	-4.08414	0.422361	-9.66978	4.05e-22	5.19e-21	Down
LOC18055894	CICLE_v10007938mg	probable polyol transporter 6	142.739	-4.06578	0.249776	-16.2777	1.42e-59	5.14e-58	Down
LOC18055409	CICLE_v100083381mg	calcium-dependent protein kinase 33	179.946	-4.06117	0.223106	-18.2028	4.9e-74	2.34e-72	Down
LOC18033828	CICLE_v10027797mg	uncharacterized LOC18033828	5.5832	-4.05834	1.22369	-3.31647	0.000911628	0.00257622	Down
LOC18045411	CICLE_v10032416mg	ENTH domain-containing protein C794.11c	412.793	-4.03614	0.149995	-26.9086	1.74e-159	2.61e-157	Down
LOC18039423	CICLE_v10011721mg	protein trichome birefringence-like 19	82.0926	-4.03457	0.319002	-12.6475	1.16e-36	2.46e-35	Down
LOC18031841	CICLE_v10005725mg	cyclin-U4-1	26.9872	-4.02381	0.555086	-7.24899	4.2e-13	3.26e-12	Down
LOC18054743	CICLE_v10007964mg	pectinesterase	30.04	-4.02256	0.524527	-7.66891	1.73e-14	1.47e-13	Down
LOC18036480	CICLE_v10026794mg	thionin-like protein 2	43.1979	-4.02238	0.436993	-9.20468	3.43e-20	4.03e-19	Down
LOC18055970	CICLE_v10007831mg	protein NRT1/ PTR FAMILY 1.2	75.4992	-4.01717	0.334156	-12.0218	2.73e-33	5.32e-32	Down
LOC18053626	CICLE_v10013967mg	organ-specific protein S2	53.1184	-3.99447	0.38909	-10.2662	1e-24	1.43e-23	Down
LOC18039197	CICLE_v10012554mg	L-ascorbate peroxidase 2	21.1123	-3.99006	0.62195	-6.41541	1.4e-10	9.06e-10	Down
LOC18034604	CICLE_v10029568mg	organ-specific protein S2	4600.86	-3.98348	0.0772808	-51.5455	0	0	Down
LOC18055569	CICLE_v10007699mg	pollen receptor-like kinase 3	26.2159	-3.96699	0.554825	-7.14997	8.68e-13	6.6e-12	Down
LOC18041989	CICLE_v10000355mg	beta-D-xylosidase 4	248.471	-3.96628	0.187461	-21.1579	2.33e-99	1.63e-97	Down
LOC18047299	CICLE_v10020945mg	uncharacterized LOC18047299	31.2215	-3.95981	0.51124	-7.74551	9.52e-15	8.22e-14	Down
LOC18048905	CICLE_v10023257mg	kunitz trypsin inhibitor 2	5.22727	-3.95737	1.23206	-3.212	0.00131816	0.00361634	Down
LOC18033718	CICLE_v10028254mg	cytochrome P450 94C1	115.838	-3.95212	0.267869	-14.7539	2.9e-49	8.39e-48	Down
LOC18043729	CICLE_v10032880mg	CASP-like protein 1F1	1720.79	-3.94054	0.184071	-21.4077	1.13e-101	8.18e-100	Down
LOC18033220	CICLE_v10006768mg	probable trehalose-phosphate phosphatase C	17.9849	-3.93946	0.673793	-5.84669	5.01e-09	2.85e-08	Down
LOC18042714	CICLE_v10003815mg	transcription factor HEC2	7.70411	-3.93603	1.0219	-3.85166	0.000117319	0.000389643	Down
LOC18053646	CICLE_v10013952mg	beta-amyrin synthase	5.03574	-3.923	1.2396	-3.16474	0.00155222	0.00418873	Down
LOC18034104	CICLE_v10028945mg	xyloglucan endotransglucosylase/hydrolase protein 31	1565.08	-3.91979	0.0932518	-42.0345	0	0	Down
LOC18052422	CICLE_v10015491mg	equilibrative nucleotide transporter 3	17.5612	-3.91731	0.663789	-5.90143	3.6e-09	2.08e-08	Down
LOC112098521		GDSL esterase/lipase At1g54790	359.679	-3.91634	0.161534	-24.2447	7.52e-130	7.47e-128	Down
LOC18051781	CICLE_v10014707mg	(3S	836.485	-3.91103	0.106645	-36.6734	1.94e-294	8.9e-292	Down
LOC18041603	CICLE_v10001138mg	ethylene-responsive transcription factor ABR1	446.024	-3.90417	0.142704	-27.3585	8.55e-165	1.34e-162	Down
LOC18043925	CICLE_v10032983mg	two-component response regulator ARR17	441.17	-3.90268	0.143802	-27.1392	3.39e-162	5.23e-160	Down
LOC112099974		extensin	1142.88	-3.90026	0.386111	-10.1014	5.45e-24	7.5e-23	Down
LOC18048467	CICLE_v10024108mg	uncharacterized LOC18048467	77.1388	-3.8978	0.320752	-12.1521	5.59e-34	1.11e-32	Down
LOC18043997	CICLE_v10032164mg	probable xyloglucan endotransglucosylase/hydrolase protein 33	604.175	-3.88009	0.123428	-31.436	6.53e-217	1.77e-214	Down
LOC18055438	CICLE_v10009895mg	RING-H2 finger protein ATL72	795.608	-3.87748	0.116879	-33.1751	2.46e-241	7.9e-239	Down
LOC18045787	CICLE_v10024602mg	ethylene-responsive transcription factor ERF038	26.9878	-3.87422	0.531258	-7.29253	3.04e-13	2.39e-12	Down
LOC18055944	CICLE_v10010254mg	E3 ubiquitin-protein ligase ATL42	7.27453	-3.87042	1.0181	-3.80161	0.000143758	0.000471759	Down
LOC112097929		disease resistance protein RGA2-like	14.2485	-3.8416	0.733249	-5.23915	1.61e-07	7.91e-07	Down
LOC18039934	CICLE_v10013885mg	protein PHYTOCHROME KINASE SUBSTRATE 4	70.8403	-3.82366	0.330897	-11.5554	6.93e-31	1.25e-29	Down
LOC18048184	CICLE_v10024094mg	probable serine/threonine-protein kinase PBL25	63.2296	-3.80272	0.342853	-11.0914	1.38e-28	2.29e-27	Down
LOC18046401	CICLE_v10021487mg	uncharacterized LOC18046401	18.5739	-3.79954	0.64328	-5.90651	3.49e-09	2.02e-08	Down
LOC18047141	CICLE_v10020694mg	gibberellin 20 oxidase 1-D	275.827	-3.79696	0.170352	-22.2889	4.73e-110	3.88e-108	Down
LOC18052123	CICLE_v10017485mg	cytochrome P450 83B1	34.8179	-3.78697	0.460968	-8.21525	2.12e-16	2e-15	Down
LOC18041456	CICLE_v10003411mg	disease resistance protein At4g27190	6.95109	-3.78349	1.02172	-3.70306	0.000213018	0.000676358	Down
LOC18032570	CICLE_v10005835mg	probable glutathione S-transferase	4.52087	-3.75092	1.25706	-2.98389	0.0028461	0.0072547	Down
LOC112098114		LRR receptor-like serine/threonine-protein kinase ERECTA	11.15	-3.74026	0.809417	-4.62093	3.82e-06	1.58e-05	Down
LOC112099561		uncharacterized LOC112099561	49.3306	-3.72511	0.385898	-9.65309	4.77e-22	6.08e-21	Down
LOC18031901	CICLE_v10006976mg	DUF21 domain-containing protein At5g52790	11.1574	-3.72394	0.802156	-4.64242	3.44e-06	1.44e-05	Down
LOC18052456	CICLE_v10014976mg	cytochrome P450 83B1	30.8759	-3.71706	0.479577	-7.75072	9.14e-15	7.89e-14	Down
LOC18035658	CICLE_v10028994mg	BURP domain-containing protein BNM2C	142.114	-3.71642	0.235719	-15.7663	5.3e-56	1.75e-54	Down
LOC18045473	CICLE_v10032298mg	aquaporin PIP1-5	1185.14	-3.70475	0.0908385	-40.7839	0	0	Down
LOC18049801	CICLE_v10020096mg	protein DETOXIFICATION 16	197.465	-3.7044	0.194916	-19.0051	1.55e-80	8.36e-79	Down
LOC112098271		uncharacterized LOC112098271	52.6257	-3.70305	0.371757	-9.96095	2.26e-23	3.03e-22	Down
LOC18044681	CICLE_v10032737mg	glutathione S-transferase F9	107.186	-3.69491	0.264988	-13.9437	3.44e-44	8.87e-43	Down
LOC18032146	CICLE_v10005992mg	repetitive proline-rich cell wall protein 1	5164.64	-3.68811	0.0673854	-54.7316	0	0	Down
LOC18039293	CICLE_v10012137mg	aldose 1-epimerase	6.49608	-3.68395	1.07024	-3.44217	0.000577062	0.00169564	Down
LOC18035982	CICLE_v10024705mg	ABC transporter C family member 8	3960.67	-3.68043	0.0703865	-52.2888	0	0	Down
LOC18036909	CICLE_v10025102mg	heat shock 70 kDa protein	4.37395	-3.67764	1.2706	-2.89442	0.00379857	0.0093559	Down
LOC18047606	CICLE_v10023340mg	uncharacterized LOC18047606	44.7768	-3.65644	0.397296	-9.2033	3.47e-20	4.08e-19	Down
LOC18052933	CICLE_v10017805mg	MDIS1-interacting receptor like kinase 2	43.6789	-3.62633	0.404098	-8.97389	2.86e-19	3.22e-18	Down
LOC112097273		dirigent protein 22-like	77.1649	-3.61304	0.308366	-11.7167	1.05e-31	1.94e-30	Down
LOC18040126	CICLE_v10030464mg	uncharacterized LOC18040126	10.2215	-3.60288	0.818074	-4.40409	1.06e-05	4.13e-05	Down
LOC18035885	CICLE_v10027612mg	acid phosphatase 1	145.118	-3.60233	0.380485	-9.46771	2.86e-21	3.52e-20	Down
LOC18055376	CICLE_v10009540mg	ethylene-responsive transcription factor ERF017	35.0653	-3.59956	0.441364	-8.15552	3.48e-16	3.24e-15	Down
LOC18038366	CICLE_v10012959mg	wound-induced protein 1	8.14402	-3.59272	0.906716	-3.96235	7.42e-05	0.000254608	Down
LOC18039213	CICLE_v10012209mg	metacaspase-9	16.3849	-3.58993	0.643688	-5.57713	2.45e-08	1.3e-07	Down
LOC18050337	CICLE_v10020292mg	COBRA-like protein 4	49.2683	-3.5875	0.389274	-9.21586	3.09e-20	3.64e-19	Down
LOC18045934	CICLE_v10019793mg	cytochrome P450 94B3	114.174	-3.57904	0.249396	-14.3508	1.05e-46	2.87e-45	Down
LOC18033503	CICLE_v10005117mg	pectin acetylesterase 9	223.295	-3.56604	0.178097	-20.023	3.47e-89	2.1e-87	Down
LOC18039260	CICLE_v10012036mg	probable beta-1	54.1603	-3.56409	0.35613	-10.0079	1.41e-23	1.9e-22	Down
LOC18035595	CICLE_v10029871mg	auxin-induced protein X10A	98.6208	-3.54387	0.267751	-13.2357	5.46e-40	1.26e-38	Down
LOC18049259	CICLE_v100186551mg	probable sucrose-phosphate synthase 4	915.961	-3.54153	0.102663	-34.4966	9.02e-261	3.22e-258	Down
LOC18046651	CICLE_v10019622mg	protein DETOXIFICATION 56	136.436	-3.5393	0.23441	-15.0988	1.65e-51	5.02e-50	Down
LOC18035696	CICLE_v10027141mg	protein DOWNSTREAM OF FLC	363.202	-3.53298	0.143298	-24.6548	3.27e-134	3.39e-132	Down
LOC18050164	CICLE_v10023477mg	CASP-like protein 1E1	25.6928	-3.5271	0.523826	-6.73335	1.66e-11	1.15e-10	Down
LOC18045744	CICLE_v10033373mg	beta-D-glucosyl crocetin beta-1	64.4944	-3.52062	0.325972	-10.8004	3.43e-27	5.41e-26	Down
LOC112096830		receptor-like protein EIX2	42.311	-3.50379	0.394139	-8.88972	6.13e-19	6.76e-18	Down
LOC18045913	CICLE_v10018819mg	probable copper-transporting ATPase HMA5	358.255	-3.50295	0.144339	-24.2689	4.17e-130	4.19e-128	Down
LOC18036648	CICLE_v10027132mg	putative disease resistance RPP13-like protein 3	102.112	-3.50139	0.264929	-13.2163	7.06e-40	1.62e-38	Down
LOC18047128	CICLE_v10023982mg	disease resistance-like protein DSC1	53.8306	-3.50037	0.368818	-9.49078	2.29e-21	2.84e-20	Down
LOC18033733	CICLE_v10028268mg	geraniol 8-hydroxylase	6726.16	-3.49599	0.0551893	-63.3455	0	0	Down
LOC18055218	CICLE_v10010148mg	protein O-linked-mannose beta-1	147.732	-3.49513	0.214488	-16.2952	1.07e-59	3.87e-58	Down
LOC18055851		aldehyde dehydrogenase family 2 member C4	1907.41	-3.49082	0.0768023	-45.4519	0	0	Down
LOC18039882	CICLE_v10013600mg	type I inositol polyphosphate 5-phosphatase 8	123.293	-3.48962	0.512354	-6.81095	9.7e-12	6.85e-11	Down
LOC112095861		uncharacterized LOC112095861	15.5306	-3.48721	0.65776	-5.30164	1.15e-07	5.74e-07	Down
LOC18041399	CICLE_v10002638mg	uncharacterized LOC18041399	60378.9	-3.48708	0.0672036	-51.8883	0	0	Down
LOC18042718	CICLE_v10002758mg	NADH dehydrogenase [ubiquinone] iron-sulfur protein 4	32.3615	-3.4827	0.447869	-7.77614	7.48e-15	6.51e-14	Down
LOC18036815	CICLE_v10026207mg	uncharacterized LOC18036815	177.477	-3.48204	0.202886	-17.1626	5.06e-66	2.13e-64	Down
LOC112097894		putative disease resistance protein RGA3	7.60821	-3.47634	0.925768	-3.75508	0.000173283	0.000560726	Down
LOC18054614	CICLE_v10009784mg	protein GLUTAMINE DUMPER 3	22.781	-3.47129	0.532741	-6.51591	7.22e-11	4.76e-10	Down
LOC112100015		glycine-rich cell wall structural protein 1-like	43.2494	-3.46034	0.395852	-8.74149	2.3e-18	2.45e-17	Down
LOC18049058	CICLE_v10024070mg	AT-hook motif nuclear-localized protein 22	207.108	-3.45758	0.185419	-18.6474	1.33e-77	6.64e-76	Down
LOC18038964	CICLE_v10011252mg	calcium-dependent protein kinase 26	5.7164	-3.4553	1.06556	-3.2427	0.00118404	0.00327356	Down
LOC18040883	CICLE_v10002310mg	phosphoglycerate mutase-like protein 1	52.4296	-3.45296	0.351011	-9.83718	7.79e-23	1.02e-21	Down
LOC18040352	CICLE_v10003118mg	phosphoglycerate mutase-like protein 1	40.6557	-3.43828	0.406675	-8.45461	2.8e-17	2.78e-16	Down
LOC18045997	CICLE_v10019808mg	ammonium transporter 1 member 2	142.547	-3.4342	0.224633	-15.288	9.19e-53	2.86e-51	Down
LOC18045386	CICLE_v10031217mg	cytochrome P450 82A3	73.848	-3.43047	0.295611	-11.6047	3.9e-31	7.09e-30	Down
LOC18043837	CICLE_v10031946mg	myb-related protein 306	295.349	-3.42879	0.153024	-22.4068	3.38e-111	2.83e-109	Down
LOC18055530	CICLE_v10009128mg	transcription factor MYBS3	14.497	-3.41933	0.661648	-5.1679	2.37e-07	1.14e-06	Down
LOC18047667	CICLE_v10022875mg	dCTP pyrophosphatase 1	12.9212	-3.40461	0.718208	-4.74043	2.13e-06	9.19e-06	Down
LOC18033130	CICLE_v10005133mg	chalcone synthase 1	88.979	-3.40151	0.267524	-12.7148	4.9e-37	1.06e-35	Down
LOC18032314	CICLE_v10006445mg	receptor-like cytosolic serine/threonine-protein kinase RBK2	12.8297	-3.395	0.710195	-4.78038	1.75e-06	7.61e-06	Down
LOC18048146	CICLE_v10022121mg	beta-carotene 3-hydroxylase 1	27.3843	-3.39244	0.490787	-6.91224	4.77e-12	3.45e-11	Down
LOC18041789	CICLE_v10001877mg	peroxidase 64	33.9064	-3.39235	0.433632	-7.82312	5.15e-15	4.52e-14	Down
LOC18038311	CICLE_v10013812mg	uncharacterized LOC18038311	19.7939	-3.3834	0.558188	-6.06141	1.35e-09	8.06e-09	Down
LOC18048701	CICLE_v10020496mg	protein JINGUBANG	210.342	-3.36973	0.180044	-18.7161	3.66e-78	1.86e-76	Down
LOC18034300	CICLE_v10030107mg	uncharacterized protein At3g50808	53.3878	-3.36903	0.353011	-9.54368	1.38e-21	1.72e-20	Down
LOC112098388		benzoate carboxyl methyltransferase-like	5.4063	-3.35759	1.08491	-3.09482	0.0019693	0.00518855	Down
LOC18046274	CICLE_v10019408mg	cation/calcium exchanger 1	227.732	-3.34086	0.176709	-18.906	1.02e-79	5.39e-78	Down
LOC112097348		uncharacterized LOC112097348	40.2564	-3.34022	0.394255	-8.47224	2.41e-17	2.4e-16	Down
LOC18048974	CICLE_v10022365mg	homeobox-leucine zipper protein ATHB-12	87.0718	-3.33857	0.275171	-12.1327	7.08e-34	1.4e-32	Down
LOC18041119	CICLE_v10000918mg	isoflavone 2'-hydroxylase	42.9203	-3.33231	0.387385	-8.60207	7.83e-18	8.05e-17	Down
LOC18035208	CICLE_v10029839mg	protein PELPK1	8.67514	-3.31794	0.835999	-3.96884	7.22e-05	0.000248255	Down
LOC112095734		receptor-like protein EIX2	28.6585	-3.29969	0.461558	-7.14904	8.74e-13	6.64e-12	Down
LOC18048035	CICLE_v10024202mg	glutathione gamma-glutamylcysteinyltransferase 3	110.025	-3.29697	0.240703	-13.6972	1.05e-42	2.62e-41	Down
LOC18039515	CICLE_v10012099mg	glucan endo-1	33.9065	-3.29164	0.423841	-7.76622	8.09e-15	7.02e-14	Down
LOC18032180	CICLE_v10004764mg	hexose carrier protein HEX6	114.455	-3.28328	0.232435	-14.1256	2.64e-45	6.99e-44	Down
LOC18034170	CICLE_v10028722mg	uncharacterized LOC18034170	8.12697	-3.26204	0.885342	-3.6845	0.000229156	0.00072331	Down
LOC18034318	CICLE_v10029021mg	uncharacterized LOC18034318	18.153	-3.25842	0.570936	-5.70715	1.15e-08	6.36e-08	Down
LOC18049951	CICLE_v10024433mg	gibberellin 2-beta-dioxygenase 2	28.4289	-3.25642	0.476784	-6.82998	8.49e-12	6.03e-11	Down
LOC112099310		cucumisin-like	22.9841	-3.25554	0.530749	-6.13386	8.58e-10	5.2e-09	Down
LOC18047847	CICLE_v10022050mg	chitinase 4	39.5528	-3.24998	0.392585	-8.2784	1.25e-16	1.19e-15	Down
LOC18042995	CICLE_v10002074mg	F-box protein PP2-B15	45.6375	-3.23368	0.360265	-8.97583	2.81e-19	3.17e-18	Down
LOC112096235		receptor-like protein EIX2	8.12359	-3.23271	0.872818	-3.70376	0.000212427	0.000674927	Down
LOC18055167	CICLE_v10008330mg	2-alkenal reductase (NADP(+)-dependent)	37.424	-3.22659	0.417306	-7.73196	1.06e-14	9.11e-14	Down
LOC112098560		uncharacterized LOC112098560	11.4649	-3.22346	0.716561	-4.49851	6.84e-06	2.73e-05	Down
LOC18045169	CICLE_v10031067mg	protein NRT1/ PTR FAMILY 4.6	333.268	-3.21902	0.143494	-22.4332	1.87e-111	1.57e-109	Down
LOC18039490	CICLE_v10011384mg	laccase-7	664.79	-3.21086	0.106317	-30.2009	2.3e-200	5.41e-198	Down
LOC18052122	CICLE_v10017683mg	caffeic acid 3-O-methyltransferase	62.7809	-3.21036	0.315888	-10.163	2.9e-24	4.04e-23	Down
LOC18043866		probable inactive purple acid phosphatase 27	11.1589	-3.19702	0.73838	-4.32978	1.49e-05	5.68e-05	Down
LOC18040100	CICLE_v10011508mg	uncharacterized LOC18040100	77.3591	-3.18981	0.281322	-11.3386	8.45e-30	1.47e-28	Down
LOC18035833	CICLE_v10026484mg	ras-related protein Rab7	6.43743	-3.18622	0.972511	-3.27628	0.00105185	0.00293802	Down
LOC18050970		UDP-glycosyltransferase 90A1	326.952	-3.18189	0.141323	-22.515	2.96e-112	2.5e-110	Down
LOC18045695	CICLE_v10031247mg	cytochrome P450 71B34	136.487	-3.17132	0.20918	-15.1607	6.44e-52	1.97e-50	Down
LOC18034494	CICLE_v10029422mg	pathogenesis-related protein 1B	22339.3	-3.16701	0.0617281	-51.3058	0	0	Down
LOC18052966	CICLE_v10016947mg	mavicyanin	320.728	-3.16691	0.142008	-22.3009	3.62e-110	2.99e-108	Down
LOC18041447	CICLE_v10001620mg	protein SRG1	19.044	-3.16557	0.566203	-5.59089	2.26e-08	1.21e-07	Down
LOC18034383	CICLE_v10027874mg	potassium transporter 1	52.9813	-3.15368	0.3344	-9.43084	4.07e-21	4.99e-20	Down
LOC18035994	CICLE_v10024701mg	ABC transporter G family member 29	4519.74	-3.14589	0.0732462	-42.9496	0	0	Down
LOC18036114	CICLE_v10026955mg	probable glucan 1	729.773	-3.14319	0.100935	-31.1406	6.8e-213	1.77e-210	Down
LOC18055086	CICLE_v10009352mg	NEP1-interacting protein 1	182.116	-3.14302	0.182248	-17.2459	1.2e-66	5.11e-65	Down
LOC18036728	CICLE_v10026655mg	uncharacterized LOC18036728	15.4147	-3.14211	0.622843	-5.04479	4.54e-07	2.12e-06	Down
LOC18047250	CICLE_v10019760mg	O-glucosyltransferase rumi homolog	6.06973	-3.12712	0.959504	-3.2591	0.00111768	0.00310524	Down
LOC18043663	CICLE_v10033321mg	cytochrome P450 CYP749A22	358.602	-3.12671	0.137079	-22.8096	3.69e-115	3.18e-113	Down
LOC18039578	CICLE_v10012094mg	uncharacterized LOC18039578	118.657	-3.1226	0.230579	-13.5424	8.78e-42	2.13e-40	Down
LOC18046385	CICLE_v10022439mg	disease resistance response protein 206	10.548	-3.12196	0.736399	-4.23949	2.24e-05	8.33e-05	Down
LOC18042829	CICLE_v10003795mg	laccase-15	30.5651	-3.12112	0.443199	-7.04225	1.89e-12	1.41e-11	Down
LOC18044121	CICLE_v10031051mg	protein NRT1/ PTR FAMILY 5.1	51.5519	-3.11908	0.331497	-9.4091	5e-21	6.11e-20	Down
LOC18045101	CICLE_v10032154mg	annexin-like protein RJ4	320.634	-3.11877	0.146654	-21.2662	2.33e-100	1.66e-98	Down
LOC18054719	CICLE_v10010711mg	subtilisin-like protease SBT5.3	192.94	-3.11709	0.180773	-17.2431	1.26e-66	5.35e-65	Down
LOC18031182	CICLE_v10030447mg	BURP domain protein USPL1	62.5319	-3.11705	0.557946	-5.58666	2.31e-08	1.24e-07	Down
LOC18035049	CICLE_v10030273mg	pathogenesis-related protein 1A	7510.13	-3.11671	0.0641454	-48.5881	0	0	Down
LOC18055119	CICLE_v10010637mg	cytochrome P450 71D9	30.1747	-3.10982	0.432222	-7.19494	6.25e-13	4.78e-12	Down
LOC18033293	CICLE_v10005899mg	remorin	195.089	-3.10316	0.185799	-16.7017	1.27e-62	4.96e-61	Down
LOC18055374	CICLE_v10010541mg	beta-galactosidase 7	5.76106	-3.09925	1.03494	-2.99462	0.00274787	0.00702384	Down
LOC18041198	CICLE_v10000845mg	cytochrome P450 CYP82D47	18.9917	-3.08968	0.575681	-5.367	8.01e-08	4.09e-07	Down
LOC18040074	CICLE_v10010967mg	probable LRR receptor-like serine/threonine-protein kinase At3g47570	11.7585	-3.07068	0.684987	-4.48283	7.37e-06	2.93e-05	Down
LOC18044388	CICLE_v10033360mg	putative xyloglucan endotransglucosylase/hydrolase protein 1	11.5846	-3.04672	0.69898	-4.35881	1.31e-05	5.03e-05	Down
LOC18041463	CICLE_v10000950mg	protein DETOXIFICATION 27	46.0853	-3.04396	0.35695	-8.52768	1.49e-17	1.51e-16	Down
LOC18052467	CICLE_v10018297mg	cytochrome P450 83B1	19.327	-3.0435	1.04671	-2.90768	0.0036412	0.00901205	Down
LOC18050399	CICLE_v10014926mg	protein DETOXIFICATION 40	115.045	-3.04149	0.230122	-13.2169	7.01e-40	1.61e-38	Down
LOC18054704	CICLE_v100104712mg	receptor-like protein EIX1	7.35007	-3.03883	0.914335	-3.32354	0.000888822	0.00251805	Down
LOC18038596	CICLE_v100120042mg	aldose 1-epimerase	74.6196	-3.03669	0.283676	-10.7048	9.66e-27	1.49e-25	Down
LOC18039489	CICLE_v10011377mg	laccase-7	648.75	-3.02065	0.102705	-29.4109	3.98e-190	8.16e-188	Down
LOC18034851	CICLE_v10030088mg	transcription repressor OFP6	20.1209	-3.01966	0.531612	-5.68019	1.35e-08	7.37e-08	Down
LOC18036793	CICLE_v10026001mg	codeine O-demethylase	9.76298	-3.01774	0.758818	-3.97689	6.98e-05	0.000240382	Down
LOC18049857	CICLE_v10020104mg	probable GABA transporter 2	184.693	-3.01661	0.180681	-16.6958	1.41e-62	5.46e-61	Down
LOC18041328	CICLE_v10003699mg	GATA transcription factor 7	42.8184	-3.01449	0.358894	-8.39939	4.49e-17	4.4e-16	Down
LOC18034223	CICLE_v10028253mg	cytochrome P450 94C1	42.4767	-3.01266	0.359435	-8.38167	5.22e-17	5.1e-16	Down
LOC18031321	CICLE_v10006519mg	agamous-like MADS-box protein AGL80	39.9603	-3.00991	0.374209	-8.04339	8.74e-16	7.97e-15	Down
LOC18037129	CICLE_v10027059mg	indole-3-pyruvate monooxygenase YUCCA2	9.71207	-3.00805	0.778231	-3.86524	0.000110979	0.000370337	Down
LOC18043143		disease resistance protein At4g27190	45.7866	-3.0017	0.371985	-8.06942	7.06e-16	6.49e-15	Down
LOC18034807	CICLE_v10030122mg	protein CASPARIAN STRIP INTEGRITY FACTOR 1	11.2944	-3.00117	0.700088	-4.28684	1.81e-05	6.81e-05	Down
LOC18031518	CICLE_v10004798mg	hexose carrier protein HEX6	465.897	-2.99946	0.120484	-24.8951	8.41e-137	9.05e-135	Down
LOC18046762	CICLE_v10023578mg	NAC domain-containing protein 92	142.496	-2.99382	0.209626	-14.2817	2.85e-46	7.7e-45	Down
LOC18036649	CICLE_v10025921mg	peroxisomal (S)-2-hydroxy-acid oxidase GLO4	25.3982	-2.99235	0.467838	-6.39613	1.59e-10	1.02e-09	Down
LOC18052952	CICLE_v10015302mg	omega-hydroxypalmitate O-feruloyl transferase	7.1407	-2.98914	0.877509	-3.4064	0.000658262	0.00191208	Down
LOC18055735	CICLE_v10007894mg	rho guanine nucleotide exchange factor 8	6.85222	-2.98174	0.915632	-3.25648	0.00112803	0.00313154	Down
LOC18040095	CICLE_v10012382mg	aquaporin NIP2-1	330.868	-2.96513	0.138201	-21.4553	4.08e-102	2.97e-100	Down
LOC112098456		uncharacterized LOC112098456	14.9657	-2.95904	0.596543	-4.96031	7.04e-07	3.21e-06	Down
LOC18042696	CICLE_v10001013mg	anthocyanidin 3-O-glucosyltransferase 5	5.62358	-2.95163	1.00266	-2.94379	0.00324217	0.00813941	Down
LOC18040698	CICLE_v10003375mg	GDSL esterase/lipase At5g03980	17.3232	-2.93797	0.58445	-5.0269	4.98e-07	2.32e-06	Down
LOC18055198	CICLE_v10007552mg	oligopeptide transporter 1	6.67933	-2.93542	0.894463	-3.28177	0.00103157	0.00288556	Down
LOC18053150	CICLE_v10017226mg	uncharacterized LOC18053150	216.67	-2.92487	0.167066	-17.5073	1.26e-68	5.48e-67	Down
LOC18050767	CICLE_v10015199mg	methanol O-anthraniloyltransferase	1811.41	-2.90039	0.0769852	-37.6746	0	0	Down
LOC18041352	CICLE_v10001085mg	LL-diaminopimelate aminotransferase	611.709	-2.8911	0.10776	-26.8292	1.48e-158	2.17e-156	Down
LOC18040964	CICLE_v10000349mg	CO(2)-response secreted protease	718.664	-2.88785	0.0984435	-29.3351	3.71e-189	7.44e-187	Down
LOC18039542	CICLE_v10011362mg	laccase-17	10.2591	-2.8835	0.723747	-3.98414	6.77e-05	0.000233838	Down
LOC18037511	CICLE_v10025114mg	heat shock 70 kDa protein 5	40.7004	-2.8777	0.364054	-7.90459	2.69e-15	2.4e-14	Down
LOC18033740	CICLE_v10029950mg	pathogenesis-related protein 1	1630.06	-2.87556	0.0772903	-37.2047	5.72e-303	2.9e-300	Down
LOC18047791	CICLE_v10024135mg	protein trichome birefringence-like 41	20.7733	-2.87448	0.506211	-5.67843	1.36e-08	7.44e-08	Down
LOC18031378	CICLE_v10005385mg	gibberellin 2-beta-dioxygenase 2	54.2094	-2.87351	0.328086	-8.75842	1.98e-18	2.12e-17	Down
LOC18048328	CICLE_v10021848mg	uncharacterized protein At4g00950	6.30415	-2.86533	0.934527	-3.06608	0.00216887	0.00566327	Down
LOC18045029	CICLE_v10030608mg	putative U-box domain-containing protein 42	73.4792	-2.86456	0.271943	-10.5337	6.04e-26	9.04e-25	Down
LOC18034647	CICLE_v10029053mg	BURP domain-containing protein BNM2A	450.826	-2.86383	0.120537	-23.7589	8.89e-125	8.44e-123	Down
LOC18031550	CICLE_v10006092mg	18.1 kDa class I heat shock protein	40.1712	-2.86354	0.361183	-7.92823	2.22e-15	1.99e-14	Down
LOC18045408	CICLE_v10033645mg	bidirectional sugar transporter SWEET10	767.251	-2.85965	0.094891	-30.1361	1.63e-199	3.74e-197	Down
LOC18052533	CICLE_v10017690mg	UDP-glycosyltransferase 74F2	6.58669	-2.8572	0.896369	-3.18753	0.00143495	0.0039051	Down
LOC18038108	CICLE_v10013138mg	protein GLUTAMINE DUMPER 6	6.4144	-2.85192	0.908214	-3.14014	0.00168866	0.00452211	Down
LOC18031187	CICLE_v10005324mg	putative glucan endo-1	34758.9	-2.84793	0.058486	-48.6941	0	0	Down
LOC18046975	CICLE_v10020085mg	tryptophan aminotransferase-related protein 2	442.959	-2.84409	0.127739	-22.2649	8.1e-110	6.58e-108	Down
LOC18055332	CICLE_v10010641mg	protein NRT1/ PTR FAMILY 1.2	10.1865	-2.83967	0.723841	-3.92306	8.74e-05	0.000296668	Down
LOC18036784	CICLE_v10026754mg	dormancy-associated protein homolog 4	13.7187	-2.83607	0.624314	-4.5427	5.55e-06	2.25e-05	Down
LOC18050858	CICLE_v10018262mg	beta-xylosidase/alpha-L-arabinofuranosidase 1	19.1634	-2.83553	0.530807	-5.34193	9.2e-08	4.65e-07	Down
LOC18054484	CICLE_v10010516mg	cytokinin dehydrogenase 3	8.82114	-2.82424	0.799088	-3.53433	0.000408807	0.0012363	Down
LOC18046482	CICLE_v10024188mg	C2 domain-containing protein At1g63220	54.7981	-2.81762	0.315974	-8.91727	4.78e-19	5.31e-18	Down
LOC18053314	CICLE_v10017700mg	probable aquaporin NIP-type	11.4264	-2.81729	0.670973	-4.19881	2.68e-05	9.85e-05	Down
LOC18043674	CICLE_v10033382mg	transcription factor TCP12	11.3785	-2.81486	0.678139	-4.15086	3.31e-05	0.000120088	Down
LOC18052469	CICLE_v10015207mg	tryptophan synthase beta chain 1	1940.68	-2.79534	0.0702344	-39.8001	0	0	Down
LOC18044309	CICLE_v100336871mg	palmitoyl-acyl carrier protein thioesterase	7.38604	-2.7797	0.82413	-3.37289	0.000743827	0.00213743	Down
LOC18037583	CICLE_v10027088mg	uncharacterized LOC18037583	267.054	-2.77865	0.146179	-19.0086	1.45e-80	7.84e-79	Down
LOC18053328	CICLE_v10014693mg	polyphenol oxidase	20.8592	-2.7748	0.519299	-5.34336	9.12e-08	4.62e-07	Down
LOC18034799	CICLE_v10030052mg	transcription factor FER-LIKE IRON DEFICIENCY-INDUCED TRANSCRIPTION FACTOR	48.9255	-2.77118	0.326529	-8.48679	2.12e-17	2.12e-16	Down
LOC18044452	CICLE_v10031163mg	glycerol-3-phosphate acyltransferase 1	885.47	-2.77075	0.0889425	-31.1521	4.75e-213	1.25e-210	Down
LOC18038293	CICLE_v10011188mg	protein CNGC15b	14.5594	-2.75821	0.5955	-4.63175	3.63e-06	1.51e-05	Down
LOC18039039	CICLE_v10013568mg	uncharacterized LOC18039039	165.606	-2.75588	0.179376	-15.3637	2.87e-53	9.06e-52	Down
LOC18033025	CICLE_v10004817mg	endoglucanase 4	65.4142	-2.75543	0.28758	-9.58145	9.57e-22	1.21e-20	Down
LOC18036740	CICLE_v10026439mg	VQ motif-containing protein 11	77.2283	-2.75514	0.27054	-10.1839	2.34e-24	3.28e-23	Down
LOC18050014	CICLE_v10023307mg	NDR1/HIN1-like protein 6	170.573	-2.75219	0.180017	-15.2885	9.12e-53	2.84e-51	Down
LOC18046774	CICLE_v10021699mg	transcription factor MYB13	172.973	-2.75212	0.18326	-15.0176	5.63e-51	1.7e-49	Down
LOC18047368	CICLE_v10023625mg	F-box/kelch-repeat protein At1g74510	134.036	-2.75189	0.198834	-13.8402	1.46e-43	3.71e-42	Down
LOC18035913	CICLE_v10026151mg	aquaporin NIP6-1	1198.62	-2.74865	0.0809615	-33.9501	1.22e-252	4.19e-250	Down
LOC18038248	CICLE_v10013132mg	putative lipid-transfer protein DIR1	15.5332	-2.74632	0.601358	-4.56686	4.95e-06	2.02e-05	Down
LOC18047431	CICLE_v10022832mg	14 kDa proline-rich protein DC2.15	6170.34	-2.74458	0.0773875	-35.4654	1.68e-275	6.47e-273	Down
LOC112099291		uncharacterized LOC112099291	8.40225	-2.73483	0.782124	-3.49668	0.000471095	0.00140635	Down
LOC18053456	CICLE_v10016694mg	uncharacterized LOC18053456	146.372	-2.73438	0.195633	-13.9771	2.15e-44	5.61e-43	Down
LOC18051698	CICLE_v10018189mg	TMV resistance protein N	144.583	-2.72574	0.198172	-13.7545	4.79e-43	1.2e-41	Down
LOC112101211		uncharacterized LOC112101211	26.1851	-2.72183	0.435611	-6.2483	4.15e-10	2.58e-09	Down
LOC18033337	CICLE_v10005987mg	two-component response regulator ARR9	136.674	-2.71259	0.200564	-13.5248	1.12e-41	2.7e-40	Down
LOC18033692	CICLE_v10028058mg	probable indole-3-acetic acid-amido synthetase GH3.1	31.4151	-2.70817	0.410896	-6.59088	4.37e-11	2.93e-10	Down
LOC18048360	CICLE_v10023354mg	agamous-like MADS-box protein AGL12	6.96185	-2.70091	0.863958	-3.12621	0.00177076	0.00471639	Down
LOC18034203	CICLE_v10028122mg	cytochrome P450 84A1	2331.73	-2.69113	0.0680835	-39.5269	0	0	Down
LOC18039076	CICLE_v10010930mg	ABC transporter B family member 15	68.9519	-2.67536	0.289434	-9.24341	2.39e-20	2.84e-19	Down
LOC18052860	CICLE_v10015905mg	purple acid phosphatase 8	469.81	-2.67405	0.116745	-22.9051	4.13e-116	3.64e-114	Down
LOC18037283	CICLE_v10026510mg	probable calcium-binding protein CML41	320.665	-2.66937	0.133174	-20.0443	2.26e-89	1.38e-87	Down
LOC18031263	CICLE_v10004757mg	carboxyl-terminal-processing peptidase 3	2050.66	-2.66874	0.0681139	-39.1806	0	0	Down
LOC18034327	CICLE_v10027866mg	uncharacterized LOC18034327	16.152	-2.66657	0.559043	-4.76988	1.84e-06	8e-06	Down
LOC18039484	CICLE_v10010905mg	pleiotropic drug resistance protein 3	251.507	-2.65628	0.154949	-17.143	7.09e-66	2.96e-64	Down
LOC18035881	CICLE_v10026007mg	cinnamoyl-CoA reductase 1	7945.9	-2.65189	0.0610961	-43.4052	0	0	Down
LOC18044716	CICLE_v10031291mg	protein DA1-related 2	333.513	-2.65185	0.128628	-20.6163	1.96e-94	1.27e-92	Down
LOC112097678		probable terpene synthase 9	21.1451	-2.64964	0.527898	-5.01923	5.19e-07	2.41e-06	Down
LOC18043513	CICLE_v10031316mg	protein HOTHEAD	65.2266	-2.64948	0.279061	-9.49425	2.22e-21	2.75e-20	Down
LOC18042706	CICLE_v10001060mg	serine carboxypeptidase-like 2	89.4622	-2.64575	0.246629	-10.7277	7.55e-27	1.17e-25	Down
LOC18040648	CICLE_v10001439mg	branched-chain-amino-acid aminotransferase 2	39.4952	-2.64462	0.357424	-7.39911	1.37e-13	1.1e-12	Down
LOC18034370	CICLE_v10028129mg	protein ROOT HAIR SPECIFIC 17	174.139	-2.64368	0.18482	-14.3041	2.06e-46	5.59e-45	Down
LOC18051942	CICLE_v10016699mg	protein LIGHT-DEPENDENT SHORT HYPOCOTYLS 10	13.8248	-2.64346	0.636861	-4.15077	3.31e-05	0.00012011	Down
LOC18047568	CICLE_v10019376mg	probable pectinesterase/pectinesterase inhibitor 61	3185.84	-2.64338	0.0611179	-43.2505	0	0	Down
LOC18032302	CICLE_v10005996mg	protein DMP2	13.6948	-2.63845	0.594502	-4.43808	9.08e-06	3.56e-05	Down
LOC18054157	CICLE_v10008778mg	probable xyloglucan endotransglucosylase/hydrolase protein 23	13.6095	-2.63255	0.611952	-4.30189	1.69e-05	6.38e-05	Down
LOC18033949	CICLE_v10028039mg	probable L-type lectin-domain containing receptor kinase S.5	84.2806	-2.63185	0.242846	-10.8375	2.29e-27	3.63e-26	Down
LOC18045300	CICLE_v10032394mg	methylesterase 1	50.2488	-2.62864	0.317638	-8.27561	1.28e-16	1.22e-15	Down
LOC18054492	CICLE_v10008116mg	heat shock factor protein HSF30	47.4627	-2.6204	0.332214	-7.88769	3.08e-15	2.74e-14	Down
LOC18049389	CICLE_v10024484mg	putative F-box protein At5g55150	20.4813	-2.61997	0.499968	-5.24027	1.6e-07	7.86e-07	Down
LOC18036978	CICLE_v10026256mg	strigolactone esterase D14	117.601	-2.61625	0.211951	-12.3437	5.27e-35	1.08e-33	Down
LOC18044866	CICLE_v10032157mg	putative serine/threonine-protein kinase	14.3953	-2.61185	0.577812	-4.52024	6.18e-06	2.48e-05	Down
LOC18039740	CICLE_v10013378mg	lactosylceramide 4-alpha-galactosyltransferase	24.3943	-2.6105	0.452107	-5.77407	7.74e-09	4.34e-08	Down
LOC18038015	CICLE_v10011381mg	protein NRT1/ PTR FAMILY 8.1	1220.52	-2.60692	0.0780407	-33.4047	1.17e-244	3.83e-242	Down
LOC18035355	CICLE_v10028239mg	geraniol 8-hydroxylase	1429.75	-2.60276	0.0744862	-34.9429	1.66e-267	6.16e-265	Down
LOC18035854	CICLE_v10025255mg	ATP-dependent 6-phosphofructokinase 6	75.2419	-2.59404	0.255879	-10.1378	3.76e-24	5.21e-23	Down
LOC18038754	CICLE_v10012455mg	tropinone reductase-like 1	1980.64	-2.59339	0.0726263	-35.7087	2.9e-279	1.16e-276	Down
LOC112095424	CICLE_v10004020mg	BAHD acyltransferase BIA1-like	58.6212	-2.59289	0.291696	-8.88901	6.17e-19	6.8e-18	Down
LOC18052413	CICLE_v10016798mg	zinc finger protein CONSTANS-LIKE 4	53.8756	-2.59114	0.305626	-8.47815	2.29e-17	2.28e-16	Down
LOC112096900		probable disease resistance protein At4g14610	7.8078	-2.57655	0.816421	-3.15591	0.00159999	0.00430499	Down
LOC18055889		uncharacterized LOC18055889	228.84	-2.57513	0.153334	-16.7943	2.69e-63	1.07e-61	Down
LOC18034728	CICLE_v10029580mg	uncharacterized protein Mb0911c	14.9236	-2.56828	0.577731	-4.44547	8.77e-06	3.45e-05	Down
LOC18037417	CICLE_v10025272mg	UDP-glucuronate:xylan alpha-glucuronosyltransferase 1	311.287	-2.56586	0.134658	-19.0546	6.01e-81	3.29e-79	Down
LOC18035573	CICLE_v10029905mg	expansin-like A2	7.5874	-2.54494	0.793364	-3.20778	0.00133762	0.00366506	Down
LOC18048185	CICLE_v10022827mg	basic blue protein	101.073	-2.54003	0.225098	-11.2841	1.57e-29	2.71e-28	Down
LOC112098486		(R)-limonene synthase 1	63.7278	-2.5322	0.273204	-9.26855	1.89e-20	2.25e-19	Down
LOC18040695	CICLE_v10001564mg	calcium uniporter protein 4	1538.15	-2.53113	0.0755995	-33.4808	9.17e-246	3.05e-243	Down
LOC18047689	CICLE_v10022581mg	auxin-responsive protein SAUR15	426.651	-2.53028	0.127698	-19.8145	2.23e-87	1.33e-85	Down
LOC112100303		uncharacterized LOC112100303	60.5866	-2.52293	0.303814	-8.3042	1e-16	9.66e-16	Down
LOC18054780	CICLE_v10008198mg	protein NRT1/ PTR FAMILY 6.2	411.036	-2.50833	0.117077	-21.4247	7.87e-102	5.7e-100	Down
LOC18035157	CICLE_v10028277mg	geraniol 8-hydroxylase	17.6728	-2.5016	0.516859	-4.84	1.3e-06	5.76e-06	Down
LOC18049638	CICLE_v100239741mg	probable serine/threonine-protein kinase At1g54610	80.8482	-2.49981	0.248617	-10.0549	8.74e-24	1.19e-22	Down
LOC18046304	CICLE_v10024501mg	soluble inorganic pyrophosphatase 1	14.5741	-2.49512	0.568051	-4.39242	1.12e-05	4.35e-05	Down
LOC18051326	CICLE_v10015639mg	uncharacterized LOC18051326	282.945	-2.49334	0.138226	-18.0381	9.78e-73	4.61e-71	Down
LOC18053389	CICLE_v10015069mg	MLO-like protein 12	253.896	-2.49043	0.141695	-17.576	3.76e-69	1.68e-67	Down
LOC18039579	CICLE_v10011307mg	probable serine/threonine-protein kinase WNK5	1193.28	-2.48488	0.0813584	-30.5424	7.13e-205	1.74e-202	Down
LOC18050973	CICLE_v10017539mg	homeobox-leucine zipper protein HAT5	528.004	-2.48131	0.103968	-23.866	6.9e-126	6.62e-124	Down
LOC18041363	CICLE_v10000886mg	cytochrome P450 83B1	11.4144	-2.47887	0.640355	-3.87109	0.000108352	0.00036242	Down
LOC18039420	CICLE_v10013492mg	thaumatin-like protein 1	21.7775	-2.47773	0.468514	-5.28849	1.23e-07	6.15e-07	Down
LOC18043495	CICLE_v10030714mg	receptor-like protein kinase HERK 1	68.6773	-2.47635	0.265737	-9.31881	1.18e-20	1.41e-19	Down
LOC18036546	CICLE_v10026376mg	protein TIFY 10A	1681.89	-2.47019	0.0820848	-30.0931	5.97e-199	1.35e-196	Down
LOC18052201	CICLE_v10015469mg	fasciclin-like arabinogalactan protein 2	203.225	-2.46909	0.168351	-14.6663	1.06e-48	3.02e-47	Down
LOC18034093	CICLE_v10030300mg	pathogenesis-related protein 1A	769.864	-2.46795	0.0991423	-24.893	8.87e-137	9.49e-135	Down
LOC18038112	CICLE_v10011097mg	putative receptor protein kinase ZmPK1	138.19	-2.46736	0.191214	-12.9036	4.29e-38	9.5e-37	Down
LOC18035606	CICLE_v10029064mg	BURP domain-containing protein BNM2A	41.9864	-2.46562	0.333171	-7.40044	1.36e-13	1.09e-12	Down
LOC18044312	CICLE_v10032833mg	uncharacterized LOC18044312	48.1057	-2.46457	0.311068	-7.92294	2.32e-15	2.08e-14	Down
LOC18040986	CICLE_v10002708mg	E3 ubiquitin-protein ligase ATL23	55.238	-2.46274	0.295683	-8.32898	8.15e-17	7.9e-16	Down
LOC18033861	CICLE_v10029506mg	copper transporter 1	123.8	-2.46256	0.198687	-12.3942	2.81e-35	5.8e-34	Down
LOC18034686	CICLE_v10029482mg	uncharacterized LOC18034686	54.6533	-2.45407	0.298488	-8.22165	2.01e-16	1.89e-15	Down
LOC18040073	CICLE_v10011359mg	probable LRR receptor-like serine/threonine-protein kinase At3g47570	24.421	-2.4523	0.43617	-5.62235	1.88e-08	1.02e-07	Down
LOC18050641	CICLE_v10014639mg	NCED5	831.064	-2.45194	0.089311	-27.4539	6.24e-166	9.86e-164	Down
LOC18051087	CICLE_v10015341mg	CDP-diacylglycerol--serine O-phosphatidyltransferase 1	527.696	-2.45009	0.110344	-22.2041	3.13e-109	2.52e-107	Down
LOC18055993	CICLE_v10007368mg	plasma membrane ATPase 4	2190.32	-2.44935	0.0665648	-36.7965	2.1e-296	9.86e-294	Down
LOC18035933	CICLE_v10025091mg	lysM domain receptor-like kinase 3	557.228	-2.44111	0.104422	-23.3773	7.27e-121	6.67e-119	Down
LOC18035086	CICLE_v10029901mg	probable sugar phosphate/phosphate translocator At3g11320	58.0611	-2.44033	0.285198	-8.55662	1.16e-17	1.18e-16	Down
LOC18036876	CICLE_v10025476mg	linamarin synthase 1	55.5604	-2.43762	0.301695	-8.07978	6.49e-16	5.97e-15	Down
LOC18043070	CICLE_v10003255mg	NAC domain-containing protein 30	20.0746	-2.43547	0.482724	-5.04527	4.53e-07	2.12e-06	Down
LOC18053658	CICLE_v10010778mg	dynein light chain	18.0641	-2.4344	0.507878	-4.79328	1.64e-06	7.18e-06	Down
LOC18040170	CICLE_v10002984mg	gibberellin-regulated protein 1	1322.09	-2.4332	0.0806528	-30.1688	6.07e-200	1.41e-197	Down
LOC18046963	CICLE_v10022186mg	GEM-like protein 2	12.1051	-2.42642	0.631229	-3.84397	0.000121061	0.000401448	Down
LOC112096118		auxin-responsive protein SAUR68-like	15.9267	-2.42018	0.544882	-4.44166	8.93e-06	3.51e-05	Down
LOC18050768	CICLE_v10015163mg	methanol O-anthraniloyltransferase	231.436	-2.41956	0.150834	-16.0412	6.58e-58	2.29e-56	Down
LOC18046174		ent-copalyl diphosphate synthase	11.9005	-2.41837	0.621992	-3.88811	0.000101028	0.000339336	Down
LOC18040694	CICLE_v10001416mg	cyclin-D3-1	1338.77	-2.41228	0.0858361	-28.1034	8.91e-174	1.48e-171	Down
LOC112098452		putative disease resistance protein RGA4	33.545	-2.40498	0.401988	-5.98271	2.19e-09	1.29e-08	Down
LOC112101168		probable caffeine synthase 4	32.1279	-2.40347	0.406502	-5.91256	3.37e-09	1.95e-08	Down
LOC18033190	CICLE_v10007113mg	21 kDa protein	172.781	-2.39502	0.185321	-12.9236	3.31e-38	7.35e-37	Down
LOC112096209		probable carboxylesterase 12	9.01562	-2.39319	0.732233	-3.26835	0.00108177	0.00301548	Down
LOC18043130	CICLE_v10002010mg	homeobox protein 2	209.076	-2.39055	0.163312	-14.638	1.61e-48	4.55e-47	Down
LOC18053801	CICLE_v10010546mg	coumarin 8-geranyltransferase 1b	102.968	-2.38692	0.214208	-11.143	7.75e-29	1.3e-27	Down
LOC18043425	CICLE_v10031507mg	protein JINGUBANG	142.299	-2.38486	0.187679	-12.7071	5.4e-37	1.16e-35	Down
LOC18051181	CICLE_v10015798mg	ervatamin-C	10.6418	-2.38311	0.647044	-3.68307	0.000230441	0.00072689	Down
LOC18040037	CICLE_v10012329mg	protein SODIUM POTASSIUM ROOT DEFECTIVE 2	89.9743	-2.38266	0.228272	-10.4378	1.67e-25	2.45e-24	Down
LOC18046037	CICLE_v10024610mg	LRR receptor-like serine/threonine-protein kinase FLS2	455.314	-2.38107	0.109954	-21.6551	5.44e-104	4.08e-102	Down
LOC112100296		uncharacterized LOC112100296	219.849	-2.38088	0.1501	-15.862	1.16e-56	3.87e-55	Down
LOC18048985	CICLE_v10023551mg	cucumisin	2151.41	-2.37886	0.0645416	-36.8578	2.2e-297	1.06e-294	Down
LOC18034552	CICLE_v10028965mg	probable CCR4-associated factor 1 homolog 11	427.232	-2.3756	0.1152	-20.6215	1.76e-94	1.15e-92	Down
LOC18043758	CICLE_v100329471mg	uncharacterized LOC18043758	57.3869	-2.37538	0.283936	-8.36592	5.96e-17	5.81e-16	Down
LOC18041300	CICLE_v10003580mg	probable cytochrome c biosynthesis protein	105.005	-2.37435	0.224401	-10.5808	3.66e-26	5.53e-25	Down
LOC18033565	CICLE_v10004369mg	beta-D-xylosidase 1	540.038	-2.3718	0.101345	-23.4033	3.96e-121	3.65e-119	Down
LOC18041854	CICLE_v10001946mg	isoflavone reductase homolog TP7	252.607	-2.36498	0.158005	-14.9677	1.19e-50	3.58e-49	Down
LOC18052861	CICLE_v10015904mg	purple acid phosphatase 8	81.187	-2.36403	0.244973	-9.65015	4.91e-22	6.25e-21	Down
LOC18049402	CICLE_v10022108mg	germin-like protein subfamily 1 member 17	121.751	-2.3623	0.204321	-11.5617	6.44e-31	1.16e-29	Down
LOC18034178	CICLE_v10028412mg	vacuolar cation/proton exchanger 3	13.5872	-2.36077	0.576081	-4.09798	4.17e-05	0.000148913	Down
LOC18040203	CICLE_v10000363mg	subtilisin-like protease SBT1.7	44974.3	-2.3561	0.05442	-43.2948	0	0	Down
LOC18040202	CICLE_v100035141mg	coiled-coil domain-containing protein SCD2	145.536	-2.35599	0.18505	-12.7317	3.94e-37	8.55e-36	Down
LOC18034291	CICLE_v10029608mg	uncharacterized LOC18034291	185.58	-2.35485	0.165614	-14.2189	6.99e-46	1.87e-44	Down
LOC18053263	CICLE_v10016074mg	uncharacterized LOC18053263	891.858	-2.3539	0.0911477	-25.8252	4.63e-147	5.79e-145	Down
LOC18046357	CICLE_v10024572mg	sugar transporter ERD6-like 7	30.1664	-2.35293	0.40618	-5.79282	6.92e-09	3.9e-08	Down
LOC18036540	CICLE_v10025139mg	LRR receptor-like serine/threonine-protein kinase GSO1	18.9872	-2.35061	0.487773	-4.81906	1.44e-06	6.36e-06	Down
LOC18043816	CICLE_v10030615mg	putative receptor-like protein kinase At3g47110	44.3136	-2.34897	0.326536	-7.19359	6.31e-13	4.83e-12	Down
LOC18046412	CICLE_v10024151mg	uncharacterized LOC18046412	52.4726	-2.34745	0.298085	-7.87512	3.4e-15	3.02e-14	Down
LOC18031356	CICLE_v10005750mg	ethylene-responsive transcription factor ERF105	115.218	-2.34658	0.200304	-11.7151	1.07e-31	1.98e-30	Down
LOC18033870	CICLE_v10028100mg	protein NUCLEAR FUSION DEFECTIVE 4	688.857	-2.34461	0.0980344	-23.9162	2.08e-126	2e-124	Down
LOC18053261	CICLE_v10016287mg	chlorophyll a-b binding protein of LHCII type 1	445.799	-2.33301	0.119153	-19.58	2.29e-85	1.33e-83	Down
LOC18034529	CICLE_v10028036mg	laccase-17	32.441	-2.32956	0.385936	-6.03613	1.58e-09	9.38e-09	Down
LOC18041358	CICLE_v10003923mg	non-functional pseudokinase ZED1	33.1575	-2.32489	0.389268	-5.97246	2.34e-09	1.37e-08	Down
LOC18047533	CICLE_v10022533mg	protein phosphatase inhibitor 2	55.5106	-2.31609	0.289105	-8.01126	1.14e-15	1.03e-14	Down
LOC18037731	CICLE_v10027154mg	agamous-like MADS-box protein AGL61	119.421	-2.3143	0.213978	-10.8156	2.9e-27	4.6e-26	Down
LOC18053139	CICLE_v10014231mg	LEAF RUST 10 DISEASE-RESISTANCE LOCUS RECEPTOR-LIKE PROTEIN KINASE-like 2.1	39.4516	-2.31376	0.337575	-6.85406	7.18e-12	5.12e-11	Down
LOC18044465	CICLE_v10030982mg	protein NRT1/ PTR FAMILY 2.13	1192.73	-2.31325	0.0778515	-29.7136	5.12e-194	1.08e-191	Down
LOC18052996	CICLE_v10014684mg	protein NUCLEAR FUSION DEFECTIVE 4	558.693	-2.31093	0.103941	-22.2331	1.64e-109	1.33e-107	Down
LOC18036276	CICLE_v10026552mg	metallothiol transferase FosB	65.4416	-2.30752	0.264564	-8.72195	2.73e-18	2.91e-17	Down
LOC18037019	CICLE_v10025074mg	probable rhamnogalacturonate lyase B	8.4311	-2.30582	0.728251	-3.16625	0.00154419	0.0041694	Down
LOC18033611	CICLE_v10028674mg	pectin acetylesterase 10	1464.21	-2.30362	0.0783506	-29.4015	5.26e-190	1.07e-187	Down
LOC18032642	CICLE_v10005061mg	probable protein phosphatase 2C 40	459.693	-2.29018	0.110291	-20.7648	9e-96	6.03e-94	Down
LOC18043635	CICLE_v10033380mg	zinc finger protein ZAT5	9.87063	-2.28662	0.705791	-3.23979	0.00119616	0.00330422	Down
LOC18049448	CICLE_v10024384mg	purple acid phosphatase 17	34.2947	-2.28605	0.748543	-3.05401	0.00225807	0.00587903	Down
LOC18046418	CICLE_v10024257mg	probable WRKY transcription factor 43	8.03435	-2.28446	0.771283	-2.9619	0.00305745	0.00773311	Down
LOC18037571	CICLE_v10025415mg	glucan 1	10391.5	-2.28151	0.0485769	-46.967	0	0	Down
LOC112099240		uncharacterized LOC112099240	7.33753	-2.27847	0.784052	-2.90603	0.00366051	0.00905287	Down
LOC18042245	CICLE_v10001502mg	alcohol dehydrogenase 1	80.942	-2.2765	0.240912	-9.44949	3.4e-21	4.19e-20	Down
LOC18035280	CICLE_v10028003mg	U-box domain-containing protein 15	304.028	-2.27647	0.130029	-17.5074	1.26e-68	5.48e-67	Down
LOC18045764	CICLE_v10018876mg	uncharacterized LOC18045764	480.34	-2.27433	0.111848	-20.334	6.43e-92	4.05e-90	Down
LOC18034978	CICLE_v10027955mg	BEL1-like homeodomain protein 1	91.2376	-2.27336	0.241144	-9.4274	4.2e-21	5.15e-20	Down
LOC18039231		probable acyl-activating enzyme 5	2237.18	-2.27139	0.069189	-32.8288	2.29e-236	7e-234	Down
LOC18044118	CICLE_v10032355mg	BTB/POZ domain-containing protein At3g56230	90.8254	-2.26879	0.247687	-9.15991	5.19e-20	6.03e-19	Down
LOC18053322	CICLE_v10015093mg	serine carboxypeptidase-like 31	346.886	-2.26868	0.12196	-18.6018	3.11e-77	1.54e-75	Down
LOC18033809	CICLE_v10028257mg	geraniol 8-hydroxylase	684.332	-2.26313	0.0918557	-24.6378	4.97e-134	5.12e-132	Down
LOC112098405		elongation of fatty acids protein A-like	30.0236	-2.26073	0.39192	-5.76835	8e-09	4.48e-08	Down
LOC112099527		uncharacterized LOC112099527	186.886	-2.2565	0.173769	-12.9856	1.48e-38	3.31e-37	Down
LOC112096198		gamma-terpinene synthase	23.794	-2.2541	0.437844	-5.14817	2.63e-07	1.26e-06	Down
LOC18053048	CICLE_v10014204mg	linoleate 13S-lipoxygenase 2-1	34.0939	-2.24948	0.359741	-6.25304	4.03e-10	2.5e-09	Down
LOC18053327	CICLE_v10017687mg	uncharacterized protein At4g04980	46.8451	-2.24049	0.322318	-6.95116	3.62e-12	2.65e-11	Down
LOC18046436	CICLE_v10019920mg	1-aminocyclopropane-1-carboxylate synthase	120.92	-2.23868	0.201315	-11.1203	1e-28	1.66e-27	Down
LOC18051624	CICLE_v10014351mg	subtilisin-like protease SBT5.3	61317.4	-2.23364	0.0506635	-44.0878	0	0	Down
LOC18038635	CICLE_v10013811mg	uncharacterized LOC18038635	43.57	-2.23298	0.324684	-6.8774	6.1e-12	4.37e-11	Down
LOC18040470	CICLE_v10000673mg	root phototropism protein 2	1667.84	-2.22698	0.0684485	-32.5351	3.4e-232	9.92e-230	Down
LOC112095895		shikimate O-hydroxycinnamoyltransferase-like	211.484	-2.22672	0.159611	-13.951	3.1e-44	8.04e-43	Down
LOC18052573	CICLE_v10016996mg	transcription factor IBH1	231.081	-2.21842	0.15142	-14.6507	1.33e-48	3.78e-47	Down
LOC18050548	CICLE_v10015553mg	F-box protein At4g18380	13.4979	-2.21305	0.599482	-3.6916	0.000222846	0.000705241	Down
LOC18037393	CICLE_v10025287mg	laccase-11	203.895	-2.21096	0.154003	-14.3566	9.69e-47	2.64e-45	Down
LOC18039133	CICLE_v10013509mg	floral homeotic protein APETALA 2	53.9677	-2.20454	0.29556	-7.45884	8.73e-14	7.05e-13	Down
LOC18041159	CICLE_v10002733mg	ethylene-responsive transcription factor RAP2-1	130.402	-2.20316	0.1897	-11.614	3.5e-31	6.38e-30	Down
LOC18045713	CICLE_v10030860mg	auxin response factor 16	206.754	-2.20107	0.151717	-14.5077	1.08e-47	3.01e-46	Down
LOC18048976	CICLE_v10022912mg	auxin-responsive protein SAUR32	58.5729	-2.19933	0.293075	-7.50432	6.17e-14	5.03e-13	Down
LOC112095738		aspartic proteinase CDR1-like	31.6277	-2.19847	0.379392	-5.79473	6.84e-09	3.86e-08	Down
LOC18045490	CICLE_v10033235mg	uncharacterized LOC18045490	12.288	-2.19173	0.643836	-3.40418	0.000663637	0.00192538	Down
LOC18043414	CICLE_v10031010mg	anthranilate synthase alpha subunit 1	3252.62	-2.19145	0.0623006	-35.1754	4.76e-271	1.8e-268	Down
LOC18040324	CICLE_v10001072mg	auxin transporter-like protein 3	808.964	-2.19068	0.0869928	-25.1823	6.27e-140	7.23e-138	Down
LOC18044011	CICLE_v10031635mg	cytochrome P450 82A3	14.8902	-2.1861	0.580556	-3.76554	0.000166192	0.000539683	Down
LOC18054054	CICLE_v10008384mg	6-hydroxynicotinate 3-monooxygenase	40.094	-2.18573	0.332212	-6.5793	4.73e-11	3.15e-10	Down
LOC18055533	CICLE_v10008993mg	1-aminocyclopropane-1-carboxylate oxidase 1	2401.64	-2.18436	0.0644586	-33.8878	1.01e-251	3.41e-249	Down
LOC18047057	CICLE_v10024292mg	uncharacterized LOC18047057	948.253	-2.18264	0.0824558	-26.4704	2.12e-154	2.92e-152	Down
LOC18037409	CICLE_v10024944mg	uncharacterized LOC18037409	9.69275	-2.17911	0.67184	-3.24349	0.00118074	0.00326491	Down
LOC18037548	CICLE_v10026261mg	lipid phosphate phosphatase epsilon 2	1460.86	-2.17654	0.0804487	-27.0551	3.33e-161	5.05e-159	Down
LOC18056152	CICLE_v10007750mg	glutathione hydrolase 3	1253.47	-2.17499	0.0759389	-28.6414	2.05e-180	3.63e-178	Down
LOC18037739	CICLE_v10026265mg	inorganic pyrophosphatase 1	333.081	-2.17059	0.12389	-17.5203	1e-68	4.39e-67	Down
LOC112101164		arabinogalactan peptide 21-like	257.557	-2.16754	0.169435	-12.7928	1.8e-37	3.93e-36	Down
LOC18037192	CICLE_v10027248mg	1-aminocyclopropane-1-carboxylate synthase 3	13.6036	-2.16471	0.56707	-3.81736	0.00013489	0.000444626	Down
LOC18044920	CICLE_v10031403mg	protein ESKIMO 1	17.1778	-2.16425	0.49998	-4.32869	1.5e-05	5.7e-05	Down
LOC18047011	CICLE_v10020144mg	transcription factor MYB61	730.748	-2.16297	0.0891912	-24.2509	6.46e-130	6.45e-128	Down
LOC18041898	CICLE_v10004034mg	beta-galactosidase 16	25.7248	-2.16027	0.460352	-4.69264	2.7e-06	1.15e-05	Down
LOC18045953	CICLE_v10019877mg	O-acyltransferase WSD1	208.079	-2.1505	0.156984	-13.6988	1.03e-42	2.57e-41	Down
LOC18050235	CICLE_v10018741mg	respiratory burst oxidase homolog protein A	563.618	-2.15039	0.100803	-21.3325	5.67e-101	4.04e-99	Down
LOC112099705		protein SUPPRESSOR OF npr1-1	71.8444	-2.14472	0.253816	-8.44992	2.92e-17	2.89e-16	Down
LOC18056035	CICLE_v10008659mg	uncharacterized protein At4g15970	11481.6	-2.14461	0.052465	-40.8769	0	0	Down
LOC112098241		uncharacterized LOC112098241	23.8695	-2.14304	0.421137	-5.0887	3.61e-07	1.7e-06	Down
LOC18044646	CICLE_v10031571mg	ACT domain-containing protein ACR6	13.7717	-2.1421	0.578275	-3.7043	0.000211975	0.000673712	Down
LOC18048142	CICLE_v10019095mg	heat shock protein 83	120.905	-2.13818	0.200005	-10.6906	1.13e-26	1.74e-25	Down
LOC18044013	CICLE_v10031215mg	cytochrome P450 CYP82D47	58.9229	-2.13567	0.284498	-7.50681	6.06e-14	4.94e-13	Down
LOC18034149	CICLE_v10030047mg	ABC transporter G family member 28	8.47727	-2.13496	0.735928	-2.90105	0.00371917	0.00918145	Down
LOC18055747	CICLE_v10009756mg	17.3 kDa class II heat shock protein	2031.78	-2.13495	0.0728417	-29.3094	7.87e-189	1.56e-186	Down
LOC18049882	CICLE_v10020681mg	transcription factor bHLH128	388.215	-2.13463	0.120392	-17.7306	2.43e-70	1.11e-68	Down
LOC18040023	CICLE_v10011867mg	transcription repressor OFP3	338.909	-2.13279	0.134245	-15.8873	7.76e-57	2.61e-55	Down
LOC18046899	CICLE_v10020136mg	methionine gamma-lyase	4335.62	-2.13096	0.0550808	-38.6879	0	0	Down
LOC18036204	CICLE_v10026061mg	dof zinc finger protein DOF3.4	10.9827	-2.12783	0.627763	-3.38955	0.000700078	0.00202288	Down
LOC18032507	CICLE_v10006042mg	CEN-like protein 1	15.7866	-2.12633	0.535032	-3.97422	7.06e-05	0.000242971	Down
LOC18052677	CICLE_v10016920mg	protein PLANT CADMIUM RESISTANCE 2	81.9193	-2.12596	0.237484	-8.952	3.49e-19	3.91e-18	Down
LOC18048055		UDP-glycosyltransferase 74F2	946.608	-2.12192	0.0843726	-25.1494	1.43e-139	1.64e-137	Down
LOC18049650	CICLE_v10020515mg	GDSL esterase/lipase At5g33370	1498.82	-2.11628	0.0738474	-28.6575	1.29e-180	2.31e-178	Down
LOC18041252	CICLE_v10003717mg	shikimate O-hydroxycinnamoyltransferase	11.8965	-2.11245	0.607752	-3.47584	0.000509249	0.00150926	Down
LOC18040546	CICLE_v10003995mg	WEB family protein At1g75720	11.6234	-2.11059	0.598701	-3.52528	0.000423035	0.00127593	Down
LOC18043200	CICLE_v10033882mg	pentatricopeptide repeat-containing protein At4g33990	121.434	-2.10814	0.191918	-10.9846	4.53e-28	7.38e-27	Down
LOC18055184	CICLE_v10010407mg	glucan endo-1	18.3465	-2.1021	0.490468	-4.28591	1.82e-05	6.84e-05	Down
LOC112100312		classical arabinogalactan protein 25-like	105.962	-2.09951	0.202628	-10.3614	3.71e-25	5.4e-24	Down
LOC18036449	CICLE_v10025153mg	leucine-rich repeat receptor protein kinase EMS1	11.5562	-2.0992	0.616816	-3.40328	0.000665815	0.0019314	Down
LOC112096145		uncharacterized LOC112096145	15.5634	-2.09839	0.533613	-3.93241	8.41e-05	0.000286057	Down
LOC112096851	CICLE_v10025140mg	receptor-like protein EIX2	12.0627	-2.09253	0.625103	-3.3475	0.000815429	0.00232516	Down
LOC18031240	CICLE_v10006511mg	cell wall / vacuolar inhibitor of fructosidase 1	24.0149	-2.0895	0.429395	-4.86614	1.14e-06	5.08e-06	Down
LOC18048461	CICLE_v10018612mg	disease resistance-like protein DSC1	29.8527	-2.08919	0.388045	-5.38388	7.29e-08	3.74e-07	Down
LOC18034546	CICLE_v10029962mg	LOB domain-containing protein 12	138.411	-2.08705	0.180833	-11.5413	8.16e-31	1.47e-29	Down
LOC112101100		gamma-terpinene synthase	42.9278	-2.08654	0.315747	-6.60828	3.89e-11	2.62e-10	Down
LOC18044760	CICLE_v10030901mg	uncharacterized LOC18044760	98.8721	-2.08638	0.231789	-9.00121	2.23e-19	2.53e-18	Down
LOC18050038		TMV resistance protein N	56.3758	-2.08356	0.314669	-6.62143	3.56e-11	2.41e-10	Down
LOC18038107	CICLE_v10013088mg	uncharacterized LOC18038107	263.096	-2.08277	0.135203	-15.4048	1.52e-53	4.83e-52	Down
LOC18052457	CICLE_v10015685mg	caffeic acid 3-O-methyltransferase	160.979	-2.08229	0.173077	-12.031	2.44e-33	4.77e-32	Down
LOC18047704	CICLE_v10021059mg	ethylene-responsive transcription factor ERF073	205.957	-2.08044	0.154582	-13.4585	2.75e-41	6.57e-40	Down
LOC18050423	CICLE_v10014713mg	cationic amino acid transporter 7	1033.94	-2.07513	0.0783288	-26.4926	1.18e-154	1.64e-152	Down
LOC18041067	CICLE_v10000360mg	probable LRR receptor-like serine/threonine-protein kinase At3g47570	20.4708	-2.07273	0.458981	-4.51594	6.3e-06	2.53e-05	Down
LOC18043784	CICLE_v10031014mg	carotenoid 9	501.706	-2.07197	0.101362	-20.4413	7.18e-93	4.58e-91	Down
LOC18043441		protein DETOXIFICATION 43	202.826	-2.0704	0.168229	-12.3071	8.3e-35	1.69e-33	Down
LOC18040195	CICLE_v10002233mg	expansin-A11	612.619	-2.06603	0.0935766	-22.0785	5.09e-108	4.02e-106	Down
LOC18047055	CICLE_v10019326mg	cytochrome P450 78A9	218.035	-2.0649	0.15935	-12.9583	2.11e-38	4.71e-37	Down
LOC18040619	CICLE_v10001689mg	probable aldo-keto reductase 1	80.2611	-2.06274	0.233845	-8.82095	1.13e-18	1.23e-17	Down
LOC18036316	CICLE_v10026156mg	RING-H2 finger protein ATL60	80.8778	-2.05912	0.230108	-8.9485	3.6e-19	4.04e-18	Down
LOC18033985	CICLE_v10029500mg	uncharacterized LOC18033985	11.5862	-2.05884	0.634479	-3.24493	0.00117481	0.00324944	Down
LOC18055489	CICLE_v10009385mg	probable calcium-binding protein CML21	161.029	-2.05634	0.174669	-11.7728	5.39e-32	1.02e-30	Down
LOC18041171	CICLE_v10003275mg	aldehyde oxidase GLOX	26.2814	-2.05307	0.43392	-4.73145	2.23e-06	9.58e-06	Down
LOC18046356	CICLE_v10024255mg	probable LRR receptor-like serine/threonine-protein kinase RKF3	327.697	-2.05235	0.125934	-16.2971	1.04e-59	3.76e-58	Down
LOC18047480	CICLE_v10020838mg	protein SRG1	51558.8	-2.04891	0.0472142	-43.396	0	0	Down
LOC18054229	CICLE_v10008143mg	aspartyl protease family protein At5g10770	8476.54	-2.04347	0.0535896	-38.1319	0	0	Down
LOC18045154	CICLE_v10031949mg	anthranilate N-methyltransferase	74.6738	-2.04316	0.237789	-8.59232	8.52e-18	8.75e-17	Down
LOC18046953	CICLE_v10022159mg	germin-like protein subfamily 2 member 4	16.1753	-2.04175	0.508011	-4.0191	5.84e-05	0.000204157	Down
LOC18031355	CICLE_v10005570mg	ethylene-responsive transcription factor ERF104	91.6214	-2.04151	0.218799	-9.33055	1.05e-20	1.27e-19	Down
LOC18052941	CICLE_v10015568mg	glycerophosphodiester phosphodiesterase GDPD1	156.411	-2.04129	0.169694	-12.0293	2.49e-33	4.86e-32	Down
LOC18039024	CICLE_v10012557mg	GATA zinc finger domain-containing protein 8	41.7511	-2.04007	0.319876	-6.37767	1.8e-10	1.15e-09	Down
LOC18043531	CICLE_v10033111mg	WAT1-related protein At3g28050	154.594	-2.03994	0.176783	-11.5392	8.37e-31	1.5e-29	Down
LOC18031330	CICLE_v10004779mg	hexose carrier protein HEX6	224.557	-2.03641	0.142904	-14.2502	4.47e-46	1.2e-44	Down
LOC18054989	CICLE_v10010318mg	cold-responsive protein kinase 1	12.2424	-2.0335	0.610505	-3.33085	0.000865806	0.00245645	Down
LOC18041919	CICLE_v10000227mg	respiratory burst oxidase homolog protein B	47.8273	-2.03059	0.295845	-6.86369	6.71e-12	4.8e-11	Down
LOC18054497	CICLE_v10008085mg	UDP-glycosyltransferase 72E1	23.0142	-2.02835	0.465134	-4.3608	1.3e-05	4.98e-05	Down
LOC18037507	CICLE_v10026347mg	caffeoyl-CoA O-methyltransferase 5	454.384	-2.02787	0.106105	-19.112	2.01e-81	1.11e-79	Down
LOC18053257	CICLE_v10015513mg	probable purine permease 10	427.071	-2.02531	0.112277	-18.0385	9.72e-73	4.59e-71	Down
LOC18040246	CICLE_v10000623mg	cysteine-rich receptor-like protein kinase 10	25.6366	-2.02166	0.422107	-4.78944	1.67e-06	7.3e-06	Down
LOC18045592	CICLE_v10033676mg	4-coumarate--CoA ligase-like 5	19.0838	-2.02097	0.484445	-4.17173	3.02e-05	0.00011022	Down
LOC18043666	CICLE_v10031156mg	cytochrome P450 CYP749A22	348.838	-2.01836	0.11859	-17.0196	5.88e-65	2.42e-63	Down
LOC112098465	CICLE_v10006697mg	organic cation/carnitine transporter 2-like	443.435	-2.01658	0.109201	-18.4667	3.83e-76	1.87e-74	Down
LOC18043591	CICLE_v10031699mg	F-box protein At1g67340	154.988	-2.01461	0.168289	-11.9712	5.03e-33	9.73e-32	Down
LOC18045785	CICLE_v10021861mg	chlorophyll a-b binding protein P4	156.01	-2.01385	0.172094	-11.7021	1.24e-31	2.3e-30	Down
LOC18054772	CICLE_v10007746mg	indole-3-acetic acid-amido synthetase GH3.6	841.309	-2.01298	0.083439	-24.1252	1.36e-128	1.34e-126	Down
LOC112095727		(E)-beta-farnesene synthase-like	18.8346	-2.01142	0.496157	-4.054	5.03e-05	0.000178036	Down
LOC18048634	CICLE_v10020762mg	BTB/POZ and TAZ domain-containing protein 1	92.5729	-2.01138	0.221207	-9.09275	9.66e-20	1.11e-18	Down
LOC18040983	CICLE_v10003462mg	TPR repeat-containing thioredoxin TTL1	27.4301	-2.00655	0.39323	-5.10274	3.35e-07	1.59e-06	Down
LOC112101508		disease resistance protein At4g27190-like	11.6516	-2.00471	0.623288	-3.21634	0.00129838	0.00356565	Down
LOC18039916	CICLE_v10013026mg	uncharacterized LOC18039916	480.389	-2.0036	0.110659	-18.106	2.86e-73	1.36e-71	Down
LOC18044098	CICLE_v10031269mg	cytochrome P450 71B35	9.38161	-2.00292	0.654895	-3.05838	0.00222535	0.00579974	Down
LOC18036008	CICLE_v10025377mg	cytochrome P450 71A1	5055.62	-2.00235	0.0557979	-35.8858	5.08e-282	2.09e-279	Down
LOC18036672	CICLE_v10025729mg	peroxisomal (S)-2-hydroxy-acid oxidase GLO4	16.4307	-2.00229	0.50793	-3.94206	8.08e-05	0.000275328	Down
LOC18039847	CICLE_v10011458mg	nodulation-signaling pathway 2 protein	26.0634	-2.00221	0.40064	-4.99753	5.81e-07	2.68e-06	Down
LOC18036392	CICLE_v10027050mg	putative receptor-like protein kinase At3g47110	12.0182	-2.0003	0.680968	-2.93744	0.00330938	0.00828548	Down
LOC18032946	CICLE_v10005780mg	RING-H2 finger protein ATL2	84.2301	-1.99709	0.223822	-8.92266	4.55e-19	5.07e-18	Down
LOC18041852	CICLE_v10002979mg	peamaclein	340.911	-1.99612	0.1379	-14.4751	1.74e-47	4.81e-46	Down
LOC112096983		ankyrin repeat-containing protein At5g02620-like	32.8285	-1.99488	0.360995	-5.52607	3.27e-08	1.73e-07	Down
LOC18053369	CICLE_v10015465mg	uncharacterized LOC18053369	51.5475	-1.99168	0.285229	-6.98272	2.9e-12	2.12e-11	Down
LOC18051373	CICLE_v10017035mg	uncharacterized LOC18051373	14.8855	-1.99074	0.533161	-3.73385	0.000188573	0.000605424	Down
LOC18056096	CICLE_v10009786mg	ras-related protein RABA6a	125.196	-1.98768	0.193481	-10.2732	9.31e-25	1.33e-23	Down
LOC18035484	CICLE_v10028243mg	3-ketoacyl-CoA synthase 4	2013.37	-1.98584	0.0653394	-30.3927	6.85e-203	1.65e-200	Down
LOC112095846		uncharacterized LOC112095846	270.253	-1.98529	0.143379	-13.8464	1.34e-43	3.41e-42	Down
LOC18037673	CICLE_v10026452mg	E3 ubiquitin-protein ligase ATL76	62.1684	-1.98371	0.273312	-7.25805	3.93e-13	3.06e-12	Down
LOC18048635	CICLE_v10020423mg	probable pectate lyase 18	526.826	-1.98356	0.102594	-19.334	2.78e-83	1.57e-81	Down
LOC112098204		proline-rich receptor-like protein kinase PERK2	11.458	-1.98196	0.624775	-3.17228	0.00151246	0.00409175	Down
LOC18044271	CICLE_v10032086mg	polygalacturonase inhibitor	4777.34	-1.98117	0.0558029	-35.503	4.42e-276	1.74e-273	Down
LOC18052990	CICLE_v10017392mg	uncharacterized LOC18052990	48.5734	-1.97996	0.294708	-6.71836	1.84e-11	1.27e-10	Down
LOC18042401	CICLE_v10000628mg	probable cysteine desulfurase	34.059	-1.97687	0.356566	-5.54419	2.95e-08	1.56e-07	Down
LOC18047185	CICLE_v10023543mg	abietadienol/abietadienal oxidase	55.6412	-1.97505	0.281602	-7.01364	2.32e-12	1.71e-11	Down
LOC18036811	CICLE_v10025910mg	mitogen-activated protein kinase kinase kinase 18	99.7536	-1.97384	0.207292	-9.52201	1.7e-21	2.12e-20	Down
LOC18047644	CICLE_v10024066mg	myosin-16	396.733	-1.97136	0.119703	-16.4687	6.16e-61	2.29e-59	Down
LOC18044958	CICLE_v10032896mg	uncharacterized protein F37A4.2	462.795	-1.96873	0.112925	-17.4341	4.55e-68	1.96e-66	Down
LOC18055479	CICLE_v10009184mg	seed lectin	1697.36	-1.96723	0.0739576	-26.5995	6.88e-156	9.68e-154	Down
LOC18033947	CICLE_v10029886mg	squalene monooxygenase	207.994	-1.96697	0.148802	-13.2187	6.84e-40	1.58e-38	Down
LOC18042140	CICLE_v10000378mg	acyltransferase-like protein At1g54570	728.409	-1.96606	0.0880955	-22.3174	2.51e-110	2.09e-108	Down
LOC18052371	CICLE_v10015577mg	1-aminocyclopropane-1-carboxylate oxidase homolog 4	1773.83	-1.96605	0.0682384	-28.8115	1.54e-182	2.91e-180	Down
LOC18032344	CICLE_v10006287mg	uncharacterized LOC18032344	20.0526	-1.96503	0.455894	-4.31028	1.63e-05	6.17e-05	Down
LOC18037904	CICLE_v10013699mg	protein MIZU-KUSSEI 1	35.9945	-1.96203	0.350374	-5.59983	2.15e-08	1.15e-07	Down
LOC18051293	CICLE_v10016629mg	uncharacterized LOC18051293	52.8405	-1.95987	0.287172	-6.82473	8.81e-12	6.24e-11	Down
LOC18049265	CICLE_v10020728mg	GDSL esterase/lipase At4g28780	24.5506	-1.95817	0.416239	-4.70444	2.55e-06	1.08e-05	Down
LOC18043498	CICLE_v10033372mg	clavaminate synthase-like protein At3g21360	47.4699	-1.95508	0.29766	-6.56818	5.09e-11	3.39e-10	Down
LOC18038578	CICLE_v10011621mg	alanine--glyoxylate aminotransferase 2 homolog 3	1623.75	-1.95453	0.0694317	-28.1504	2.37e-174	3.97e-172	Down
LOC18039687	CICLE_v10013177mg	subtilisin inhibitor CLSI-I	460.186	-1.95427	0.108258	-18.0519	7.63e-73	3.61e-71	Down
LOC18033214	CICLE_v10005496mg	carboxylesterase 1	16.0119	-1.95287	0.525441	-3.71662	0.000201906	0.000644474	Down
LOC18045881	CICLE_v10022355mg	pectinesterase inhibitor 6	879.168	-1.95042	0.0924222	-21.1034	7.4e-99	5.12e-97	Down
LOC18051512	CICLE_v10015966mg	basic leucine zipper 61	650.584	-1.94702	0.0903626	-21.5467	5.68e-103	4.2e-101	Down
LOC18039054	CICLE_v10013594mg	receptor kinase-like protein Xa21	40.0049	-1.94565	0.330303	-5.89052	3.85e-09	2.21e-08	Down
LOC18045301	CICLE_v10032396mg	methylesterase 1	18.3954	-1.93822	0.481842	-4.02253	5.76e-05	0.000201498	Down
LOC18042411	CICLE_v10001086mg	vinorine synthase	306.554	-1.93773	0.129797	-14.9288	2.14e-50	6.37e-49	Down
LOC18052674	CICLE_v100179151mg	dynein light chain LC6	119.301	-1.93715	0.189457	-10.2247	1.54e-24	2.17e-23	Down
LOC18035513	CICLE_v10029478mg	cyclin-dependent protein kinase inhibitor SMR3	141.888	-1.93424	0.174947	-11.0562	2.05e-28	3.38e-27	Down
LOC18052825	CICLE_v10015280mg	probable aminotransferase TAT2	33.8052	-1.93404	0.363733	-5.31721	1.05e-07	5.29e-07	Down
LOC18046189	CICLE_v10020850mg	uncharacterized LOC18046189	18.2849	-1.93263	0.4823	-4.00712	6.15e-05	0.000214097	Down
LOC18039325	CICLE_v10011477mg	fatty acyl-CoA reductase 2	49.6415	-1.9313	0.30067	-6.4233	1.33e-10	8.62e-10	Down
LOC18043449	CICLE_v10032570mg	E3 ubiquitin ligase BIG BROTHER	15.9998	-1.92865	0.524164	-3.67949	0.000233705	0.000736341	Down
LOC18036118	CICLE_v10024715mg	pleiotropic drug resistance protein 1	11.2805	-1.92549	0.604712	-3.18415	0.00145179	0.00394534	Down
LOC18038926	CICLE_v10011179mg	LEAF RUST 10 DISEASE-RESISTANCE LOCUS RECEPTOR-LIKE PROTEIN KINASE-like 1.3	378.238	-1.92335	0.116506	-16.5086	3.18e-61	1.2e-59	Down
LOC18039162	CICLE_v10012028mg	protein SRG1	10.5934	-1.91802	0.625929	-3.06428	0.00218196	0.00569437	Down
LOC18038852	CICLE_v10013733mg	xyloglucan endotransglucosylase/hydrolase protein 24	126.002	-1.91353	0.191748	-9.97938	1.88e-23	2.52e-22	Down
LOC18053103	CICLE_v10017785mg	probable terpene synthase 9	40.9924	-1.9126	0.314881	-6.07404	1.25e-09	7.46e-09	Down
LOC112100777		protein SPEAR4-like	92.0834	-1.91182	0.215692	-8.86367	7.74e-19	8.47e-18	Down
LOC18041706	CICLE_v10000604mg	jacalin-related lectin 3	58.2579	-1.90995	0.27429	-6.96327	3.32e-12	2.43e-11	Down
LOC18043079	CICLE_v10003726mg	protein RADIALIS-like 3	23.0819	-1.90979	0.434822	-4.39213	1.12e-05	4.35e-05	Down
LOC18041817	CICLE_v10001677mg	flavanone 3-dioxygenase 2	351.499	-1.9087	0.115145	-16.5765	1.03e-61	3.94e-60	Down
LOC18031922	CICLE_v10004621mg	purple acid phosphatase 23	196.161	-1.90864	0.178826	-10.6731	1.36e-26	2.09e-25	Down
LOC18032353	CICLE_v10004432mg	probable 1-deoxy-D-xylulose-5-phosphate synthase	633.792	-1.90087	0.0952481	-19.9571	1.3e-88	7.84e-87	Down
LOC18050497	CICLE_v10017983mg	glucan endo-1	12.0422	-1.90068	0.652914	-2.91108	0.00360184	0.00892495	Down
LOC18031430	CICLE_v10005549mg	dehydration-responsive element-binding protein 2F	17.863	-1.90054	0.485315	-3.91609	9e-05	0.000304733	Down
LOC18042210	CICLE_v100012031mg	E3 ubiquitin-protein ligase RGLG3	1978.91	-1.89728	0.0660825	-28.7108	2.8e-181	5.18e-179	Down
LOC18034062	CICLE_v10029464mg	zinc finger protein ZAT12	70.9023	-1.89576	0.250187	-7.57737	3.53e-14	2.93e-13	Down
LOC18037809	CICLE_v10025649mg	CBL-interacting serine/threonine-protein kinase 25	139.663	-1.89555	0.176439	-10.7434	6.37e-27	9.93e-26	Down
LOC18044859	CICLE_v10033524mg	homeobox protein knotted-1-like 6	23.8054	-1.89209	0.412353	-4.58851	4.46e-06	1.83e-05	Down
LOC18048729	CICLE_v10021505mg	tetrapyrrole-binding protein	36.8845	-1.89041	0.333084	-5.67549	1.38e-08	7.56e-08	Down
LOC18040582	CICLE_v10000968mg	serine carboxypeptidase II-3	233.352	-1.88913	0.148831	-12.6931	6.46e-37	1.38e-35	Down
LOC18045494	CICLE_v10030645mg	calmodulin binding protein PICBP	419.889	-1.88367	0.111269	-16.929	2.75e-64	1.12e-62	Down
LOC18037574	CICLE_v10026412mg	histidine kinase 1	3714.19	-1.88276	0.061629	-30.5499	5.68e-205	1.4e-202	Down
LOC112098990		caffeoylshikimate esterase-like	10.905	-1.88213	0.608658	-3.09226	0.00198636	0.00522851	Down
LOC18037318	CICLE_v10027553mg	protein UPSTREAM OF FLC	15.2821	-1.88177	0.524404	-3.5884	0.00033272	0.00102387	Down
LOC18054549	CICLE_v10009198mg	chlorophyll a-b binding protein 13	89.8233	-1.88133	0.225223	-8.35317	6.65e-17	6.46e-16	Down
LOC18038290	CICLE_v10012752mg	probable calcium-binding protein CML45	229.453	-1.88129	0.144653	-13.0055	1.14e-38	2.55e-37	Down
LOC18038388	CICLE_v10013705mg	LOB domain-containing protein 40	288.703	-1.87997	0.131945	-14.2481	4.6e-46	1.24e-44	Down
LOC18043481	CICLE_v10030930mg	polygalacturonase 1 beta-like protein 3	13560.9	-1.87762	0.0488244	-38.4567	0	0	Down
LOC18051076	CICLE_v10016820mg	myb-related protein 305	22213.2	-1.87595	0.0651704	-28.7853	3.28e-182	6.13e-180	Down
LOC18050298	CICLE_v10020130mg	protein REVEILLE 7	487.859	-1.87439	0.104705	-17.9016	1.15e-71	5.3e-70	Down
LOC18049815	CICLE_v10019820mg	probable WRKY transcription factor 47	311.994	-1.87395	0.12169	-15.3993	1.65e-53	5.25e-52	Down
LOC18045262	CICLE_v10031957mg	probable carboxylesterase 6	64.7767	-1.8709	0.265161	-7.0557	1.72e-12	1.28e-11	Down
LOC18043402	CICLE_v10033678mg	myosin-11	1226.11	-1.86996	0.10405	-17.9717	3.24e-72	1.52e-70	Down
LOC18044407	CICLE_v10031060mg	protein NRT1/ PTR FAMILY 3.1	10992.7	-1.86995	0.0505962	-36.9584	5.35e-299	2.64e-296	Down
LOC18048513	CICLE_v10023499mg	two-pore potassium channel 5	23.189	-1.86519	0.412787	-4.51852	6.23e-06	2.5e-05	Down
LOC18032722	CICLE_v10005615mg	uncharacterized LOC18032722	573.832	-1.86512	0.102005	-18.2846	1.1e-74	5.27e-73	Down
LOC18046901	CICLE_v10022654mg	uncharacterized LOC18046901	125.553	-1.86337	0.186005	-10.0178	1.27e-23	1.72e-22	Down
LOC18045107	CICLE_v10030920mg	zinc finger CCCH domain-containing protein 29	846.215	-1.86256	0.0864927	-21.5343	7.43e-103	5.47e-101	Down
LOC18052959	CICLE_v10015110mg	ACT domain-containing protein ACR6	409.373	-1.86127	0.111035	-16.7629	4.56e-63	1.81e-61	Down
LOC18046860	CICLE_v10022709mg	dnaJ homolog subfamily C member 5B	280.943	-1.85454	0.12867	-14.4132	4.27e-47	1.17e-45	Down
LOC112097276		uncharacterized LOC112097276	48.4124	-1.85433	0.29103	-6.37159	1.87e-10	1.19e-09	Down
LOC18045560	CICLE_v10031956mg	RING-H2 finger protein ATL52	93.4243	-1.85372	0.214816	-8.62933	6.17e-18	6.38e-17	Down
LOC18038000	CICLE_v10013499mg	protein DETOXIFICATION 53	1907.43	-1.85248	0.0638977	-28.9913	8.46e-185	1.65e-182	Down
LOC18045515	CICLE_v10032534mg	aquaporin TIP1-3	1377.78	-1.85045	0.0802012	-23.0726	8.72e-118	7.82e-116	Down
LOC18031753	CICLE_v10004756mg	probable LRR receptor-like serine/threonine-protein kinase At1g67720	49.6276	-1.84884	0.288356	-6.41166	1.44e-10	9.27e-10	Down
LOC18047751	CICLE_v10019584mg	cytochrome P450 714C2	35.8481	-1.84824	0.351215	-5.26242	1.42e-07	7.02e-07	Down
LOC18043287	CICLE_v10033623mg	protein NUCLEAR FUSION DEFECTIVE 4	17.1501	-1.84691	0.483078	-3.82321	0.000131723	0.00043471	Down
LOC112099331		NAC domain-containing protein 71-like	184.062	-1.84388	0.176495	-10.4472	1.51e-25	2.23e-24	Down
LOC18043101	CICLE_v10001459mg	stearoyl-[acyl-carrier-protein] 9-desaturase 5	4311.88	-1.8434	0.0539809	-34.1491	1.38e-255	4.82e-253	Down
LOC18032993	CICLE_v10005374mg	thermospermine synthase ACAULIS5	87.6994	-1.84321	0.217491	-8.47489	2.35e-17	2.34e-16	Down
LOC18046946	CICLE_v10020672mg	probable LRR receptor-like serine/threonine-protein kinase At1g53420	31.6724	-1.84047	0.363527	-5.0628	4.13e-07	1.94e-06	Down
LOC18035077	CICLE_v10029515mg	photosystem I subunit O	42.4593	-1.84013	0.316544	-5.81317	6.13e-09	3.47e-08	Down
LOC18039714	CICLE_v10013625mg	stress-induced protein KIN2	73.0872	-1.83938	0.255721	-7.19292	6.34e-13	4.85e-12	Down
LOC18044180	CICLE_v10031495mg	taxadien-5-alpha-ol O-acetyltransferase	13.0576	-1.83838	0.55341	-3.32192	0.000894003	0.00253087	Down
LOC18055009	CICLE_v10009370mg	dehydration-responsive element-binding protein 3	79.5643	-1.83696	0.240783	-7.62912	2.36e-14	1.99e-13	Down
LOC18044645	CICLE_v10031341mg	beta-amyrin 11-oxidase	15.5401	-1.83316	0.531019	-3.45215	0.000556134	0.00163689	Down
LOC18040493	CICLE_v10000420mg	beta-galactosidase 6	19.3384	-1.83232	0.456906	-4.01028	6.06e-05	0.000211404	Down
LOC112097055		uncharacterized LOC112097055	195.334	-1.83136	0.156684	-11.6882	1.46e-31	2.7e-30	Down
LOC18037606	CICLE_v10026702mg	classical arabinogalactan protein 2	6557.11	-1.83118	0.0655776	-27.9239	1.37e-171	2.24e-169	Down
LOC18050964		potassium transporter 8	556.929	-1.82844	0.102755	-17.7942	7.84e-71	3.6e-69	Down
LOC18036877	CICLE_v10025847mg	GDSL esterase/lipase 1	16.5118	-1.82634	0.500953	-3.64572	0.000266639	0.000833567	Down
LOC18051275	CICLE_v10015299mg	patatin-like protein 6	47.2768	-1.82557	0.317059	-5.75783	8.52e-09	4.76e-08	Down
LOC18043076	CICLE_v10000110mg	LRR receptor-like serine/threonine-protein kinase RCH1	113.673	-1.8237	0.211909	-8.60608	7.56e-18	7.78e-17	Down
LOC18045766	CICLE_v10021157mg	transcription factor MYB62	405.104	-1.82339	0.108927	-16.7396	6.74e-63	2.65e-61	Down
LOC18051198	CICLE_v10015565mg	uncharacterized LOC18051198	3067.52	-1.82209	0.0580115	-31.4092	1.52e-216	4.06e-214	Down
LOC18040693	CICLE_v10001812mg	probable isoaspartyl peptidase/L-asparaginase 2	1044.64	-1.82127	0.079885	-22.7986	4.73e-115	4.07e-113	Down
LOC18045319	CICLE_v10030970mg	protein NSP-INTERACTING KINASE 2	64.1308	-1.82004	0.257198	-7.0764	1.48e-12	1.11e-11	Down
LOC18033518	CICLE_v10005661mg	putative F-box protein PP2-B12	41.675	-1.81799	0.313328	-5.80219	6.55e-09	3.69e-08	Down
LOC18035983	CICLE_v10024710mg	pleiotropic drug resistance protein 1	34.1342	-1.81709	0.344496	-5.27463	1.33e-07	6.59e-07	Down
LOC18034083		secoisolariciresinol dehydrogenase	20.0751	-1.81618	0.476511	-3.81143	0.000138168	0.000454654	Down
LOC18050625	CICLE_v10014951mg	cytochrome P450 71D8	57.3642	-1.81599	0.297428	-6.10565	1.02e-09	6.17e-09	Down
LOC18034881	CICLE_v10028896mg	isoflavone reductase homolog PCBER	10.8577	-1.81479	0.621703	-2.91907	0.00351081	0.00872564	Down
LOC112098837		NAC domain-containing protein 71-like	61.5591	-1.81125	0.258475	-7.00745	2.43e-12	1.79e-11	Down
LOC18049825	CICLE_v10020744mg	probable WRKY transcription factor 46	147.178	-1.8095	0.168722	-10.7247	7.79e-27	1.21e-25	Down
LOC18050010	CICLE_v10021034mg	uncharacterized LOC18050010	3472.2	-1.80856	0.0554676	-32.6057	3.4e-233	1.01e-230	Down
LOC18032860	CICLE_v10004811mg	protein DETOXIFICATION 55	12882.1	-1.80287	0.0477349	-37.7684	0	0	Down
LOC18055199	CICLE_v10007550mg	oligopeptide transporter 1	32.8371	-1.79671	0.373455	-4.81105	1.5e-06	6.61e-06	Down
LOC18038867	CICLE_v10013480mg	IAA-amino acid hydrolase ILR1-like 3	48.7829	-1.79359	0.292186	-6.13852	8.33e-10	5.06e-09	Down
LOC18051434	CICLE_v10014802mg	berberine bridge enzyme-like 18	220.198	-1.78843	0.144983	-12.3354	5.84e-35	1.2e-33	Down
LOC18038820	CICLE_v10011765mg	amino acid transporter AVT1I	127.324	-1.78697	0.190958	-9.35793	8.13e-21	9.83e-20	Down
LOC18055864	CICLE_v10008131mg	organic cation/carnitine transporter 7	1681.02	-1.78572	0.0685515	-26.0493	1.37e-149	1.74e-147	Down
LOC18035411	CICLE_v10030370mg	ethylene-overproduction protein 1	1186.33	-1.78516	0.0854539	-20.8903	6.56e-97	4.44e-95	Down
LOC18032737	CICLE_v10004870mg	coumaroyl-CoA:anthocyanidin 3-O-glucoside-6''-O-coumaroyltransferase 1	2080.78	-1.78487	0.0694658	-25.6942	1.36e-145	1.67e-143	Down
LOC18036553	CICLE_v10026128mg	mitochondrial uncoupling protein 5	600.44	-1.78408	0.092842	-19.2163	2.7e-82	1.51e-80	Down
LOC18031563	CICLE_v10005147mg	uncharacterized LOC18031563	373.483	-1.78264	0.118391	-15.0572	3.1e-51	9.4e-50	Down
LOC18045431	CICLE_v10033810mg	protein WHAT'S THIS FACTOR 1	32.154	-1.78117	0.360331	-4.94313	7.69e-07	3.49e-06	Down
LOC18039503	CICLE_v10011456mg	uncharacterized LOC18039503	50.0263	-1.78084	0.285379	-6.24025	4.37e-10	2.71e-09	Down
LOC18054060	CICLE_v10010431mg	pleiotropic drug resistance protein 1	34.4765	-1.7796	0.36024	-4.94003	7.81e-07	3.54e-06	Down
LOC112098495	CICLE_v10003434mg	uncharacterized LOC112098495	12.7229	-1.7782	0.570697	-3.11585	0.00183418	0.00486783	Down
LOC18053441	CICLE_v10017104mg	squamosa promoter-binding-like protein 3	29.7497	-1.77814	0.377164	-4.71451	2.42e-06	1.03e-05	Down
LOC18055320	CICLE_v10008257mg	protein BIG GRAIN 1-like B	218.835	-1.77792	0.145105	-12.2526	1.63e-34	3.28e-33	Down
LOC18043337	CICLE_v10031070mg	laccase-12	51.0265	-1.77694	0.296641	-5.99019	2.1e-09	1.23e-08	Down
LOC18050821	CICLE_v10016426mg	zinc finger protein GIS3	26.229	-1.77684	0.398409	-4.45984	8.2e-06	3.24e-05	Down
LOC18035373	CICLE_v10029316mg	LIM domain-containing protein WLIM1	95.071	-1.77615	0.206051	-8.61995	6.7e-18	6.9e-17	Down
LOC18032614	CICLE_v10006149mg	flowering-promoting factor 1-like protein 3	35.6671	-1.77464	0.347618	-5.10514	3.31e-07	1.57e-06	Down
LOC18037072	CICLE_v10026661mg	pathogenesis-related protein 1	27.1775	-1.77117	0.395893	-4.47386	7.68e-06	3.04e-05	Down
LOC18046505	CICLE_v10020880mg	anthranilate N-methyltransferase	646.741	-1.77111	0.0940953	-18.8225	4.94e-79	2.57e-77	Down
LOC18040884	CICLE_v10001737mg	phosphoglycerate mutase-like protein 1	26.8668	-1.7678	0.391257	-4.51826	6.24e-06	2.51e-05	Down
LOC18035094	CICLE_v10027689mg	uncharacterized LOC18035094	224.941	-1.76207	0.14634	-12.0409	2.17e-33	4.24e-32	Down
LOC18037326	CICLE_v10027188mg	uncharacterized LOC18037326	47.4516	-1.76135	0.287609	-6.1241	9.12e-10	5.52e-09	Down
LOC18040321	CICLE_v100027912mg	uncharacterized LOC18040321	12.2268	-1.75956	0.568005	-3.09779	0.0019497	0.00514185	Down
LOC18047923	CICLE_v10019651mg	uncharacterized LOC18047923	2333.7	-1.75897	0.0626783	-28.0635	2.73e-173	4.5e-171	Down
LOC18037609	CICLE_v10026240mg	WAT1-related protein At5g64700	39.6362	-1.75426	0.315142	-5.56658	2.6e-08	1.38e-07	Down
LOC18042942	CICLE_v10001100mg	ACT domain-containing protein ACR3	1952.79	-1.75129	0.0653476	-26.7996	3.26e-158	4.76e-156	Down
LOC18037906	CICLE_v10011796mg	vinorine synthase	17.4719	-1.74983	0.491631	-3.55923	0.00037194	0.00113424	Down
LOC18046905	CICLE_v10021739mg	uncharacterized LOC18046905	241.807	-1.74613	0.138522	-12.6054	1.97e-36	4.17e-35	Down
LOC18048930	CICLE_v10021576mg	uncharacterized LOC18048930	95.7878	-1.74259	0.206756	-8.42823	3.51e-17	3.46e-16	Down
LOC18038049	CICLE_v10013109mg	josephin-like protein	46.2878	-1.7396	0.309532	-5.6201	1.91e-08	1.03e-07	Down
LOC18054926	CICLE_v10010475mg	receptor-like protein EIX2	14.9944	-1.73957	0.511364	-3.40182	0.000669398	0.00194063	Down
LOC18033134	CICLE_v10004268mg	beta-galactosidase 9	2077.18	-1.73912	0.0734453	-23.6791	5.92e-124	5.56e-122	Down
LOC18038877	CICLE_v10012370mg	chlorophyll a-b binding protein CP29.1	140.794	-1.73563	0.172728	-10.0483	9.34e-24	1.27e-22	Down
LOC18042266	CICLE_v10000207mg	uncharacterized LOC18042266	820.485	-1.73356	0.106711	-16.2453	2.41e-59	8.65e-58	Down
LOC112099295		uncharacterized LOC112099295	143.011	-1.73264	0.180045	-9.62337	6.37e-22	8.08e-21	Down
LOC18042171	CICLE_v10002805mg	basic leucine zipper 4	222.57	-1.7294	0.156459	-11.0534	2.11e-28	3.48e-27	Down
LOC18041518	CICLE_v10001649mg	probable xyloglucan endotransglucosylase/hydrolase protein 30	1375.86	-1.72563	0.0713847	-24.1737	4.21e-129	4.16e-127	Down
LOC18041993	CICLE_v10000715mg	glycosyltransferase family 92 protein At1g27200	1878.88	-1.72445	0.0658377	-26.1925	3.24e-151	4.22e-149	Down
LOC18043166	CICLE_v10002433mg	uncharacterized LOC18043166	27.7171	-1.72428	0.384009	-4.4902	7.12e-06	2.83e-05	Down
LOC18034333	CICLE_v10029810mg	transcription factor FER-LIKE IRON DEFICIENCY-INDUCED TRANSCRIPTION FACTOR	14.5312	-1.72363	0.551718	-3.12411	0.00178344	0.00474624	Down
LOC18044135	CICLE_v10032350mg	uncharacterized LOC18044135	31.8952	-1.72144	0.354783	-4.85209	1.22e-06	5.44e-06	Down
LOC18043017	CICLE_v10000983mg	type I inositol polyphosphate 5-phosphatase 10	188.56	-1.72085	0.152333	-11.2966	1.36e-29	2.36e-28	Down
LOC18042352	CICLE_v10002415mg	shikimate O-hydroxycinnamoyltransferase	1091.37	-1.71875	0.0805007	-21.3508	3.83e-101	2.75e-99	Down
LOC18048424	CICLE_v10020798mg	probable low-specificity L-threonine aldolase 1	1179.59	-1.71752	0.0750547	-22.8836	6.76e-116	5.9e-114	Down
LOC18038054	CICLE_v10012588mg	fasciclin-like arabinogalactan protein 11	51.6325	-1.71674	0.282331	-6.08059	1.2e-09	7.17e-09	Down
LOC18047052	CICLE_v10022948mg	auxin-responsive protein SAUR32	116.51	-1.71591	0.1902	-9.02159	1.85e-19	2.11e-18	Down
LOC18053934	CICLE_v10008331mg	uncharacterized LOC18053934	420.792	-1.71565	0.109712	-15.6378	4.03e-55	1.31e-53	Down
LOC18054115	CICLE_v10008459mg	probable sarcosine oxidase	539.851	-1.71465	0.102566	-16.7175	9.78e-63	3.84e-61	Down
LOC18039642	CICLE_v10011242mg	cyclic nucleotide-gated ion channel 2	96.9532	-1.7135	0.212559	-8.06129	7.55e-16	6.92e-15	Down
LOC18033168	CICLE_v10004558mg	(3S	26.2059	-1.71346	0.387135	-4.426	9.6e-06	3.76e-05	Down
LOC18033472	CICLE_v10005336mg	protein DMR6-LIKE OXYGENASE 2	538.452	-1.71295	0.100024	-17.1255	9.58e-66	3.99e-64	Down
LOC18041931	CICLE_v10001125mg	vinorine synthase	96.3762	-1.7129	0.208941	-8.19803	2.44e-16	2.3e-15	Down
LOC18038544	CICLE_v10012390mg	hypersensitive-induced response protein 1	1260.23	-1.71285	0.0724157	-23.653	1.1e-123	1.03e-121	Down
LOC18054150	CICLE_v10008951mg	xyloglucan endotransglucosylase/hydrolase protein 22	17.4237	-1.71209	0.472721	-3.62177	0.000292591	0.00090924	Down
LOC18050651	CICLE_v10016695mg	uncharacterized LOC18050651	182.978	-1.7113	0.157213	-10.8853	1.36e-27	2.16e-26	Down
LOC18052964	CICLE_v10016277mg	3-oxoacyl-[acyl-carrier-protein] reductase FabG	218.488	-1.71112	0.146083	-11.7133	1.09e-31	2.01e-30	Down
LOC18033781	CICLE_v10029271mg	NDR1/HIN1-like protein 1	847.262	-1.70983	0.0955544	-17.8937	1.32e-71	6.08e-70	Down
LOC18055217	CICLE_v10010510mg	EGF domain-specific O-linked N-acetylglucosamine transferase	22.1801	-1.70946	0.41835	-4.0862	4.38e-05	0.000156185	Down
LOC18041498	CICLE_v10002703mg	uncharacterized LOC18041498	32.3581	-1.70881	0.356793	-4.78935	1.67e-06	7.31e-06	Down
LOC18031297	CICLE_v10006871mg	hexose carrier protein HEX6	43.9316	-1.70771	0.316062	-5.40309	6.55e-08	3.37e-07	Down
LOC18047695	CICLE_v10023344mg	21 kDa protein	172.1	-1.7074	0.159651	-10.6945	1.08e-26	1.67e-25	Down
LOC18050418	CICLE_v100160191mg	protein STRICTOSIDINE SYNTHASE-LIKE 4	327.778	-1.70732	0.129204	-13.2141	7.28e-40	1.67e-38	Down
LOC18051599	CICLE_v10014936mg	protein DETOXIFICATION 42	4059.46	-1.70541	0.0644611	-26.4565	3.08e-154	4.17e-152	Down
LOC18044393	CICLE_v10031286mg	cytochrome P450 77A3	2483.53	-1.70209	0.0669163	-25.4362	1e-142	1.18e-140	Down
LOC18031328	CICLE_v10004372mg	probable galactinol--sucrose galactosyltransferase 2	686.94	-1.70119	0.0901803	-18.8643	2.24e-79	1.18e-77	Down
LOC18055566	CICLE_v10009607mg	uncharacterized LOC18055566	162.209	-1.70018	0.161759	-10.5106	7.72e-26	1.15e-24	Down
LOC18052377	CICLE_v10016732mg	probable peroxygenase 4	90.0147	-1.70013	0.235375	-7.22308	5.08e-13	3.92e-12	Down
LOC18046704	CICLE_v10019517mg	protein ACCELERATED CELL DEATH 6	93.1976	-1.69949	0.208333	-8.15756	3.42e-16	3.19e-15	Down
LOC18049465	CICLE_v10021471mg	BAG family molecular chaperone regulator 1	50.2983	-1.69888	0.303186	-5.60344	2.1e-08	1.13e-07	Down
LOC18047387	CICLE_v10019648mg	cytochrome P450 71A1	84.8304	-1.69854	0.239695	-7.08627	1.38e-12	1.03e-11	Down
LOC18044863	CICLE_v10032568mg	chlorophyll a-b binding protein 6	325.557	-1.69651	0.125434	-13.5252	1.11e-41	2.69e-40	Down
LOC112101151		uncharacterized LOC112101151	47.6627	-1.69597	0.30006	-5.65212	1.58e-08	8.61e-08	Down
LOC18046748	CICLE_v10024319mg	B-box zinc finger protein 23	31.991	-1.69559	0.356694	-4.75364	2e-06	8.64e-06	Down
LOC18038534	CICLE_v10011933mg	uncharacterized LOC18038534	77.7513	-1.69275	0.238517	-7.09698	1.28e-12	9.6e-12	Down
LOC18053552	CICLE_v10014972mg	allantoinase	402.086	-1.68909	0.109991	-15.3566	3.2e-53	1.01e-51	Down
LOC18041831	CICLE_v10000195mg	glutamate receptor 3.3	2091.54	-1.68472	0.0670966	-25.1089	3.98e-139	4.46e-137	Down
LOC18044970	CICLE_v10031625mg	serine/threonine-protein kinase OXI1	438.352	-1.68209	0.115859	-14.5184	9.27e-48	2.59e-46	Down
LOC18054180	CICLE_v10010786mg	uncharacterized LOC18054180	13.4104	-1.68118	0.564223	-2.97963	0.00288597	0.00734662	Down
LOC18055420	CICLE_v10008936mg	heterodimeric geranylgeranyl pyrophosphate synthase small subunit	3324.03	-1.67989	0.0587512	-28.5933	8.14e-180	1.43e-177	Down
LOC18049279	CICLE_v10020549mg	NAC domain-containing protein 87	82.7472	-1.67986	0.223628	-7.51186	5.83e-14	4.76e-13	Down
LOC18046504	CICLE_v10023994mg	anthranilate N-methyltransferase	78.3371	-1.67978	0.225327	-7.45484	9e-14	7.26e-13	Down
LOC18049712	CICLE_v10020661mg	solute carrier family 35 member F2	1774.93	-1.67928	0.0659914	-25.447	7.63e-143	9.02e-141	Down
LOC18055627	CICLE_v10007650mg	inactive protein kinase SELMODRAFT_444075	504.559	-1.67436	0.103671	-16.1508	1.12e-58	3.96e-57	Down
LOC18038843	CICLE_v10012489mg	thaumatin-like protein	14.7768	-1.67297	0.53672	-3.11702	0.0018269	0.00484917	Down
LOC18049217	CICLE_v100188371mg	probable LRR receptor-like serine/threonine-protein kinase At3g47570	249.091	-1.67169	0.142168	-11.7586	6.38e-32	1.2e-30	Down
LOC18040863	CICLE_v10001822mg	mitochondrial uncoupling protein 5	192.01	-1.67161	0.156554	-10.6775	1.3e-26	2e-25	Down
LOC18052602	CICLE_v10015211mg	protein kinase PINOID	173.732	-1.66624	0.166863	-9.98567	1.76e-23	2.37e-22	Down
LOC18053811	CICLE_v10009099mg	protein MULTIPOLAR SPINDLE 1	115.007	-1.66388	0.199711	-8.33145	7.99e-17	7.75e-16	Down
LOC18032155	CICLE_v10004502mg	scarecrow-like protein 8	7299.53	-1.66036	0.0548756	-30.2568	4.25e-201	1.01e-198	Down
LOC18035249	CICLE_v10028234mg	serine carboxypeptidase-like	183.553	-1.66011	0.158944	-10.4447	1.55e-25	2.29e-24	Down
LOC18033163	CICLE_v10004862mg	transcription factor bHLH62	866.121	-1.65882	0.0799677	-20.7436	1.4e-95	9.34e-94	Down
LOC18052314	CICLE_v10016355mg	BAG family molecular chaperone regulator 1	375.916	-1.6588	0.112918	-14.6903	7.43e-49	2.13e-47	Down
LOC18051320	CICLE_v10016618mg	plasma membrane-associated cation-binding protein 1	30.2983	-1.65869	0.363903	-4.55806	5.16e-06	2.1e-05	Down
LOC18047770	CICLE_v10019745mg	protein NRT1/ PTR FAMILY 4.6	2209.49	-1.65843	0.0622066	-26.6601	1.37e-156	1.94e-154	Down
LOC18055692	CICLE_v10009984mg	early nodulin-93	836.403	-1.65838	0.0867517	-19.1164	1.84e-81	1.02e-79	Down
LOC112098281		peroxidase 9	20.0272	-1.65758	0.438672	-3.77863	0.000157693	0.000513989	Down
LOC18053687	CICLE_v10010394mg	WAT1-related protein At3g18200	30.7765	-1.65625	0.364444	-4.5446	5.5e-06	2.23e-05	Down
LOC18050403	CICLE_v10017235mg	uncharacterized LOC18050403	31.2664	-1.65369	0.400786	-4.12613	3.69e-05	0.000132952	Down
LOC18035541	CICLE_v10028928mg	gibberellin 2-beta-dioxygenase 8	133.022	-1.65257	0.176733	-9.35065	8.71e-21	1.05e-19	Down
LOC18056024	CICLE_v10009102mg	uncharacterized LOC18056024	22.8832	-1.6524	0.443925	-3.72226	0.00019745	0.00063119	Down
LOC18052866	CICLE_v10015872mg	probable xyloglucan endotransglucosylase/hydrolase protein 28	1731.32	-1.65162	0.0666761	-24.7708	1.85e-135	1.95e-133	Down
LOC18046213	CICLE_v10020886mg	ethylene-responsive transcription factor ERF118	88.43	-1.65068	0.225837	-7.30917	2.69e-13	2.11e-12	Down
LOC18034163	CICLE_v10029850mg	cellulose synthase-like protein D4	85.7748	-1.64995	0.217347	-7.59131	3.17e-14	2.64e-13	Down
LOC18050144	CICLE_v10019143mg	hydroxyproline O-galactosyltransferase GALT6	1144.32	-1.64979	0.0739251	-22.3171	2.52e-110	2.1e-108	Down
LOC18053057	CICLE_v10015146mg	BAHD acyltransferase BIA1	25.4482	-1.6475	0.412682	-3.99218	6.55e-05	0.000226897	Down
LOC18035901	CICLE_v10025211mg	probable indole-3-acetic acid-amido synthetase GH3.1	549.745	-1.64557	0.0971612	-16.9364	2.42e-64	9.87e-63	Down
LOC18045253	CICLE_v10032884mg	uncharacterized LOC18045253	41.2998	-1.64488	0.308674	-5.32887	9.88e-08	4.98e-07	Down
LOC18038191	CICLE_v10012678mg	NDR1/HIN1-like protein 10	382.881	-1.64463	0.115956	-14.1833	1.16e-45	3.1e-44	Down
LOC18040870	CICLE_v10001676mg	U-box domain-containing protein 4	337.233	-1.64419	0.118346	-13.8931	6.98e-44	1.79e-42	Down
LOC18048981	CICLE_v10021319mg	homeobox protein HD1	952.141	-1.64123	0.0799408	-20.5306	1.15e-93	7.42e-92	Down
LOC18031787	CICLE_v10005441mg	carboxylesterase 1	124.005	-1.64082	0.183101	-8.96128	3.21e-19	3.6e-18	Down
LOC18033258	CICLE_v10004551mg	serine/threonine receptor-like kinase NFP	305.465	-1.63987	0.127715	-12.8401	9.77e-38	2.15e-36	Down
LOC18039477	CICLE_v10011584mg	proline dehydrogenase 2	4125.54	-1.63773	0.0571205	-28.6715	8.65e-181	1.56e-178	Down
LOC18034831	CICLE_v10028116mg	protein FAF-like	34.6679	-1.63728	0.335337	-4.8825	1.05e-06	4.69e-06	Down
LOC18055556	CICLE_v10010253mg	protein STRICTOSIDINE SYNTHASE-LIKE 4	77.4257	-1.63403	0.247881	-6.592	4.34e-11	2.91e-10	Down
LOC18034796	CICLE_v10027954mg	ABC transporter G family member 11	242.639	-1.6324	0.140183	-11.6448	2.44e-31	4.47e-30	Down
LOC18036805	CICLE_v10027208mg	probable acyl-activating enzyme 1	13.3266	-1.62654	0.552311	-2.94496	0.00322993	0.00811186	Down
LOC18037791	CICLE_v10024940mg	phospholipase D alpha 4	35.9092	-1.62571	0.344468	-4.71947	2.36e-06	1.01e-05	Down
LOC18039349	CICLE_v10012353mg	probable xyloglucan endotransglucosylase/hydrolase protein 32	32.8291	-1.62555	0.353404	-4.59971	4.23e-06	1.74e-05	Down
LOC18041218	CICLE_v10002474mg	uncharacterized LOC18041218	16.9286	-1.62486	0.512186	-3.1724	0.00151184	0.00409065	Down
LOC18034509	CICLE_v10028117mg	laccase-4	17.8203	-1.62409	0.469126	-3.46194	0.000536294	0.00158357	Down
LOC18051716	CICLE_v10014681mg	BTB/POZ domain-containing protein At5g47800	139.937	-1.62072	0.175013	-9.26052	2.03e-20	2.42e-19	Down
LOC18033225	CICLE_v10004570mg	uncharacterized LOC18033225	46.2273	-1.62013	0.291198	-5.56369	2.64e-08	1.4e-07	Down
LOC18054287	CICLE_v10009727mg	vascular-related unknown protein 4	164.376	-1.61979	0.157847	-10.2618	1.05e-24	1.49e-23	Down
LOC18046332	CICLE_v10023992mg	GDSL esterase/lipase At5g08460	28.7717	-1.61937	0.373669	-4.33369	1.47e-05	5.58e-05	Down
LOC18045106	CICLE_v10031811mg	probable 2-oxoglutarate-dependent dioxygenase At5g05600	252.396	-1.61805	0.145787	-11.0987	1.27e-28	2.11e-27	Down
LOC18035015	CICLE_v10029065mg	zinc finger protein ZAT10	1168.03	-1.61775	0.0792178	-20.4215	1.08e-92	6.8e-91	Down
LOC18034762	CICLE_v10027953mg	ABC transporter G family member 11	102.379	-1.61766	0.209562	-7.71924	1.17e-14	1e-13	Down
LOC18035923	CICLE_v10025311mg	cytochrome P450 711A1	241.748	-1.61604	0.13344	-12.1106	9.28e-34	1.83e-32	Down
LOC18047058	CICLE_v10019915mg	vegetative cell wall protein gp1	648.896	-1.61508	0.0937655	-17.2247	1.73e-66	7.34e-65	Down
LOC18041784	CICLE_v10000531mg	luminal-binding protein 5	688.351	-1.61448	0.0883736	-18.2688	1.47e-74	7.02e-73	Down
LOC18036437	CICLE_v10026666mg	uncharacterized LOC18036437	620.895	-1.61374	0.10898	-14.8076	1.31e-49	3.83e-48	Down
LOC18042334	CICLE_v10000542mg	probable rhamnogalacturonate lyase B	239.475	-1.61152	0.136228	-11.8295	2.75e-32	5.22e-31	Down
LOC18039306	CICLE_v10013674mg	auxin-induced protein 15A	78.4009	-1.6101	0.247904	-6.49483	8.31e-11	5.44e-10	Down
LOC18054512	CICLE_v10010320mg	uncharacterized LOC18054512	43.9859	-1.60864	0.300072	-5.36084	8.28e-08	4.22e-07	Down
LOC18031625	CICLE_v10005789mg	auxin-responsive protein IAA14	31.5927	-1.60723	0.358385	-4.48463	7.3e-06	2.91e-05	Down
LOC18054083	CICLE_v10009879mg	squamosa promoter-binding-like protein 13	307.125	-1.60718	0.128495	-12.5077	6.78e-36	1.42e-34	Down
LOC18038386	CICLE_v10011798mg	protein trichome birefringence-like 19	67.1472	-1.60548	0.241778	-6.64033	3.13e-11	2.12e-10	Down
LOC18037834	CICLE_v10025967mg	transcription factor bHLH61	290.909	-1.6035	0.131064	-12.2344	2.04e-34	4.1e-33	Down
LOC112096748		putative glycine-rich cell wall structural protein 1	24.5315	-1.60215	0.401732	-3.98811	6.66e-05	0.000230326	Down
LOC18038652	CICLE_v10012167mg	probable carboxylesterase 15	171.831	-1.60102	0.168444	-9.50472	2.01e-21	2.49e-20	Down
LOC18050644	CICLE_v10017198mg	protein TIFY 5A	8092.07	-1.60056	0.0653872	-24.4782	2.52e-132	2.55e-130	Down
LOC18054448	CICLE_v10009005mg	fatty acid desaturase 4	332.167	-1.59946	0.119028	-13.4377	3.64e-41	8.65e-40	Down
LOC18052193	CICLE_v10016749mg	uncharacterized LOC18052193	641.716	-1.59821	0.0911892	-17.5263	9.02e-69	3.97e-67	Down
LOC18049463		ethylene-responsive transcription factor ERF027	20.7061	-1.59769	0.449977	-3.5506	0.000384348	0.00116783	Down
LOC18044887	CICLE_v10033132mg	photosystem II 5 kDa protein	30.0664	-1.59691	0.373337	-4.27739	1.89e-05	7.09e-05	Down
LOC112100315		uncharacterized LOC112100315	37.4691	-1.59659	0.37293	-4.28119	1.86e-05	6.98e-05	Down
LOC18041235	CICLE_v10002536mg	uncharacterized LOC18041235	1856.61	-1.5957	0.0676301	-23.5946	4.38e-123	4.08e-121	Down
LOC18033004	CICLE_v10005493mg	uncharacterized LOC18033004	389.895	-1.5925	0.108196	-14.7187	4.89e-49	1.41e-47	Down
LOC18036802	CICLE_v10025537mg	uncharacterized LOC18036802	16.3859	-1.59237	0.487535	-3.26617	0.00109013	0.00303736	Down
LOC18037985	CICLE_v10011341mg	protein NRT1/ PTR FAMILY 5.6	30.3053	-1.59152	0.373606	-4.25989	2.05e-05	7.64e-05	Down
LOC112096802		uncharacterized LOC112096802	138.927	-1.59133	0.181976	-8.74472	2.24e-18	2.39e-17	Down
LOC18034971	CICLE_v10028851mg	probable xyloglucan endotransglucosylase/hydrolase protein B	903.269	-1.59104	0.0793743	-20.0448	2.24e-89	1.37e-87	Down
LOC18036085	CICLE_v10026573mg	uncharacterized LOC18036085	403.821	-1.5905	0.125077	-12.7162	4.81e-37	1.04e-35	Down
LOC18037230	CICLE_v10025935mg	geranylgeranyl pyrophosphate synthase	3017.32	-1.59018	0.0619355	-25.6748	2.24e-145	2.71e-143	Down
LOC112096713		putative disease resistance protein RGA3	33.0684	-1.58984	0.357849	-4.44277	8.88e-06	3.49e-05	Down
LOC18031420	CICLE_v10005687mg	suppressor of disruption of TFIIS	487.95	-1.58527	0.102059	-15.5328	2.08e-54	6.7e-53	Down
LOC18054943	CICLE_v10007406mg	potassium channel AKT1	1024.05	-1.58523	0.081121	-19.5415	4.87e-85	2.81e-83	Down
LOC18052497	CICLE_v10015783mg	peroxidase 15	701.159	-1.58521	0.0903362	-17.5479	6.18e-69	2.74e-67	Down
LOC18035451	CICLE_v10029158mg	caffeoyl-CoA O-methyltransferase	3348.23	-1.58344	0.0607574	-26.0617	9.92e-150	1.27e-147	Down
LOC18038732	CICLE_v10012107mg	clathrin light chain 2	773.588	-1.58182	0.0846028	-18.697	5.23e-78	2.65e-76	Down
LOC18048327	CICLE_v10018919mg	protein lava lamp	501.852	-1.57991	0.106921	-14.7765	2.08e-49	6.03e-48	Down
LOC18050636	CICLE_v10015646mg	glucan endo-1	18.1743	-1.57937	0.464834	-3.39771	0.000679532	0.00196735	Down
LOC18032915	CICLE_v10005425mg	epoxide hydrolase A	123.852	-1.57857	0.190654	-8.27977	1.23e-16	1.18e-15	Down
LOC18040314	CICLE_v10000162mg	receptor-like protein 12	38.457	-1.57801	0.320836	-4.91843	8.72e-07	3.94e-06	Down
LOC18049827	CICLE_v10020010mg	hydroquinone glucosyltransferase	92.3991	-1.57643	0.217495	-7.24815	4.22e-13	3.27e-12	Down
LOC18053575	CICLE_v10016309mg	probable ribose-5-phosphate isomerase 2	402.212	-1.57537	0.114866	-13.7148	8.28e-43	2.07e-41	Down
LOC18042877	CICLE_v10003678mg	E3 ubiquitin ligase BIG BROTHER-related	15.8277	-1.57515	0.516361	-3.05048	0.00228476	0.00593613	Down
LOC18051656	CICLE_v10016616mg	uncharacterized LOC18051656	28.1248	-1.57377	0.366506	-4.29399	1.75e-05	6.6e-05	Down
LOC18050834	CICLE_v10017298mg	uncharacterized LOC18050834	200.993	-1.57367	0.160179	-9.82447	8.83e-23	1.16e-21	Down
LOC112095680		disease resistance protein RPP13-like	20.6788	-1.57333	0.431017	-3.65028	0.00026195	0.000819571	Down
LOC18039078	CICLE_v10012011mg	geranylgeranyl pyrophosphate synthase 7	51.3825	-1.57257	0.289555	-5.43099	5.6e-08	2.9e-07	Down
LOC18048368	CICLE_v10020873mg	caffeic acid 3-O-methyltransferase	45.2433	-1.57209	0.30076	-5.22706	1.72e-07	8.41e-07	Down
LOC18049792	CICLE_v10021404mg	uncharacterized isomerase BH0283	500.534	-1.57101	0.0985499	-15.9413	3.28e-57	1.12e-55	Down
LOC18052711	CICLE_v10014534mg	putative receptor-like protein kinase At4g00960	86.3999	-1.56867	0.216448	-7.24732	4.25e-13	3.29e-12	Down
LOC18050984	CICLE_v10018374mg	2-methylene-furan-3-one reductase	130.621	-1.56681	0.176029	-8.90083	5.54e-19	6.13e-18	Down
LOC18055453	CICLE_v10009830mg	copper transporter 5	987.914	-1.56667	0.0813842	-19.2503	1.4e-82	7.88e-81	Down
LOC18051086	CICLE_v10015449mg	palmitoyl-acyl carrier protein thioesterase	279.022	-1.56526	0.127103	-12.3149	7.53e-35	1.53e-33	Down
LOC112096704		uncharacterized LOC112096704	67.2538	-1.56316	0.248828	-6.2821	3.34e-10	2.09e-09	Down
LOC112096619		H/ACA ribonucleoprotein complex subunit 1-like	232.266	-1.56269	0.153652	-10.1703	2.69e-24	3.76e-23	Down
LOC18045747	CICLE_v10010874mg	phenylalanine ammonia-lyase	140.829	-1.56133	0.175942	-8.87412	7.05e-19	7.74e-18	Down
LOC18052997	CICLE_v10016043mg	peroxidase 55	42.6095	-1.56009	0.319702	-4.87983	1.06e-06	4.75e-06	Down
LOC18032951	CICLE_v10006220mg	early nodulin-75	996.489	-1.55921	0.0887982	-17.559	5.07e-69	2.25e-67	Down
LOC18054415	CICLE_v10009957mg	calcium-binding protein PBP1	183.268	-1.55829	0.153213	-10.1707	2.68e-24	3.75e-23	Down
LOC18050757	CICLE_v10016134mg	putative lactoylglutathione lyase	449.241	-1.55762	0.120384	-12.9387	2.72e-38	6.05e-37	Down
LOC18050317	CICLE_v10021329mg	uncharacterized LOC18050317	557.367	-1.55717	0.0990512	-15.7208	1.09e-55	3.58e-54	Down
LOC18033838	CICLE_v10029969mg	squalene monooxygenase	740.235	-1.55675	0.0916817	-16.9799	1.16e-64	4.74e-63	Down
LOC18033869	CICLE_v10028185mg	mitogen-activated protein kinase kinase kinase 18	24.6236	-1.55492	0.393261	-3.95391	7.69e-05	0.000263051	Down
LOC18044357	CICLE_v10031594mg	protein ABHD17B	28.9976	-1.55303	0.383098	-4.05388	5.04e-05	0.000178075	Down
LOC18051327	CICLE_v10014128mg	glutamic acid-rich protein	34.7814	-1.55236	0.338057	-4.59199	4.39e-06	1.8e-05	Down
LOC18045437	CICLE_v10032012mg	probable WRKY transcription factor 28	42.4557	-1.55165	0.315934	-4.9113	9.05e-07	4.08e-06	Down
LOC18036568	CICLE_v10026710mg	uncharacterized LOC18036568	107.228	-1.55161	0.197957	-7.83814	4.57e-15	4.03e-14	Down
LOC18040769	CICLE_v10001374mg	3-oxo-Delta(4	906.889	-1.55067	0.0880001	-17.6212	1.69e-69	7.61e-68	Down
LOC18044878	CICLE_v10032940mg	protein LOL1	129.065	-1.55012	0.191828	-8.08079	6.43e-16	5.93e-15	Down
LOC18035338	CICLE_v10029251mg	rhicadhesin receptor	7113.45	-1.54916	0.0592859	-26.1304	1.65e-150	2.13e-148	Down
LOC18035038	CICLE_v10030275mg	uncharacterized LOC18035038	274.861	-1.54878	0.125692	-12.322	6.9e-35	1.41e-33	Down
LOC18055189	CICLE_v10007586mg	cellulose synthase-like protein E6	832.196	-1.54756	0.0863053	-17.9312	6.73e-72	3.12e-70	Down
LOC18055363	CICLE_v10008665mg	WAT1-related protein At4g30420	407.051	-1.54614	0.10618	-14.5614	4.94e-48	1.39e-46	Down
LOC18035569	CICLE_v10029254mg	probable 3-beta-hydroxysteroid-Delta(8)	23.0226	-1.54592	0.423074	-3.65402	0.000258165	0.000808385	Down
LOC18053393	CICLE_v10015724mg	isoflavone 4'-O-methyltransferase	56.4552	-1.54518	0.269365	-5.73636	9.67e-09	5.37e-08	Down
LOC18052928	CICLE_v10015011mg	serine/threonine-protein kinase Nek6	2416.97	-1.54453	0.0630659	-24.4907	1.85e-132	1.89e-130	Down
LOC112097716		uncharacterized LOC112097716	19.2609	-1.54404	0.462637	-3.33748	0.000845416	0.00240249	Down
LOC18050833	CICLE_v10017300mg	uncharacterized LOC18050833	143.623	-1.5421	0.169888	-9.07719	1.11e-19	1.28e-18	Down
LOC18052989	CICLE_v10017398mg	uncharacterized LOC18052989	112.896	-1.53828	0.19255	-7.98896	1.36e-15	1.23e-14	Down
LOC18038508	CICLE_v10012847mg	uncharacterized LOC18038508	76.9547	-1.53808	0.236636	-6.49978	8.04e-11	5.27e-10	Down
LOC18032212	CICLE_v10005297mg	xanthohumol 4'-O-methyltransferase	32.9266	-1.53517	0.351921	-4.36225	1.29e-05	4.95e-05	Down
LOC18050771	CICLE_v10015194mg	methanol O-anthraniloyltransferase	64.5945	-1.53507	0.256054	-5.99509	2.03e-09	1.2e-08	Down
LOC18042235	CICLE_v10001546mg	purine permease 1	14693.6	-1.53385	0.0549352	-27.9212	1.48e-171	2.39e-169	Down
LOC18037402	CICLE_v10025092mg	uncharacterized LOC18037402	393.787	-1.53288	0.109573	-13.9895	1.81e-44	4.72e-43	Down
LOC18035521	CICLE_v10028607mg	SEC14-like protein 5	6057.83	-1.53251	0.0514129	-29.8079	3.09e-195	6.62e-193	Down
LOC18053196	CICLE_v10014281mg	G-type lectin S-receptor-like serine/threonine-protein kinase At2g19130	197.689	-1.526	0.148917	-10.2473	1.22e-24	1.73e-23	Down
LOC18032627	CICLE_v10004697mg	berberine bridge enzyme-like 15	27.8669	-1.52577	0.366741	-4.16034	3.18e-05	0.000115535	Down
LOC18039123	CICLE_v10011760mg	aspartate aminotransferase	121.18	-1.52555	0.181142	-8.42186	3.71e-17	3.65e-16	Down
LOC18052692	CICLE_v10014119mg	myosin-binding protein 2	144.29	-1.52467	0.17567	-8.67918	3.99e-18	4.18e-17	Down
LOC18050499	CICLE_v10015570mg	receptor-like protein 9DC3	862.277	-1.51953	0.0811565	-18.7234	3.19e-78	1.63e-76	Down
LOC112095794		protein ALP1-like	287.004	-1.5189	0.128132	-11.8542	2.05e-32	3.9e-31	Down
LOC18047690	CICLE_v10019686mg	legumain	223.547	-1.51754	0.136322	-11.132	8.77e-29	1.47e-27	Down
LOC18045038	CICLE_v10031951mg	caffeic acid 3-O-methyltransferase	34.7178	-1.51682	0.33459	-4.53335	5.81e-06	2.34e-05	Down
LOC18041695	CICLE_v10000917mg	UDP-glycosyltransferase 92A1	526.752	-1.5151	0.102437	-14.7906	1.68e-49	4.9e-48	Down
LOC18046875	CICLE_v10021341mg	uncharacterized LOC18046875	1646.92	-1.51447	0.0655295	-23.1113	3.57e-118	3.23e-116	Down
LOC18038921	CICLE_v10012857mg	uncharacterized LOC18038921	4642.68	-1.51429	0.0737699	-20.5272	1.23e-93	7.93e-92	Down
LOC18044771	CICLE_v10033195mg	uncharacterized LOC18044771	79.6044	-1.51349	0.222985	-6.78741	1.14e-11	8.02e-11	Down
LOC18031508	CICLE_v10005288mg	BAG family molecular chaperone regulator 1	573.95	-1.51346	0.0919417	-16.4611	6.99e-61	2.59e-59	Down
LOC18034906	CICLE_v10027912mg	phenylalanine ammonia-lyase	299.423	-1.51117	0.122982	-12.2877	1.05e-34	2.14e-33	Down
LOC18053615	CICLE_v10013989mg	3-oxo-Delta(4	34.6054	-1.50887	0.345016	-4.37333	1.22e-05	4.72e-05	Down
LOC18032271	CICLE_v10006738mg	mediator of RNA polymerase II transcription subunit 33A	810.864	-1.50615	0.0932861	-16.1455	1.22e-58	4.31e-57	Down
LOC18036724	CICLE_v10025922mg	peroxisomal (S)-2-hydroxy-acid oxidase GLO4	23.5393	-1.50384	0.416303	-3.61237	0.000303406	0.000940119	Down
LOC18050851	CICLE_v10018337mg	UDP-glycosyltransferase 43	535.237	-1.50382	0.101416	-14.8282	9.63e-50	2.83e-48	Down
LOC18041060	CICLE_v10000613mg	uncharacterized LOC18041060	110.795	-1.50347	0.201717	-7.45335	9.1e-14	7.33e-13	Down
LOC18043052	CICLE_v10002388mg	transmembrane protein 136	85.8902	-1.50117	0.221417	-6.77985	1.2e-11	8.45e-11	Down
LOC18036712	CICLE_v10024742mg	putative disease resistance RPP13-like protein 2	298.963	-1.50084	0.123781	-12.1249	7.79e-34	1.54e-32	Down
LOC18035118	CICLE_v10029495mg	18.1 kDa class I heat shock protein	145.491	-1.50073	0.170707	-8.79125	1.48e-18	1.59e-17	Down
LOC18033706	CICLE_v10028411mg	aluminum-activated malate transporter 2	25.828	-1.5004	0.386569	-3.88132	0.000103891	0.000348224	Down
LOC18041742	CICLE_v10003845mg	bZIP transcription factor 27	35.0669	-1.49968	0.333478	-4.49709	6.89e-06	2.75e-05	Down
LOC18052887	CICLE_v10015337mg	UPF0481 protein At3g47200	81.3889	-1.49966	0.236766	-6.33395	2.39e-10	1.52e-09	Down
LOC18049887	CICLE_v10022476mg	adenine phosphoribosyltransferase 4	145.933	-1.49916	0.16619	-9.02078	1.87e-19	2.13e-18	Down
LOC18035904	CICLE_v10025417mg	cytochrome P450 71A1	23.74	-1.49777	0.42306	-3.54032	0.000399635	0.00121084	Down
LOC18047900	CICLE_v10020502mg	serine/threonine-protein kinase STY13	369.674	-1.49722	0.117186	-12.7764	2.22e-37	4.84e-36	Down
LOC18041865	CICLE_v10001414mg	3-oxo-Delta(4	147.266	-1.49247	0.170328	-8.76236	1.91e-18	2.05e-17	Down
LOC18054939	CICLE_v10009218mg	(-)-isopiperitenol/(-)-carveol dehydrogenase	150.371	-1.49164	0.176307	-8.46049	2.66e-17	2.65e-16	Down
LOC18041872	CICLE_v10000557mg	ABC transporter G family member 5	911.946	-1.4899	0.0810451	-18.3836	1.78e-75	8.65e-74	Down
LOC18038889	CICLE_v10011279mg	O-fucosyltransferase 19	881.602	-1.48919	0.0794542	-18.7428	2.22e-78	1.14e-76	Down
LOC18036378	CICLE_v10025159mg	boron transporter 4	497.018	-1.4889	0.102816	-14.4813	1.59e-47	4.41e-46	Down
LOC18033076	CICLE_v10004541mg	AT3G16990	2064.16	-1.48813	0.0639827	-23.2583	1.17e-119	1.07e-117	Down
LOC18050357	CICLE_v10004103mg	cytochrome P450 83B1	271.66	-1.48582	0.127555	-11.6485	2.33e-31	4.28e-30	Down
LOC18035285	CICLE_v10029315mg	uncharacterized protein At4g22758	4533.32	-1.4846	0.0592493	-25.0569	1.47e-138	1.63e-136	Down
LOC18034655	CICLE_v10028959mg	endochitinase	16331.2	-1.48174	0.0564514	-26.2481	7.51e-152	9.84e-150	Down
LOC18047323	CICLE_v10021717mg	syntaxin-71	141.612	-1.48092	0.172401	-8.58999	8.7e-18	8.92e-17	Down
LOC18055230	CICLE_v10008211mg	probable amino acid permease 7	132.885	-1.4806	0.173335	-8.54181	1.32e-17	1.34e-16	Down
LOC18050608	CICLE_v10014808mg	beta-hexosaminidase 3	6966.68	-1.47974	0.0508215	-29.1165	2.22e-186	4.37e-184	Down
LOC18040022	CICLE_v10011217mg	U-box domain-containing protein 16	162.742	-1.47963	0.168924	-8.7591	1.97e-18	2.1e-17	Down
LOC18054641	CICLE_v10009909mg	auxin-responsive protein SAUR50	88.3154	-1.47912	0.212053	-6.97523	3.05e-12	2.24e-11	Down
LOC18045103	CICLE_v10030810mg	dual specificity tyrosine-phosphorylation-regulated kinase 2	612.272	-1.47912	0.0925716	-15.9781	1.82e-57	6.23e-56	Down
LOC18036841	CICLE_v10026096mg	inorganic pyrophosphatase 1	2624.63	-1.479	0.0668361	-22.1287	1.67e-108	1.33e-106	Down
LOC18032425	CICLE_v10005017mg	UPF0481 protein At3g47200	27.2035	-1.47896	0.420257	-3.51917	0.000432893	0.0013028	Down
LOC18044420	CICLE_v10030844mg	probable metal-nicotianamine transporter YSL7	2764.18	-1.478	0.059672	-24.7687	1.95e-135	2.04e-133	Down
LOC18055487	CICLE_v10009194mg	lectin	20155.5	-1.47686	0.0591513	-24.9675	1.38e-137	1.51e-135	Down
LOC18054046	CICLE_v10008369mg	6-hydroxynicotinate 3-monooxygenase	142.414	-1.47521	0.171661	-8.59372	8.42e-18	8.65e-17	Down
LOC18040762	CICLE_v100019012mg	protein LNK3	205.447	-1.47387	0.142439	-10.3474	4.3e-25	6.25e-24	Down
LOC18037740	CICLE_v10025504mg	linamarin synthase 2	71.1182	-1.47344	0.237026	-6.21638	5.09e-10	3.14e-09	Down
LOC18053455	CICLE_v10017462mg	uncharacterized LOC18053455	185.401	-1.47	0.147018	-9.99879	1.54e-23	2.08e-22	Down
LOC18044710	CICLE_v10033996mg	uncharacterized LOC18044710	564.531	-1.46994	0.100097	-14.6852	8.02e-49	2.3e-47	Down
LOC18037435	CICLE_v10026364mg	B-box zinc finger protein 32	203.375	-1.46926	0.143348	-10.2496	1.19e-24	1.69e-23	Down
LOC112098961		NAC domain-containing protein 71-like	21.1938	-1.46363	0.41779	-3.50326	0.000459608	0.00137568	Down
LOC18032368	CICLE_v10005974mg	early light-induced protein 1	18103.6	-1.46315	0.0672162	-21.7678	4.69e-105	3.57e-103	Down
LOC18037502	CICLE_v10026210mg	probable xyloglucan endotransglucosylase/hydrolase protein 6	3287.92	-1.46055	0.074611	-19.5755	2.5e-85	1.45e-83	Down
LOC18041046	CICLE_v10000097mg	kinesin-like protein KIN-7F	25.2016	-1.4587	0.388779	-3.75199	0.000175437	0.000566841	Down
LOC18038429	CICLE_v10011601mg	hydroquinone glucosyltransferase	1478.31	-1.45861	0.0672522	-21.6887	2.62e-104	1.98e-102	Down
LOC18033468	CICLE_v10005988mg	uncharacterized LOC18033468	34963.1	-1.45788	0.0503524	-28.9535	2.54e-184	4.89e-182	Down
LOC18040067	CICLE_v10012869mg	basic salivary proline-rich protein 1	150777	-1.45457	0.0506687	-28.7074	3.08e-181	5.6e-179	Down
LOC18045818	CICLE_v10021045mg	uncharacterized protein At4g22758	210.934	-1.45457	0.150853	-9.64224	5.3e-22	6.74e-21	Down
LOC18036587	CICLE_v10025613mg	acyl-CoA-binding domain-containing protein 3	194.117	-1.45438	0.147878	-9.83504	7.95e-23	1.04e-21	Down
LOC18036547	CICLE_v10026264mg	uncharacterized oxidoreductase YuxG	1556.9	-1.45383	0.0705097	-20.6189	1.86e-94	1.21e-92	Down
LOC18055853		uncharacterized LOC18055853	275.935	-1.45231	0.124519	-11.6634	1.96e-31	3.61e-30	Down
LOC18037996	CICLE_v10011473mg	sulfoquinovosyl transferase SQD2	883.721	-1.45139	0.0872762	-16.6298	4.24e-62	1.63e-60	Down
LOC18038859	CICLE_v10011415mg	U-box domain-containing protein 40	38.8729	-1.45097	0.319445	-4.54215	5.57e-06	2.25e-05	Down
LOC18046474	CICLE_v10020907mg	bifunctional UDP-glucose 4-epimerase and UDP-xylose 4-epimerase 1	638.119	-1.45068	0.0945082	-15.3498	3.55e-53	1.11e-51	Down
LOC18032142	CICLE_v10004919mg	protein IQ-DOMAIN 14	84.7948	-1.45017	0.213567	-6.79025	1.12e-11	7.87e-11	Down
LOC18036545	CICLE_v10026527mg	protein TIFY 10A	2404.65	-1.44788	0.0731472	-19.794	3.35e-87	1.98e-85	Down
LOC18037814	CICLE_v10024825mg	glutamate receptor 3.6	947.583	-1.44779	0.0921993	-15.7028	1.45e-55	4.74e-54	Down
LOC18039556	CICLE_v10011244mg	F-box/LRR-repeat protein 3	78.5295	-1.44755	0.223306	-6.48233	9.03e-11	5.89e-10	Down
LOC18036714		uncharacterized LOC18036714	87.5794	-1.44576	0.210448	-6.8699	6.42e-12	4.6e-11	Down
LOC18045095	CICLE_v10033110mg	uncharacterized LOC18045095	23.5226	-1.44573	0.403446	-3.58346	0.000339077	0.00104243	Down
LOC18035222	CICLE_v10028384mg	4-hydroxy-3-methylbut-2-enyl diphosphate reductase	8522.74	-1.44502	0.0483548	-29.8836	3.22e-196	7.04e-194	Down
LOC18039643	CICLE_v10011184mg	cyclic nucleotide-gated ion channel 2	1879.65	-1.44437	0.0725374	-19.9121	3.2e-88	1.92e-86	Down
LOC18039411	CICLE_v10012092mg	caffeoylshikimate esterase	350.546	-1.4423	0.122998	-11.7262	9.35e-32	1.74e-30	Down
LOC112101171		uncharacterized LOC112101171	106.754	-1.44204	0.198806	-7.25351	4.06e-13	3.15e-12	Down
LOC18048006		uncharacterized LOC18048006	44.5145	-1.44069	0.304076	-4.73791	2.16e-06	9.29e-06	Down
LOC18041809	CICLE_v10002832mg	uncharacterized LOC18041809	114.202	-1.44036	0.185002	-7.78563	6.94e-15	6.05e-14	Down
LOC18036386	CICLE_v10027257mg	putative cyclic nucleotide-gated ion channel 7	30.0811	-1.44023	0.36042	-3.99598	6.44e-05	0.000223612	Down
LOC18049683	CICLE_v10018678mg	MDIS1-interacting receptor like kinase 2	113.502	-1.43994	0.207745	-6.93128	4.17e-12	3.03e-11	Down
LOC18040713	CICLE_v10002068mg	transcription repressor MYB6	90.9207	-1.43985	0.214123	-6.72442	1.76e-11	1.22e-10	Down
LOC18052594	CICLE_v10014028mg	ABC transporter C family member 12	333.142	-1.43855	0.125759	-11.4389	2.67e-30	4.74e-29	Down
LOC18054131	CICLE_v10007733mg	4-coumarate--CoA ligase 2	3301.38	-1.43557	0.057751	-24.858	2.12e-136	2.25e-134	Down
LOC112100151		2-alkenal reductase (NADP(+)-dependent)-like	138.5	-1.43541	0.180695	-7.94382	1.96e-15	1.76e-14	Down
LOC18046932	CICLE_v10022173mg	uncharacterized LOC18046932	148.64	-1.4349	0.164231	-8.73708	2.39e-18	2.55e-17	Down
LOC18056045	CICLE_v10007457mg	nitrate regulatory gene2 protein	204.69	-1.43416	0.146199	-9.80965	1.02e-22	1.34e-21	Down
LOC18031252	CICLE_v100044631mg	uncharacterized membrane protein YjcL	248.313	-1.43299	0.139352	-10.2832	8.39e-25	1.2e-23	Down
LOC18041760	CICLE_v10001800mg	uncharacterized LOC18041760	41.4392	-1.43275	0.315982	-4.53428	5.78e-06	2.33e-05	Down
LOC18036627	CICLE_v10025278mg	uncharacterized membrane protein At3g27390	51.6363	-1.43098	0.277608	-5.15469	2.54e-07	1.22e-06	Down
LOC18047044	CICLE_v10020081mg	UDP-glycosyltransferase 74B1	136.367	-1.43025	0.190308	-7.51544	5.67e-14	4.64e-13	Down
LOC18031198	CICLE_v10004473mg	primary amine oxidase	415.646	-1.42719	0.106198	-13.439	3.57e-41	8.52e-40	Down
LOC18055690	CICLE_v10009893mg	zinc finger Ran-binding domain-containing protein 2	36.6976	-1.42703	0.34421	-4.1458	3.39e-05	0.000122698	Down
LOC18032633	CICLE_v10004692mg	type IV inositol polyphosphate 5-phosphatase 7	22.4639	-1.42687	0.418505	-3.40945	0.000650946	0.00189283	Down
LOC112097192		uncharacterized LOC112097192	749.781	-1.42357	0.0846625	-16.8147	1.91e-63	7.67e-62	Down
LOC18043265	CICLE_v10033361mg	beta-glucosidase 17	1727.44	-1.42308	0.064914	-21.9225	1.58e-106	1.23e-104	Down
LOC18044917	CICLE_v10031540mg	IAA-amino acid hydrolase ILR1-like 1	75.4862	-1.42307	0.245233	-5.80294	6.52e-09	3.68e-08	Down
LOC112098485		uncharacterized LOC112098485	411.008	-1.42101	0.109819	-12.9396	2.69e-38	5.99e-37	Down
LOC18050060	CICLE_v10020652mg	protein NEN1	340.553	-1.41667	0.124753	-11.3558	6.94e-30	1.22e-28	Down
LOC18037940	CICLE_v10012894mg	uncharacterized LOC18037940	16.0626	-1.41656	0.483301	-2.93101	0.0033786	0.00844235	Down
LOC112096229		uncharacterized LOC112096229	56.3993	-1.41509	0.268034	-5.2795	1.3e-07	6.43e-07	Down
LOC18043059	CICLE_v10000269mg	phospholipase D delta	34.1241	-1.41401	0.342283	-4.13112	3.61e-05	0.00013044	Down
LOC112098229		uncharacterized LOC112098229	175.366	-1.414	0.159695	-8.85442	8.41e-19	9.2e-18	Down
LOC18046879	CICLE_v10022248mg	photosystem I reaction center subunit II	76.6553	-1.41207	0.242268	-5.82852	5.59e-09	3.17e-08	Down
LOC18050804	CICLE_v10018107mg	uncharacterized LOC18050804	18.2951	-1.41184	0.462087	-3.05536	0.00224787	0.0058545	Down
LOC18043237	CICLE_v10031600mg	AT1G67410	2215.61	-1.41161	0.0633023	-22.2996	3.73e-110	3.07e-108	Down
LOC18050563	CICLE_v10014531mg	xyloglucan glycosyltransferase 4	703.542	-1.41154	0.0886699	-15.9191	4.67e-57	1.58e-55	Down
LOC112098288		uncharacterized LOC112098288	28.834	-1.4097	0.363251	-3.88079	0.000104119	0.000348927	Down
LOC112101126		auxin efflux carrier component 3-like	1007.91	-1.40914	0.078431	-17.9667	3.55e-72	1.66e-70	Down
LOC112101507		uncharacterized LOC112101507	121.664	-1.40885	0.180758	-7.79411	6.49e-15	5.67e-14	Down
LOC18042308	CICLE_v10001055mg	serine carboxypeptidase-like 7	58.5005	-1.40716	0.262278	-5.36516	8.09e-08	4.13e-07	Down
LOC18047440	CICLE_v10019305mg	beta-glucosidase BoGH3B	29.6881	-1.40664	0.380266	-3.69908	0.000216379	0.000686352	Down
LOC18038475	CICLE_v10013147mg	uncharacterized LOC18038475	904.6	-1.40246	0.0834853	-16.7988	2.49e-63	9.97e-62	Down
LOC112100267		transcription factor Pur-alpha 1-like	57.776	-1.40046	0.267618	-5.23305	1.67e-07	8.16e-07	Down
LOC18053967	CICLE_v10007339mg	L-arabinokinase	955.461	-1.39958	0.091114	-15.3608	3e-53	9.46e-52	Down
LOC18037903	CICLE_v10013496mg	protein NRT1/ PTR FAMILY 2.8	3819.85	-1.39907	0.0580395	-24.1055	2.19e-128	2.14e-126	Down
LOC18042446	CICLE_v100015471mg	glutelin type-D 1	896.731	-1.39703	0.086377	-16.1736	7.74e-59	2.75e-57	Down
LOC112097896		putative disease resistance protein RGA3	17.3523	-1.39655	0.478609	-2.91794	0.00352349	0.00874994	Down
LOC18040625		pectin acetylesterase 8	6104.19	-1.39654	0.0519048	-26.9057	1.88e-159	2.79e-157	Down
LOC18049899	CICLE_v10022449mg	BON1-associated protein 2	157.152	-1.39627	0.158229	-8.82441	1.1e-18	1.19e-17	Down
LOC18035250	CICLE_v10030411mg	universal stress protein PHOS34	216.87	-1.39591	0.145242	-9.61087	7.19e-22	9.12e-21	Down
LOC18039015	CICLE_v10011367mg	DELLA protein GAI	212.244	-1.39404	0.151431	-9.20579	3.39e-20	3.99e-19	Down
LOC18051650	CICLE_v10016664mg	uncharacterized LOC18051650	33.7973	-1.39351	0.35658	-3.908	9.31e-05	0.000314178	Down
LOC18048824	CICLE_v10021586mg	RNA-binding protein 24-B	41.1027	-1.39293	0.302518	-4.60444	4.14e-06	1.7e-05	Down
LOC18054833	CICLE_v10007412mg	potassium channel AKT1	22.3293	-1.39112	0.420889	-3.3052	0.000949096	0.00267465	Down
LOC18046341	CICLE_v10019700mg	phospholipase A1-Igamma1	205.876	-1.39077	0.151224	-9.19678	3.69e-20	4.32e-19	Down
LOC18033387	CICLE_v10006105mg	major allergen Pru ar 1	1174.22	-1.39037	0.0829596	-16.7596	4.82e-63	1.9e-61	Down
LOC18032700	CICLE_v10006828mg	probable indole-3-pyruvate monooxygenase YUCCA3	35.729	-1.39024	0.328204	-4.2359	2.28e-05	8.45e-05	Down
LOC18036869	CICLE_v10024840mg	aco1	4740.83	-1.38999	0.0645074	-21.5477	5.57e-103	4.13e-101	Down
LOC18049495	CICLE_v10020789mg	protein trichome birefringence-like 41	527.221	-1.3898	0.0981647	-14.1578	1.67e-45	4.43e-44	Down
LOC18053804	CICLE_v10008263mg	probable receptor-like protein kinase At1g80640	712.904	-1.38953	0.0914174	-15.1998	3.55e-52	1.09e-50	Down
LOC18034985		putative phospholipid:diacylglycerol acyltransferase 2	283.396	-1.38916	0.128002	-10.8526	1.94e-27	3.08e-26	Down
LOC18054580	CICLE_v10007843mg	chitin-inducible gibberellin-responsive protein 1	121.65	-1.38915	0.183667	-7.56342	3.93e-14	3.25e-13	Down
LOC18052322	CICLE_v10016574mg	chaperonin-like RbcX protein 2	142.187	-1.38505	0.173357	-7.98959	1.35e-15	1.22e-14	Down
LOC18033677	CICLE_v10029402mg	probable DNA double-strand break repair Rad50 ATPase	68.7467	-1.38437	0.245568	-5.6374	1.73e-08	9.34e-08	Down
LOC18036236	CICLE_v10025164mg	BTB/POZ domain-containing protein SR1IP1	199.915	-1.38404	0.154003	-8.98706	2.54e-19	2.87e-18	Down
LOC18034805	CICLE_v10029428mg	17.3 kDa class I heat shock protein	1214.76	-1.38296	0.0887996	-15.5739	1.09e-54	3.54e-53	Down
LOC112101080		probable rhamnogalacturonate lyase C	22.1473	-1.38152	0.409255	-3.3757	0.000736291	0.00211736	Down
LOC18041502	CICLE_v10000352mg	probable beta-D-xylosidase 7	5849.43	-1.3815	0.052214	-26.4585	2.91e-154	3.98e-152	Down
LOC18052416	CICLE_v10016376mg	uncharacterized LOC18052416	1111.54	-1.38128	0.0766682	-18.0164	1.45e-72	6.81e-71	Down
LOC18040514	CICLE_v10001443mg	stearoyl-[acyl-carrier-protein] 9-desaturase 6	1124.23	-1.38107	0.078304	-17.6373	1.27e-69	5.74e-68	Down
LOC18049284	CICLE_v100193951mg	probable LRR receptor-like serine/threonine-protein kinase At1g53420	27.4077	-1.38032	0.393124	-3.51117	0.000446145	0.00133871	Down
LOC18047570	CICLE_v10018947mg	dipeptidyl aminopeptidase 4	1266.23	-1.37891	0.0831133	-16.5907	8.14e-62	3.11e-60	Down
LOC18035359	CICLE_v10029615mg	uncharacterized LOC18035359	147.844	-1.37742	0.177029	-7.78076	7.21e-15	6.28e-14	Down
LOC18046315	CICLE_v10020934mg	peptide-N4-(N-acetyl-beta-glucosaminyl)asparagine amidase A	27.6814	-1.37716	0.372301	-3.69904	0.000216415	0.000686352	Down
LOC18043308	CICLE_v10032869mg	probable ubiquitin-conjugating enzyme E2 C	2789.56	-1.37676	0.0717139	-19.198	3.85e-82	2.14e-80	Down
LOC18047845	CICLE_v10022063mg	uncharacterized LOC18047845	105.789	-1.3763	0.225131	-6.11333	9.76e-10	5.89e-09	Down
LOC18055018	CICLE_v10010428mg	GDSL esterase/lipase At1g28570	18.1723	-1.37576	0.47113	-2.92013	0.00349889	0.00870342	Down
LOC18054579	CICLE_v10007977mg	organic cation/carnitine transporter 4	918.402	-1.37404	0.0793447	-17.3174	3.48e-67	1.49e-65	Down
LOC18052891	CICLE_v10015331mg	UPF0481 protein At3g47200	16.8494	-1.37029	0.475743	-2.88032	0.00397274	0.00974254	Down
LOC112099236		uncharacterized LOC112099236	19.6074	-1.36739	0.433781	-3.15226	0.00162014	0.00435433	Down
LOC18040503	CICLE_v10001615mg	non-functional pseudokinase ZED1	203.357	-1.36733	0.142935	-9.5661	1.11e-21	1.39e-20	Down
LOC18036821	CICLE_v10026743mg	uncharacterized LOC18036821	58.017	-1.36602	0.26269	-5.20013	1.99e-07	9.63e-07	Down
LOC112098850		glycine-rich cell wall structural protein-like	986.68	-1.36573	0.0961992	-14.1969	9.57e-46	2.56e-44	Down
LOC18036393	CICLE_v10025811mg	protein STRICTOSIDINE SYNTHASE-LIKE 7	792.602	-1.36275	0.0929851	-14.6555	1.24e-48	3.52e-47	Down
LOC18040810	CICLE_v10002684mg	uncharacterized LOC18040810	384.039	-1.36169	0.115604	-11.7789	5.01e-32	9.47e-31	Down
LOC18043596	CICLE_v10031694mg	ribose-phosphate pyrophosphokinase 1	1308.29	-1.36027	0.070064	-19.4146	5.8e-84	3.3e-82	Down
LOC18049568	CICLE_v10022077mg	putative GEM-like protein 8	19.8898	-1.35983	0.440867	-3.08445	0.0020393	0.00535468	Down
LOC18039952	CICLE_v10013514mg	tropinone reductase-like 1	38.6073	-1.35865	0.32036	-4.241	2.23e-05	8.27e-05	Down
LOC18034656	CICLE_v10028404mg	probable glucuronoxylan glucuronosyltransferase IRX7	784.251	-1.35669	0.0831542	-16.3154	7.68e-60	2.8e-58	Down
LOC18041800	CICLE_v10003927mg	type IV inositol polyphosphate 5-phosphatase 3	818.18	-1.35472	0.0851776	-15.9046	5.89e-57	1.99e-55	Down
LOC18053449	CICLE_v10016982mg	ethylene-responsive transcription factor 12	19.7012	-1.35453	0.468116	-2.89358	0.0038088	0.0093763	Down
LOC18044406	CICLE_v10031055mg	protein NRT1/ PTR FAMILY 3.1	209.965	-1.35191	0.159004	-8.50236	1.86e-17	1.86e-16	Down
LOC18043455	CICLE_v10033003mg	uncharacterized LOC18043455	864.258	-1.35174	0.0842847	-16.0377	6.96e-58	2.42e-56	Down
LOC18045241	CICLE_v10032686mg	probable glutathione S-transferase	20.001	-1.35047	0.424441	-3.18177	0.00146377	0.00397341	Down
LOC18043081	CICLE_v10000764mg	4-coumarate--CoA ligase-like 5	1310.62	-1.34975	0.0709475	-19.0246	1.07e-80	5.79e-79	Down
LOC18036702	CICLE_v10025184mg	protein HOTHEAD	368.308	-1.34968	0.11073	-12.189	3.56e-34	7.09e-33	Down
LOC18041255	CICLE_v10002725mg	universal stress protein PHOS32	85.6345	-1.34916	0.216618	-6.22827	4.72e-10	2.92e-09	Down
LOC18052632	CICLE_v10017219mg	putative cell wall protein	1580.52	-1.34693	0.0831322	-16.2023	4.86e-59	1.74e-57	Down
LOC18052813	CICLE_v10016289mg	transcription factor bHLH30	670.002	-1.34431	0.0885854	-15.1753	5.15e-52	1.58e-50	Down
LOC18049212		homeobox-leucine zipper protein ATHB-12	27.3002	-1.33927	0.374613	-3.57508	0.000350127	0.00107264	Down
LOC112101124		WAT1-related protein At5g40240-like	28.4385	-1.3372	0.365606	-3.65748	0.00025471	0.000798346	Down
LOC18031716	CICLE_v10005561mg	xyloglucan endotransglucosylase/hydrolase 2	499.692	-1.33707	0.107246	-12.4673	1.13e-35	2.34e-34	Down
LOC18045266	CICLE_v10031658mg	protein PIN-LIKES 3	415.606	-1.3363	0.104523	-12.7847	2e-37	4.36e-36	Down
LOC18037926	CICLE_v10011494mg	uncharacterized LOC18037926	1801.1	-1.33592	0.0750898	-17.7909	8.31e-71	3.81e-69	Down
LOC18033577	CICLE_v10004836mg	malonyl-CoA:anthocyanidin 5-O-glucoside-6''-O-malonyltransferase	341.115	-1.33589	0.111505	-11.9805	4.5e-33	8.7e-32	Down
LOC18041236	CICLE_v10001999mg	uncharacterized LOC18041236	609.557	-1.3351	0.0931047	-14.3398	1.23e-46	3.35e-45	Down
LOC18034336	CICLE_v10028082mg	3-hydroxy-3-methylglutaryl-coenzyme A reductase 1	1610.28	-1.33417	0.0701067	-19.0306	9.51e-81	5.18e-79	Down
LOC18038593	CICLE_v10011729mg	7-deoxyloganetin glucosyltransferase	40.2056	-1.33414	0.305359	-4.36909	1.25e-05	4.81e-05	Down
LOC18050270	CICLE_v10021521mg	dof zinc finger protein DOF4.6	173.398	-1.3318	0.152838	-8.71382	2.94e-18	3.11e-17	Down
LOC18034043	CICLE_v10030012mg	zinc transporter 2	502.396	-1.33134	0.0984242	-13.5266	1.09e-41	2.64e-40	Down
LOC112095827		aspartyl protease family protein At5g10770-like	43.4228	-1.33092	0.301365	-4.41629	1e-05	3.92e-05	Down
LOC112101121		glucan endo-1	22.3204	-1.33074	0.445848	-2.98474	0.0028382	0.00723649	Down
LOC18051183	CICLE_v10015109mg	probable polyamine transporter At3g13620	1349.74	-1.32928	0.0717617	-18.5235	1.33e-76	6.56e-75	Down
LOC18049377	CICLE_v10020512mg	uncharacterized LOC18049377	336.999	-1.32905	0.122472	-10.8519	1.95e-27	3.1e-26	Down
LOC18051522	CICLE_v10015871mg	transcription factor TCP4	366.517	-1.32901	0.111292	-11.9416	7.18e-33	1.38e-31	Down
LOC18053973	CICLE_v10008515mg	basic leucine zipper 9	1137.43	-1.32862	0.0758235	-17.5225	9.65e-69	4.23e-67	Down
LOC18052712	CICLE_v10015972mg	cysteine-rich repeat secretory protein 38	190.425	-1.32843	0.151994	-8.74004	2.33e-18	2.48e-17	Down
LOC18037095	CICLE_v10026004mg	serine/threonine-protein kinase SAPK2	251.116	-1.32821	0.134038	-9.9092	3.8e-23	5.05e-22	Down
LOC18056070	CICLE_v10009506mg	cysteine proteinase inhibitor 5	34.4519	-1.32556	0.335016	-3.95671	7.6e-05	0.00026036	Down
LOC18033780	CICLE_v10027740mg	phototropin-1	1923.63	-1.32467	0.0700652	-18.9063	1.01e-79	5.38e-78	Down
LOC112097356		putative RING-H2 finger protein ATL69	40.8351	-1.32456	0.31607	-4.19071	2.78e-05	0.000101794	Down
LOC18047161	CICLE_v10021651mg	protein STAY-GREEN	1682.62	-1.32302	0.0664642	-19.9058	3.62e-88	2.17e-86	Down
LOC18052552	CICLE_v10015315mg	protein SHOOT GRAVITROPISM 5	586.522	-1.32035	0.0941259	-14.0274	1.06e-44	2.78e-43	Down
LOC18054405	CICLE_v10007452mg	G-type lectin S-receptor-like serine/threonine-protein kinase At4g27290	506.274	-1.31932	0.10836	-12.1754	4.2e-34	8.36e-33	Down
LOC18039651	CICLE_v10011724mg	UPF0481 protein At3g47200	70.5017	-1.31887	0.233854	-5.63973	1.7e-08	9.23e-08	Down
LOC18044095	CICLE_v10030679mg	endoplasmic reticulum metallopeptidase 1	12377.1	-1.31676	0.05245	-25.105	4.38e-139	4.88e-137	Down
LOC18044232	CICLE_v10031018mg	probable L-gulonolactone oxidase 6	36.7312	-1.31635	0.327994	-4.01333	5.99e-05	0.000208911	Down
LOC18046194		disease resistance-like protein DSC1	31.2796	-1.31548	0.356887	-3.68599	0.000227818	0.00071944	Down
LOC18032133	CICLE_v10005195mg	glucan endo-1	36.327	-1.31478	0.322024	-4.08286	4.45e-05	0.000158269	Down
LOC18041238	CICLE_v10002301mg	uncharacterized LOC18041238	339.378	-1.31429	0.118909	-11.0529	2.12e-28	3.5e-27	Down
LOC18047498	CICLE_v10021076mg	uncharacterized LOC18047498	766.496	-1.3139	0.0836751	-15.7024	1.46e-55	4.77e-54	Down
LOC18034328	CICLE_v100287891mg	inositol-tetrakisphosphate 1-kinase 3	867.203	-1.31366	0.0804987	-16.319	7.23e-60	2.64e-58	Down
LOC18042772	CICLE_v10003810mg	egg cell-secreted protein 1.1	55.6414	-1.31262	0.275574	-4.76323	1.91e-06	8.25e-06	Down
LOC18036209	CICLE_v10025238mg	pectinesterase 1	4288.33	-1.31239	0.0559445	-23.4588	1.08e-121	9.97e-120	Down
LOC18047102	CICLE_v10018902mg	G-type lectin S-receptor-like serine/threonine-protein kinase LECRK3	68.5553	-1.31034	0.254713	-5.14438	2.68e-07	1.28e-06	Down
LOC18053215	CICLE_v10014155mg	cellulose synthase A catalytic subunit 8 [UDP-forming]	40.0907	-1.30887	0.319411	-4.09777	4.17e-05	0.000148993	Down
LOC18035158	CICLE_v10029116mg	chlorophyll a-b binding protein CP24 10A	372.073	-1.3066	0.109953	-11.8833	1.44e-32	2.76e-31	Down
LOC18039022	CICLE_v10013823mg	uncharacterized LOC18039022	211.402	-1.30523	0.138308	-9.43713	3.83e-21	4.7e-20	Down
LOC18046990	CICLE_v10019581mg	uncharacterized LOC18046990	766.147	-1.30495	0.0847721	-15.3936	1.81e-53	5.73e-52	Down
LOC18031736	CICLE_v10005353mg	probable membrane-associated kinase regulator 1	1477.72	-1.30355	0.0732425	-17.7977	7.37e-71	3.39e-69	Down
LOC18050022	CICLE_v10023808mg	epidermis-specific secreted glycoprotein EP1	23.2099	-1.30282	0.403243	-3.23085	0.00123423	0.00340208	Down
LOC112098436		2-hydroxyisoflavanone dehydratase-like	33.2613	-1.30158	0.346141	-3.76027	0.000169731	0.000550342	Down
LOC18054819	CICLE_v10008748mg	thiol protease aleurain	6685.5	-1.30123	0.0541586	-24.0263	1.48e-127	1.44e-125	Down
LOC18037956	CICLE_v10013516mg	UDP-glycosyltransferase 73C3	781.259	-1.3008	0.0818422	-15.894	6.97e-57	2.34e-55	Down
LOC18032250	CICLE_v10006663mg	probable serine/threonine-protein kinase DDB_G0282963	78.6349	-1.29995	0.218144	-5.95913	2.54e-09	1.48e-08	Down
LOC18055766	CICLE_v10009512mg	uncharacterized LOC18055766	72.2501	-1.29575	0.244337	-5.30314	1.14e-07	5.69e-07	Down
LOC18031578	CICLE_v10005481mg	beta-carotene hydroxylase 2	4016.51	-1.28847	0.0581062	-22.1744	6.06e-109	4.85e-107	Down
LOC18040319	CICLE_v10001207mg	protein trichome birefringence-like 14	328.566	-1.28643	0.11633	-11.0585	2e-28	3.29e-27	Down
LOC18049575	CICLE_v10022001mg	kunitz trypsin inhibitor 2	39944.8	-1.28465	0.0668551	-19.2154	2.75e-82	1.54e-80	Down
LOC18049596	CICLE_v100206971mg	probable fatty acyl-CoA reductase 4	6644.57	-1.28335	0.0589698	-21.7628	5.23e-105	3.97e-103	Down
LOC18053427	CICLE_v10015371mg	probable aminotransferase TAT2	99.7139	-1.28185	0.213242	-6.01122	1.84e-09	1.09e-08	Down
LOC18037896	CICLE_v10011400mg	laccase-4	21.7227	-1.28066	0.422308	-3.03253	0.00242514	0.00626537	Down
LOC18050607	CICLE_v10014583mg	endoglucanase 12	144.856	-1.28057	0.166752	-7.6795	1.6e-14	1.36e-13	Down
LOC112098431		uncharacterized LOC112098431	1291.1	-1.28048	0.094461	-13.5556	7.34e-42	1.79e-40	Down
LOC18041994	CICLE_v10003694mg	uncharacterized LOC18041994	80815.4	-1.28016	0.0638031	-20.0642	1.52e-89	9.28e-88	Down
LOC18054590	CICLE_v10009527mg	21.7 kDa class VI heat shock protein	27.9989	-1.27805	0.376415	-3.39532	0.00068548	0.00198367	Down
LOC18040911	CICLE_v10000860mg	geraniol 8-hydroxylase	33.2012	-1.2777	0.338227	-3.77765	0.000158315	0.000515843	Down
LOC18040706	CICLE_v10002179mg	dof zinc finger protein DOF1.2	89.0618	-1.27755	0.211615	-6.03711	1.57e-09	9.33e-09	Down
LOC18040606		probable methyltransferase PMT28	1674.9	-1.27711	0.0745134	-17.1393	7.55e-66	3.15e-64	Down
LOC18045864	CICLE_v10021401mg	magnesium transporter MRS2-I	242.332	-1.27668	0.13525	-9.43937	3.75e-21	4.6e-20	Down
LOC112095415	CICLE_v10027802mg	serine/threonine-protein kinase D6PKL1-like	1046.51	-1.27561	0.0803366	-15.8783	8.96e-57	3e-55	Down
LOC18038204	CICLE_v10011445mg	ankyrin repeat-containing protein At5g02620	553.791	-1.27406	0.0950457	-13.4047	5.68e-41	1.34e-39	Down
LOC112096831		guanine nucleotide-binding protein subunit gamma 3-like	24.3011	-1.27086	0.425324	-2.98797	0.00280837	0.00717087	Down
LOC18047422	CICLE_v10021520mg	RNA-binding protein 24	1005.62	-1.27055	0.0797836	-15.925	4.25e-57	1.44e-55	Down
LOC18054658	CICLE_v10007895mg	uncharacterized LOC18054658	107.146	-1.2694	0.211754	-5.99467	2.04e-09	1.2e-08	Down
LOC18037238	CICLE_v10026684mg	uncharacterized LOC18037238	19.83	-1.26875	0.428794	-2.95887	0.00308769	0.00779424	Down
LOC18043741	CICLE_v10031885mg	acyl-CoA--sterol O-acyltransferase 1	45.2195	-1.26833	0.31227	-4.06163	4.87e-05	0.000172644	Down
LOC18054820	CICLE_v10008248mg	serine/threonine-protein kinase RIPK	24.9231	-1.26833	0.397113	-3.19387	0.0014038	0.00382788	Down
LOC18050103	CICLE_v10020418mg	F-box/kelch-repeat protein At3g61590	990.543	-1.26803	0.0793343	-15.9833	1.67e-57	5.74e-56	Down
LOC18038016	CICLE_v10011662mg	cytochrome P450 85A	19.1092	-1.26695	0.439917	-2.87998	0.00397705	0.00975186	Down
LOC18033931	CICLE_v10030338mg	uncharacterized protein YKR070W	152.377	-1.26573	0.168582	-7.50807	6e-14	4.89e-13	Down
LOC112098447		uncharacterized LOC112098447	131.615	-1.26569	0.174966	-7.23392	4.69e-13	3.63e-12	Down
LOC18038381	CICLE_v10011332mg	fatty acyl-CoA reductase 2	137.913	-1.2654	0.173023	-7.31347	2.6e-13	2.05e-12	Down
LOC18055832	CICLE_v10007311mg	probable sucrose-phosphate synthase 1	1908.74	-1.2651	0.0675809	-18.7198	3.41e-78	1.74e-76	Down
LOC18040925	CICLE_v10001445mg	3-oxo-Delta(4	86.0656	-1.26393	0.209852	-6.02297	1.71e-09	1.02e-08	Down
LOC18053104	CICLE_v10014715mg	pentatricopeptide repeat-containing protein At3g29230	1127.55	-1.26371	0.0953495	-13.2535	4.31e-40	1e-38	Down
LOC18048169	CICLE_v10019679mg	sodium/hydrogen exchanger 2	22.4263	-1.2636	0.402976	-3.13568	0.00171457	0.00458257	Down
LOC112101146		uncharacterized LOC112101146	30.873	-1.26353	0.351002	-3.59979	0.000318474	0.000982858	Down
LOC18039062	CICLE_v10011531mg	heat stress transcription factor A-3	66.1983	-1.26337	0.236164	-5.34956	8.82e-08	4.47e-07	Down
LOC18037408	CICLE_v10026008mg	esterase AGAP003155	758.455	-1.26297	0.0860854	-14.6711	9.87e-49	2.82e-47	Down
LOC18048922	CICLE_v10020837mg	UDP-galactose/UDP-glucose transporter 2	1394.05	-1.26235	0.0681328	-18.5278	1.23e-76	6.07e-75	Down
LOC18038282	CICLE_v10011001mg	myosin-binding protein 3	58.8596	-1.25993	0.301927	-4.17295	3.01e-05	0.000109653	Down
LOC18049347	CICLE_v100208141mg	caffeic acid 3-O-methyltransferase	1258.25	-1.25628	0.0777664	-16.1545	1.06e-58	3.73e-57	Down
LOC18048078	CICLE_v10019609mg	uncharacterized LOC18048078	45.1948	-1.25565	0.284366	-4.41561	1.01e-05	3.93e-05	Down
LOC18037053	CICLE_v10025378mg	cytochrome P450 71A1	234.623	-1.25541	0.130286	-9.63578	5.65e-22	7.17e-21	Down
LOC18041578	CICLE_v10000991mg	amino acid permease 3	125.921	-1.25442	0.177283	-7.07582	1.49e-12	1.11e-11	Down
LOC18036789	CICLE_v10025342mg	phospho-2-dehydro-3-deoxyheptonate aldolase 2	6858.89	-1.25263	0.0551527	-22.7121	3.4e-114	2.89e-112	Down
LOC18037321	CICLE_v10024920mg	G-type lectin S-receptor-like serine/threonine-protein kinase At1g67520	556.909	-1.25166	0.0953387	-13.1285	2.26e-39	5.12e-38	Down
LOC18048405	CICLE_v10020835mg	formyltetrahydrofolate deformylase 2	118.753	-1.25142	0.17797	-7.03164	2.04e-12	1.51e-11	Down
LOC18038803	CICLE_v10011407mg	probable glycosyltransferase At5g03795	19.3831	-1.25103	0.434722	-2.87778	0.00400481	0.00980871	Down
LOC18033836	CICLE_v10027913mg	phenylalanine ammonia-lyase 1	228.721	-1.24978	0.151114	-8.27045	1.33e-16	1.27e-15	Down
LOC18043049	CICLE_v10003438mg	inactive protein kinase SELMODRAFT_444075	31.3033	-1.24785	0.349891	-3.56641	0.00036191	0.00110575	Down
LOC18032848	CICLE_v10004696mg	O-glucosyltransferase rumi homolog	1261.89	-1.24748	0.0713628	-17.4807	2.01e-68	8.72e-67	Down
LOC18041390	CICLE_v10002982mg	uncharacterized LOC18041390	2567.16	-1.24739	0.0743927	-16.7676	4.21e-63	1.67e-61	Down
LOC18051692	CICLE_v10015857mg	protein EXORDIUM-like 7	235.573	-1.24709	0.130998	-9.51992	1.73e-21	2.16e-20	Down
LOC18046532	CICLE_v10019895mg	protein GRAVITROPIC IN THE LIGHT 1	253.769	-1.24693	0.130168	-9.57932	9.77e-22	1.23e-20	Down
LOC112101196		sulfated surface glycoprotein 185-like	4225.51	-1.24662	0.0757923	-16.4479	8.68e-61	3.21e-59	Down
LOC18037316	CICLE_v10025331mg	protein DA1-related 1	1002.05	-1.24599	0.0765509	-16.2767	1.45e-59	5.21e-58	Down
LOC18046355	CICLE_v10019923mg	sugar transporter ERD6-like 7	1026.06	-1.2451	0.0748517	-16.6343	3.94e-62	1.52e-60	Down
LOC18047684	CICLE_v10019134mg	acid beta-fructofuranosidase	17897	-1.24508	0.0465836	-26.7279	2.23e-157	3.18e-155	Down
LOC112098449		uncharacterized LOC112098449	14934.8	-1.24313	0.0627778	-19.8021	2.86e-87	1.7e-85	Down
LOC18052222	CICLE_v10014451mg	protein ACTIVITY OF BC1 COMPLEX KINASE 7	3401.22	-1.24304	0.060343	-20.5995	2.77e-94	1.8e-92	Down
LOC18044137	CICLE_v10032517mg	carbonic anhydrase 2	2707.72	-1.24293	0.0605848	-20.5156	1.56e-93	1e-91	Down
LOC18055433	CICLE_v10008865mg	2-oxoglutarate-Fe(II) type oxidoreductase	153.977	-1.24286	0.160899	-7.72448	1.12e-14	9.65e-14	Down
LOC18056067	CICLE_v10010749mg	phosphoethanolamine N-methyltransferase 1	9472.38	-1.24215	0.0486852	-25.514	1.38e-143	1.65e-141	Down
LOC18042565	CICLE_v10002620mg	NEDD8-conjugating enzyme Ubc12	50.2805	-1.24212	0.271654	-4.57245	4.82e-06	1.97e-05	Down
LOC112096709		probable disease resistance protein At1g58602	37.3771	-1.24199	0.310093	-4.00523	6.2e-05	0.000215578	Down
LOC18032961	CICLE_v10006216mg	protein PROTON GRADIENT REGULATION 5	103.811	-1.24176	0.19843	-6.25795	3.9e-10	2.43e-09	Down
LOC18051061	CICLE_v10014006mg	extracellular matrix-binding protein EbhA	336.05	-1.24134	0.119048	-10.4273	1.86e-25	2.74e-24	Down
LOC18034301	CICLE_v10028908mg	myb-related protein 308	2143.7	-1.24063	0.063459	-19.5502	4.11e-85	2.38e-83	Down
LOC18044746	CICLE_v10032208mg	probable adenylate kinase 6	716.137	-1.24022	0.0833591	-14.8781	4.58e-50	1.35e-48	Down
LOC18052455	CICLE_v10016008mg	transmembrane protein 45A	174.325	-1.23954	0.158581	-7.81646	5.43e-15	4.76e-14	Down
LOC18041832	CICLE_v10001687mg	glucan endo-1	51.9405	-1.23954	0.271026	-4.5735	4.8e-06	1.96e-05	Down
LOC18035246	CICLE_v10028092mg	MLO-like protein 6	36.1437	-1.23666	0.331517	-3.7303	0.000191256	0.000613017	Down
LOC18033815	CICLE_v10028326mg	pyruvate kinase isozyme A	1157.83	-1.236	0.0712972	-17.3359	2.52e-67	1.08e-65	Down
LOC18038194	CICLE_v10011612mg	type IV inositol polyphosphate 5-phosphatase 7	30.2604	-1.23541	0.391337	-3.1569	0.00159456	0.00429157	Down
LOC18051541	CICLE_v10015143mg	O-acyltransferase WSD1	68.3884	-1.23286	0.235688	-5.2309	1.69e-07	8.24e-07	Down
LOC18035879	CICLE_v10026223mg	acid phosphatase 1	20289.9	-1.23067	0.0540241	-22.78	7.25e-115	6.21e-113	Down
LOC18038383	CICLE_v10011174mg	pentatricopeptide repeat-containing protein At2g29760	632.383	-1.22967	0.0891443	-13.7942	2.76e-43	6.96e-42	Down
LOC18043263	CICLE_v10033566mg	disease resistance protein SUMM2	58.2821	-1.22927	0.266627	-4.61044	4.02e-06	1.66e-05	Down
LOC18040535	CICLE_v10000639mg	protein NRT1/ PTR FAMILY 4.3	266.099	-1.22917	0.123636	-9.94183	2.74e-23	3.66e-22	Down
LOC18047249	CICLE_v10023948mg	O-glucosyltransferase rumi homolog	42.2264	-1.22906	0.307901	-3.99175	6.56e-05	0.00022727	Down
LOC18049304	CICLE_v10021230mg	ATP synthase delta chain	52.9486	-1.22791	0.274002	-4.4814	7.42e-06	2.94e-05	Down
LOC112097770	CICLE_v10000338mg	disease resistance protein At4g27190-like	34.7253	-1.22772	0.340664	-3.60391	0.000313466	0.000968953	Down
LOC18043590	CICLE_v10031886mg	chlorophyll a-b binding protein	459.228	-1.22562	0.104578	-11.7196	1.01e-31	1.88e-30	Down
LOC18050814	CICLE_v10015505mg	uncharacterized LOC18050814	281.732	-1.22522	0.123541	-9.91753	3.49e-23	4.66e-22	Down
LOC18047454	CICLE_v10019872mg	cyclic dof factor 3	357.191	-1.22442	0.111335	-10.9976	3.92e-28	6.41e-27	Down
LOC18051264	CICLE_v10015325mg	endoplasmic reticulum oxidoreductin-2	1412.57	-1.22421	0.0894588	-13.6846	1.25e-42	3.11e-41	Down
LOC18050564	CICLE_v10015791mg	probable galacturonosyltransferase-like 10	262.283	-1.22383	0.134705	-9.08526	1.03e-19	1.19e-18	Down
LOC18054632	CICLE_v10009511mg	uncharacterized LOC18054632	165.453	-1.22291	0.154999	-7.88982	3.03e-15	2.69e-14	Down
LOC18052085	CICLE_v10015599mg	U-box domain-containing protein 21	35.6385	-1.22269	0.343357	-3.56097	0.000369486	0.00112729	Down
LOC18032620	CICLE_v10004678mg	uncharacterized LOC18032620	173.646	-1.22264	0.158449	-7.71627	1.2e-14	1.03e-13	Down
LOC18046211	CICLE_v10022179mg	uncharacterized LOC18046211	2278.69	-1.22225	0.0647831	-18.8668	2.14e-79	1.13e-77	Down
LOC18047446	CICLE_v10021701mg	annexin A3	495.325	-1.21902	0.10506	-11.6031	3.98e-31	7.22e-30	Down
LOC18046134		beta-hexosaminidase 2	299.763	-1.21865	0.12386	-9.83896	7.65e-23	1.01e-21	Down
LOC18034541	CICLE_v10030235mg	MADS-box transcription factor 27	28.4514	-1.21792	0.364044	-3.34553	0.000821247	0.00234071	Down
LOC18045654	CICLE_v10031498mg	chaperone protein dnaJ C76	323.17	-1.21769	0.118824	-10.2478	1.21e-24	1.72e-23	Down
LOC18039975	CICLE_v10011785mg	glutamine synthetase nodule isozyme	10583.3	-1.21753	0.0488093	-24.9446	2.44e-137	2.66e-135	Down
LOC18050812	CICLE_v10014567mg	LEAF RUST 10 DISEASE-RESISTANCE LOCUS RECEPTOR-LIKE PROTEIN KINASE-like 2.1	394.736	-1.21573	0.115119	-10.5607	4.53e-26	6.84e-25	Down
LOC18043154	CICLE_v10002699mg	translationally-controlled tumor protein homolog	302.201	-1.21565	0.118784	-10.2341	1.39e-24	1.97e-23	Down
LOC18042892	CICLE_v10001415mg	stearoyl-[acyl-carrier-protein] 9-desaturase	9954.25	-1.21387	0.0487971	-24.8759	1.36e-136	1.45e-134	Down
LOC18041392		uncharacterized LOC18041392	356.364	-1.21305	0.120022	-10.1069	5.15e-24	7.1e-23	Down
LOC18033035	CICLE_v10006362mg	defensin Ec-AMP-D1	130.184	-1.21256	0.18249	-6.6445	3.04e-11	2.07e-10	Down
LOC18035482	CICLE_v10028359mg	arogenate dehydratase/prephenate dehydratase 6	487.006	-1.21134	0.103991	-11.6485	2.34e-31	4.28e-30	Down
LOC18042116	CICLE_v10001461mg	F-box/kelch-repeat protein SKIP25	232.797	-1.2105	0.132618	-9.12776	6.99e-20	8.09e-19	Down
LOC18041601	CICLE_v10001429mg	branched-chain-amino-acid aminotransferase 2	783.108	-1.20924	0.0820519	-14.7375	3.7e-49	1.06e-47	Down
LOC18048784	CICLE_v10018994mg	uncharacterized LOC18048784	2531.62	-1.20778	0.0759735	-15.8974	6.6e-57	2.23e-55	Down
LOC112096595		18S ribosomal RNA	28.0417	-1.20663	0.371718	-3.24609	0.00117	0.00323795	Down
LOC112097567		uncharacterized LOC112097567	21.377	-1.2057	0.414375	-2.90969	0.00361791	0.00896132	Down
LOC18047490	CICLE_v10020844mg	protein SRG1	533.136	-1.2052	0.107908	-11.1688	5.8e-29	9.81e-28	Down
LOC18038445	CICLE_v10011218mg	L-type lectin-domain containing receptor kinase IV.1	818.026	-1.20433	0.0806335	-14.9359	1.93e-50	5.75e-49	Down
LOC18044120	CICLE_v10033088mg	uncharacterized LOC18044120	65.3259	-1.20361	0.251022	-4.79485	1.63e-06	7.13e-06	Down
LOC18033459	CICLE_v10005436mg	phosphopantothenate--cysteine ligase 2	1045.53	-1.20333	0.0762416	-15.7831	4.06e-56	1.34e-54	Down
LOC18047450	CICLE_v10022257mg	late secretory pathway protein AVL9	149.77	-1.20303	0.180695	-6.65778	2.78e-11	1.9e-10	Down
LOC18046501	CICLE_v10020875mg	caffeic acid 3-O-methyltransferase	26334.9	-1.20286	0.0458083	-26.2585	5.72e-152	7.55e-150	Down
LOC18035392	CICLE_v10028990mg	L-ascorbate peroxidase 3	2565.56	-1.20111	0.0669322	-17.9452	5.23e-72	2.44e-70	Down
LOC18035580		fatty acyl-CoA reductase 3	2117.37	-1.20088	0.0654805	-18.3396	4e-75	1.93e-73	Down
LOC18043229	CICLE_v10031645mg	probable serine/threonine-protein kinase PBL3	386.014	-1.20042	0.10734	-11.1833	4.92e-29	8.37e-28	Down
LOC18041762	CICLE_v10001992mg	receptor homology region	852.283	-1.20017	0.0798489	-15.0305	4.64e-51	1.4e-49	Down
LOC18036007		protein TSS	1350.18	-1.19941	0.0735282	-16.3123	8.07e-60	2.93e-58	Down
LOC18037404	CICLE_v10027598mg	uncharacterized LOC18037404	533.246	-1.19931	0.102591	-11.6903	1.43e-31	2.64e-30	Down
LOC18032019	CICLE_v10005316mg	glucan endo-1	19837.4	-1.19911	0.049377	-24.2848	2.84e-130	2.86e-128	Down
LOC18034687	CICLE_v10029235mg	cytokinin riboside 5'-monophosphate phosphoribohydrolase LOG1	48.3223	-1.19843	0.279741	-4.28406	1.84e-05	6.89e-05	Down
LOC18049839	CICLE_v10020963mg	gibberellin receptor GID1B	198.36	-1.19808	0.149911	-7.99193	1.33e-15	1.2e-14	Down
LOC18055047	CICLE_v10009701mg	lachrymatory-factor synthase	292.453	-1.19804	0.137223	-8.73063	2.53e-18	2.69e-17	Down
LOC112096152		2-hydroxyisoflavanone dehydratase-like	77.6568	-1.19741	0.227298	-5.26801	1.38e-07	6.82e-07	Down
LOC18037666	CICLE_v10025412mg	alkane hydroxylase MAH1	581.168	-1.19672	0.0942143	-12.7022	5.75e-37	1.23e-35	Down
LOC18050053	CICLE_v10021564mg	ribulose-phosphate 3-epimerase	937.885	-1.19619	0.0866986	-13.7971	2.65e-43	6.7e-42	Down
LOC18047949	CICLE_v10019349mg	granule-bound starch synthase 1	37.1293	-1.19438	0.314878	-3.79314	0.000148755	0.000486751	Down
LOC18049353	CICLE_v10023379mg	protein SODIUM POTASSIUM ROOT DEFECTIVE 2	172.181	-1.19406	0.160452	-7.44187	9.93e-14	7.98e-13	Down
LOC18050701	CICLE_v10014290mg	subtilisin-like protease SBT2.4	966.91	-1.19364	0.0902515	-13.2257	6.23e-40	1.44e-38	Down
LOC112099646		alpha-galactosidase-like	1513.04	-1.19335	0.067932	-17.5669	4.42e-69	1.97e-67	Down
LOC18034601		pentatricopeptide repeat-containing protein At1g07740	109.225	-1.19192	0.202364	-5.89	3.86e-09	2.22e-08	Down
LOC18043656	CICLE_v10031284mg	glucomannan 4-beta-mannosyltransferase 9	26.4241	-1.19167	0.372146	-3.20215	0.00136405	0.00373109	Down
LOC18050320	CICLE_v10018766mg	chaperone protein ClpB1	323.066	-1.19133	0.121905	-9.77263	1.48e-22	1.92e-21	Down
LOC18053691	CICLE_v10009323mg	uncharacterized LOC18053691	36.1535	-1.18808	0.317959	-3.73657	0.000186546	0.000599816	Down
LOC18033957	CICLE_v10028398mg	transcription factor MYB61	355.439	-1.18794	0.112373	-10.5715	4.04e-26	6.11e-25	Down
LOC18051154	CICLE_v10017543mg	early nodulin-75	90.969	-1.18789	0.209489	-5.67042	1.42e-08	7.77e-08	Down
LOC18055186	CICLE_v10008059mg	malonyl-CoA:anthocyanidin 5-O-glucoside-6''-O-malonyltransferase	192.196	-1.18577	0.148365	-7.99226	1.32e-15	1.2e-14	Down
LOC18041562	CICLE_v10003894mg	disease resistance protein At4g27190	22.0074	-1.18569	0.405483	-2.92414	0.0034541	0.00861091	Down
LOC18036765	CICLE_v10027523mg	probable polygalacturonase At1g80170	594.246	-1.18427	0.0946595	-12.5109	6.51e-36	1.36e-34	Down
LOC18047877	CICLE_v10022737mg	uncharacterized LOC18047877	552.342	-1.18404	0.112482	-10.5264	6.53e-26	9.75e-25	Down
LOC18055588	CICLE_v10007993mg	pectinesterase/pectinesterase inhibitor PPE8B	1921.76	-1.18365	0.0643984	-18.3801	1.9e-75	9.21e-74	Down
LOC18035675	CICLE_v10028944mg	plastid division protein PDV2	842.73	-1.18331	0.0861665	-13.7329	6.45e-43	1.61e-41	Down
LOC18043835	CICLE_v10031340mg	probable arabinosyltransferase ARAD1	108.78	-1.18038	0.194328	-6.07417	1.25e-09	7.46e-09	Down
LOC18046842	CICLE_v10022453mg	uncharacterized LOC18046842	3597.29	-1.17807	0.0569716	-20.6783	5.44e-95	3.59e-93	Down
LOC18033377	CICLE_v10005345mg	non-functional pseudokinase ZED1	25.121	-1.1779	0.380904	-3.09238	0.00198562	0.00522776	Down
LOC18044844	CICLE_v10030898mg	type I inositol polyphosphate 5-phosphatase 2	415.978	-1.17747	0.110856	-10.6217	2.36e-26	3.6e-25	Down
LOC18033255	CICLE_v10004988mg	leucine-rich repeat extensin-like protein 6	82.0655	-1.17709	0.21648	-5.43743	5.41e-08	2.8e-07	Down
LOC112098384		shikimate O-hydroxycinnamoyltransferase-like	608.856	-1.17623	0.0975755	-12.0546	1.83e-33	3.6e-32	Down
LOC18042686	CICLE_v10000069mg	uncharacterized LOC18042686	5235.68	-1.17623	0.0741311	-15.8668	1.08e-56	3.59e-55	Down
LOC18051366	CICLE_v10016457mg	rho GDP-dissociation inhibitor 1	216.108	-1.17285	0.144007	-8.14436	3.81e-16	3.55e-15	Down
LOC18044404	CICLE_v10032842mg	uncharacterized LOC18044404	7195.14	-1.1728	0.0618399	-18.965	3.32e-80	1.77e-78	Down
LOC18036413	CICLE_v10026522mg	auxin-responsive protein IAA1	893.517	-1.17249	0.0932249	-12.577	2.82e-36	5.96e-35	Down
LOC18049052	CICLE_v10024114mg	uncharacterized protein At5g39865	43.8297	-1.17245	0.30186	-3.88411	0.000102707	0.000344446	Down
LOC18043700	CICLE_v10032769mg	uncharacterized LOC18043700	45.0512	-1.17204	0.299699	-3.91071	9.2e-05	0.000311214	Down
LOC18051544	CICLE_v10015616mg	O-acyltransferase WSD1	209.401	-1.1717	0.142765	-8.2072	2.26e-16	2.13e-15	Down
LOC18042735	CICLE_v10000944mg	UDP-glycosyltransferase 83A1	540.214	-1.17155	0.0970415	-12.0726	1.47e-33	2.89e-32	Down
LOC18051256	CICLE_v10016031mg	transcription termination factor MTEF1	83.8357	-1.17114	0.222818	-5.25605	1.47e-07	7.25e-07	Down
LOC18039878	CICLE_v10011615mg	pentatricopeptide repeat-containing protein At1g77360	376.034	-1.17101	0.113314	-10.3342	4.94e-25	7.16e-24	Down
LOC18051368	CICLE_v10016992mg	uncharacterized LOC18051368	356.071	-1.171	0.129973	-9.00958	2.07e-19	2.35e-18	Down
LOC18037528	CICLE_v10024976mg	G-type lectin S-receptor-like serine/threonine-protein kinase At5g35370	120.688	-1.1694	0.185718	-6.29663	3.04e-10	1.91e-09	Down
LOC18032234	CICLE_v10005005mg	UPF0481 protein At3g47200	387.755	-1.16769	0.120927	-9.65617	4.63e-22	5.91e-21	Down
LOC18051091	CICLE_v10016906mg	E3 ubiquitin-protein ligase RHA2A	1409.16	-1.16728	0.0715384	-16.3169	7.49e-60	2.73e-58	Down
LOC18045561	CICLE_v10031213mg	non-specific phospholipase C4	102.114	-1.16592	0.195931	-5.9507	2.67e-09	1.56e-08	Down
LOC18036496	CICLE_v10024777mg	probably inactive leucine-rich repeat receptor-like protein kinase At2g25790	24.0369	-1.16525	0.400788	-2.9074	0.00364452	0.00901679	Down
LOC112097752		protein BONZAI 3	222.966	-1.16482	0.136056	-8.56133	1.12e-17	1.14e-16	Down
LOC18054620	CICLE_v10008060mg	cytochrome P450 81D1	177.015	-1.16333	0.151958	-7.65555	1.92e-14	1.63e-13	Down
LOC18046086	CICLE_v10020548mg	BOI-related E3 ubiquitin-protein ligase 1	520.317	-1.1625	0.0987849	-11.768	5.71e-32	1.07e-30	Down
LOC18045661	CICLE_v10032483mg	PLASMODESMATA CALLOSE-BINDING PROTEIN 3	1283.53	-1.16205	0.0717893	-16.1869	6.24e-59	2.22e-57	Down
LOC18051325	CICLE_v10014882mg	galactan beta-1	1336.37	-1.16189	0.0718903	-16.162	9.34e-59	3.31e-57	Down
LOC18037383	CICLE_v10027025mg	beta-glucuronosyltransferase GlcAT14A	60.6	-1.16158	0.275955	-4.2093	2.56e-05	9.45e-05	Down
LOC18054194	CICLE_v10009485mg	adenine phosphoribosyltransferase 5	821	-1.16118	0.0901568	-12.8796	5.86e-38	1.29e-36	Down
LOC18044890	CICLE_v10031404mg	7-deoxyloganetic acid glucosyltransferase	971.947	-1.16038	0.076848	-15.0997	1.63e-51	4.96e-50	Down
LOC18041279	CICLE_v10000737mg	uncharacterized LOC18041279	289.373	-1.16022	0.124568	-9.31396	1.23e-20	1.48e-19	Down
LOC18054861	CICLE_v10007827mg	beta-fructofuranosidase	373.946	-1.15965	0.110555	-10.4893	9.67e-26	1.43e-24	Down
LOC18042134	CICLE_v10001947mg	probable 3-hydroxyisobutyrate dehydrogenase-like 3	272.313	-1.15888	0.149899	-7.73112	1.07e-14	9.16e-14	Down
LOC18048704	CICLE_v10021884mg	expansin-like B1	43.4147	-1.15795	0.29026	-3.98937	6.62e-05	0.000229271	Down
LOC18047909	CICLE_v10024323mg	wee1-like protein kinase	27.2738	-1.15783	0.369605	-3.13261	0.00173258	0.0046243	Down
LOC18050846	CICLE_v10015212mg	equilibrative nucleotide transporter 3	129.486	-1.15752	0.181752	-6.36871	1.91e-10	1.21e-09	Down
LOC18044540	CICLE_v10033895mg	very-long-chain 3-oxoacyl-CoA reductase-like protein At1g24470	329.17	-1.15567	0.11962	-9.66121	4.41e-22	5.63e-21	Down
LOC18034046	CICLE_v10028881mg	chitinase 2	67.9656	-1.15507	0.2447	-4.72033	2.35e-06	1.01e-05	Down
LOC18053204	CICLE_v10017992mg	uncharacterized LOC18053204	527.092	-1.15417	0.0955342	-12.0812	1.33e-33	2.61e-32	Down
LOC18036423	CICLE_v10027582mg	putative disease resistance protein At4g10780	36.3607	-1.15366	0.334785	-3.44596	0.00056903	0.00167281	Down
LOC18050643	CICLE_v10015992mg	uncharacterized LOC18050643	841.027	-1.15349	0.0831345	-13.875	8.98e-44	2.3e-42	Down
LOC18051689	CICLE_v10015335mg	pentatricopeptide repeat-containing protein At2g35130	160.665	-1.15282	0.160646	-7.17617	7.17e-13	5.46e-12	Down
LOC18054828	CICLE_v10008447mg	uncharacterized LOC18054828	381.807	-1.14999	0.109292	-10.5222	6.83e-26	1.02e-24	Down
LOC18053091	CICLE_v10014347mg	subtilisin-like protease SBT5.6	314.976	-1.14898	0.117308	-9.7945	1.19e-22	1.55e-21	Down
LOC18037835	CICLE_v10024911mg	probable beta-D-xylosidase 6	11848.2	-1.14824	0.0544104	-21.1033	7.42e-99	5.12e-97	Down
LOC18041617	CICLE_v10001023mg	F-box/kelch-repeat protein At1g22040	1633.52	-1.14568	0.0639888	-17.9044	1.09e-71	5.05e-70	Down
LOC18046437	CICLE_v10022806mg	heavy metal-associated isoprenylated plant protein 39	28.3231	-1.14521	0.36495	-3.13798	0.00170114	0.00455047	Down
LOC18039620	CICLE_v10011610mg	dnaJ protein P58IPK homolog	2431.03	-1.14509	0.0622669	-18.39	1.58e-75	7.71e-74	Down
LOC18051333	CICLE_v10016745mg	uncharacterized LOC18051333	31.1188	-1.14499	0.358433	-3.19443	0.00140106	0.00382149	Down
LOC18031389	CICLE_v10005421mg	chitinase-like protein 2	32.7106	-1.14462	0.343826	-3.32906	0.000871398	0.00247123	Down
LOC18040057	CICLE_v10012740mg	uncharacterized protein At3g17950	356.999	-1.14307	0.116671	-9.79743	1.15e-22	1.51e-21	Down
LOC18041506	CICLE_v10001120mg	uncharacterized WD repeat-containing protein C2A9.03	2083.19	-1.14165	0.0612706	-18.6329	1.74e-77	8.68e-76	Down
LOC18041096	CICLE_v100005961mg	protein NUCLEAR FUSION DEFECTIVE 4	737.955	-1.14109	0.0839581	-13.5912	4.52e-42	1.1e-40	Down
LOC18054667	CICLE_v10007591mg	uncharacterized LOC18054667	23.9434	-1.13967	0.385776	-2.95423	0.00313451	0.00790725	Down
LOC18035611	CICLE_v10029439mg	zinc finger A20 and AN1 domain-containing stress-associated protein 3	882.287	-1.13878	0.0952486	-11.9559	6.05e-33	1.17e-31	Down
LOC18036506	CICLE_v10025741mg	protein PIN-LIKES 7	2261.84	-1.13743	0.0619091	-18.3726	2.18e-75	1.05e-73	Down
LOC18051507	CICLE_v10016797mg	rac-like GTP-binding protein RAC2	28.3272	-1.13653	0.368934	-3.08058	0.002066	0.00541983	Down
LOC18054391	CICLE_v10008171mg	ferrochelatase-2	3056.37	-1.13637	0.0576388	-19.7153	1.59e-86	9.39e-85	Down
LOC18042521	CICLE_v10003573mg	uncharacterized LOC18042521	151.533	-1.13436	0.166412	-6.81659	9.32e-12	6.6e-11	Down
LOC18045865	CICLE_v10019396mg	probable galacturonosyltransferase 6	703.043	-1.13401	0.0871752	-13.0084	1.1e-38	2.46e-37	Down
LOC112098206		extensin-3-like	2283.5	-1.13303	0.0705506	-16.0598	4.88e-58	1.7e-56	Down
LOC18054396	CICLE_v10008808mg	protein NDL2	464.676	-1.13211	0.100299	-11.2873	1.52e-29	2.62e-28	Down
LOC18039735	CICLE_v10011991mg	putative serine/threonine-protein kinase	31.8365	-1.13132	0.340553	-3.32201	0.000893724	0.00253045	Down
LOC18042673	CICLE_v10000089mg	phospholipase D zeta 2	41.0543	-1.13036	0.295413	-3.82638	0.000130041	0.00042938	Down
LOC112098981		uncharacterized LOC112098981	46.226	-1.12899	0.30259	-3.73108	0.000190661	0.000611314	Down
LOC18054925	CICLE_v10007334mg	receptor-like protein EIX2	55.9614	-1.12655	0.263273	-4.27902	1.88e-05	7.04e-05	Down
LOC18038570	CICLE_v10012852mg	zinc finger AN1 domain-containing stress-associated protein 12	226.189	-1.12526	0.135502	-8.30438	1e-16	9.66e-16	Down
LOC18034935	CICLE_v10030236mg	casparian strip membrane protein 2	26.9936	-1.12459	0.37543	-2.99546	0.00274027	0.00700814	Down
LOC18031596	CICLE_v10004775mg	hexose carrier protein HEX6	44.384	-1.12445	0.29351	-3.83106	0.000127592	0.000421726	Down
LOC18043691	CICLE_v10032987mg	probable E3 ubiquitin-protein ligase XERICO	63.7845	-1.12038	0.250825	-4.46678	7.94e-06	3.14e-05	Down
LOC18034198	CICLE_v10029412mg	josephin-like protein	50.8966	-1.11951	0.270679	-4.13594	3.54e-05	0.00012778	Down
LOC18045231	CICLE_v10031652mg	xylulose 5-phosphate/phosphate translocator	1029.52	-1.11937	0.0775555	-14.4331	3.2e-47	8.82e-46	Down
LOC18049562	CICLE_v10019935mg	UDP-glucose 6-dehydrogenase 1	9628.48	-1.11817	0.0488262	-22.9011	4.53e-116	3.97e-114	Down
LOC18055771	CICLE_v10008365mg	probable serine/threonine-protein kinase PIX7	748.156	-1.11779	0.0818873	-13.6504	2.01e-42	4.97e-41	Down
LOC18031695	CICLE_v10005703mg	uncharacterized LOC18031695	174.787	-1.11714	0.156642	-7.13178	9.91e-13	7.51e-12	Down
LOC18052199	CICLE_v10016448mg	SNF1-related protein kinase regulatory subunit beta-2	53.1852	-1.11702	0.265965	-4.19989	2.67e-05	9.8e-05	Down
LOC112097666		uncharacterized LOC112097666	302.82	-1.11701	0.119276	-9.36497	7.61e-21	9.21e-20	Down
LOC18034913	CICLE_v10029499mg	ferredoxin	3872.36	-1.11682	0.0753977	-14.8124	1.22e-49	3.57e-48	Down
LOC18034322	CICLE_v10028766mg	auxin-induced protein PCNT115	4583.2	-1.11603	0.0591853	-18.8566	2.59e-79	1.36e-77	Down
LOC18051380	CICLE_v10016974mg	protein PHLOEM PROTEIN 2-LIKE A9	67.0451	-1.1155	0.246322	-4.52862	5.94e-06	2.39e-05	Down
LOC18044667	CICLE_v10032190mg	uncharacterized LOC18044667	62.8326	-1.11468	0.25135	-4.43475	9.22e-06	3.61e-05	Down
LOC112095881		dirigent protein 25-like	27.8127	-1.11462	0.363911	-3.06289	0.00219211	0.0057193	Down
LOC18040627		phosphoenolpyruvate carboxykinase (ATP)	18996.6	-1.11359	0.0518475	-21.4781	2.49e-102	1.82e-100	Down
LOC18038096	CICLE_v10013905mg	GDSL esterase/lipase At1g09390	68.8857	-1.11304	0.245203	-4.53926	5.65e-06	2.28e-05	Down
LOC18050262	CICLE_v10022980mg	protein yippee-like At4g27745	268.369	-1.1126	0.141817	-7.84534	4.32e-15	3.81e-14	Down
LOC18041533		uncharacterized LOC18041533	51.0704	-1.11127	0.288495	-3.85195	0.00011718	0.000389313	Down
LOC18040420	CICLE_v10002897mg	protein RALF-like 33	67.1311	-1.11111	0.237263	-4.68306	2.83e-06	1.2e-05	Down
LOC18037895	CICLE_v10013653mg	anthocyanidin 3-O-glucosyltransferase 2	106.839	-1.10837	0.188342	-5.88489	3.98e-09	2.28e-08	Down
LOC18032836	CICLE_v10005617mg	putative F-box protein PP2-B12	901.206	-1.10601	0.0767405	-14.4123	4.33e-47	1.19e-45	Down
LOC18047762	CICLE_v10022861mg	protein AUXIN-REGULATED GENE INVOLVED IN ORGAN SIZE	2315.53	-1.10598	0.0745384	-14.8377	8.36e-50	2.46e-48	Down
LOC18054829	CICLE_v10007914mg	cytochrome P450 734A1	25.2182	-1.10563	0.382904	-2.88748	0.00388341	0.00954573	Down
LOC18048155	CICLE_v10021452mg	chlorophyll a-b binding protein CP26	517.869	-1.10454	0.1203	-9.18152	4.25e-20	4.95e-19	Down
LOC18046380	CICLE_v10018903mg	cation/H(+) antiporter 18	1344.97	-1.1045	0.0699701	-15.7853	3.93e-56	1.3e-54	Down
LOC18039819	CICLE_v10012903mg	lamin-like protein	109.434	-1.10392	0.184637	-5.97886	2.25e-09	1.32e-08	Down
LOC18055801	CICLE_v10008213mg	monogalactosyldiacylglycerol synthase 2	444.619	-1.10331	0.105626	-10.4454	1.54e-25	2.27e-24	Down
LOC18033745	CICLE_v10028995mg	tetraspanin-3	350.241	-1.10289	0.111263	-9.9125	3.67e-23	4.89e-22	Down
LOC18041813	CICLE_v10000620mg	probable GTP-binding protein OBGC2	278.354	-1.10201	0.123209	-8.94423	3.75e-19	4.19e-18	Down
LOC18048366	CICLE_v10020870mg	caffeic acid 3-O-methyltransferase	307.606	-1.10074	0.132683	-8.29604	1.08e-16	1.03e-15	Down
LOC18046772	CICLE_v10022407mg	uncharacterized LOC18046772	49.89	-1.10066	0.269312	-4.08692	4.37e-05	0.000155727	Down
LOC18054133	CICLE_v10009662mg	CASP-like protein 2C1	35.0368	-1.09888	0.340947	-3.22303	0.00126844	0.00348838	Down
LOC18052125	CICLE_v10016828mg	dirigent protein 22	740.697	-1.09848	0.0915656	-11.9966	3.7e-33	7.18e-32	Down
LOC18046088	CICLE_v10019638mg	aldehyde dehydrogenase family 2 member B4	207.022	-1.09695	0.142613	-7.69183	1.45e-14	1.24e-13	Down
LOC18048983	CICLE_v10018726mg	phospholipase D gamma 1	367.512	-1.0962	0.108935	-10.0629	8.06e-24	1.1e-22	Down
LOC18035910	CICLE_v10027044mg	deSI-like protein At4g17486	33.7407	-1.09574	0.342292	-3.20118	0.00136867	0.00374269	Down
LOC18051142	CICLE_v10016471mg	thymidine kinase a	53.6759	-1.09522	0.265501	-4.12511	3.71e-05	0.000133466	Down
LOC18038704	CICLE_v10013486mg	uncharacterized LOC18038704	658.934	-1.09489	0.0929987	-11.7732	5.36e-32	1.01e-30	Down
LOC18050897	CICLE_v10016351mg	NDR1/HIN1-like protein 13	231.769	-1.09459	0.14548	-7.52401	5.31e-14	4.36e-13	Down
LOC18054258	CICLE_v10008315mg	CBL-interacting serine/threonine-protein kinase 6	1389.24	-1.09354	0.0709419	-15.4146	1.31e-53	4.16e-52	Down
LOC18054769	CICLE_v10009497mg	probable NAD(P)H dehydrogenase (quinone) FQR1-like 1	2153.9	-1.09337	0.0665866	-16.4203	1.37e-60	5.05e-59	Down
LOC18039706	CICLE_v10011201mg	BEL1-like homeodomain protein 1	1623.84	-1.0932	0.0765781	-14.2756	3.1e-46	8.39e-45	Down
LOC18048688	CICLE_v10020557mg	uncharacterized LOC18048688	90.8893	-1.09317	0.203307	-5.37697	7.57e-08	3.88e-07	Down
LOC18032073	CICLE_v10004626mg	plastidial pyruvate kinase 2	2333.71	-1.09256	0.0660381	-16.5443	1.76e-61	6.69e-60	Down
LOC112098831		lysine-rich arabinogalactan protein 19	184.201	-1.09237	0.145889	-7.48766	7.01e-14	5.7e-13	Down
LOC18053595		glycosyltransferase family 92 protein RCOM_0530710	707.487	-1.09216	0.0859066	-12.7133	4.99e-37	1.07e-35	Down
LOC18035014	CICLE_v10028375mg	UDP-glycosyltransferase 87A1	1114.14	-1.09157	0.0744337	-14.665	1.08e-48	3.08e-47	Down
LOC18049890	CICLE_v10020142mg	flavin-containing monooxygenase FMO GS-OX-like 2	793.584	-1.09141	0.0823975	-13.2457	4.78e-40	1.11e-38	Down
LOC18043858	CICLE_v10030677mg	probable LRR receptor-like serine/threonine-protein kinase At1g67720	453.161	-1.09133	0.10576	-10.3189	5.79e-25	8.37e-24	Down
LOC18049497	CICLE_v10018721mg	probable LRR receptor-like serine/threonine-protein kinase At1g53430	491.027	-1.09072	0.101482	-10.7479	6.06e-27	9.48e-26	Down
LOC18040533	CICLE_v10002336mg	protein MIZU-KUSSEI 1	162.594	-1.09018	0.16383	-6.65438	2.84e-11	1.94e-10	Down
LOC18034963	CICLE_v10029663mg	transcription factor RADIALIS	2148.85	-1.08998	0.0788155	-13.8295	1.69e-43	4.29e-42	Down
LOC18032058	CICLE_v100071811mg	basic 7S globulin	110.753	-1.08933	0.186347	-5.84571	5.04e-09	2.87e-08	Down
LOC18034585	CICLE_v10028367mg	UPF0481 protein At3g47200	102.953	-1.08902	0.203729	-5.34544	9.02e-08	4.57e-07	Down
LOC18040150		uncharacterized LOC18040150	56.7412	-1.08714	0.257111	-4.22829	2.35e-05	8.72e-05	Down
LOC18032040	CICLE_v10005337mg	perakine reductase	1628.84	-1.08567	0.0692244	-15.6834	1.96e-55	6.42e-54	Down
LOC18045969	CICLE_v10018751mg	pantothenate kinase 2	3406.71	-1.08413	0.074454	-14.5611	4.97e-48	1.39e-46	Down
LOC18048512	CICLE_v10019888mg	uncharacterized LOC18048512	213.181	-1.08405	0.136756	-7.92685	2.25e-15	2.01e-14	Down
LOC112099957		NAC domain-containing protein 68-like	203.121	-1.08382	0.144489	-7.50102	6.33e-14	5.15e-13	Down
LOC18031730		uncharacterized LOC18031730	71.4851	-1.08283	0.239857	-4.51449	6.35e-06	2.55e-05	Down
LOC18036019	CICLE_v10025515mg	vinorine synthase	148.176	-1.08264	0.164005	-6.60126	4.08e-11	2.74e-10	Down
LOC18033657	CICLE_v10029306mg	cyclin-dependent kinase inhibitor 7	564.677	-1.08186	0.0989304	-10.9355	7.79e-28	1.26e-26	Down
LOC18052481	CICLE_v10015727mg	thiamine thiazole synthase 2	1658.4	-1.08127	0.0662254	-16.3272	6.33e-60	2.32e-58	Down
LOC112096186		gamma-terpinene synthase	690.429	-1.08055	0.0920246	-11.7419	7.77e-32	1.45e-30	Down
LOC18055114	CICLE_v10008613mg	uncharacterized LOC18055114	2973.18	-1.07762	0.0626137	-17.2106	2.21e-66	9.34e-65	Down
LOC18045884	CICLE_v10020811mg	caffeoylshikimate esterase	1418.95	-1.07753	0.07365	-14.6305	1.8e-48	5.07e-47	Down
LOC18033417	CICLE_v10005869mg	ethylene-responsive transcription factor ERF027	73.0749	-1.07752	0.229588	-4.69327	2.69e-06	1.14e-05	Down
LOC18045162	CICLE_v10033863mg	pentatricopeptide repeat-containing protein At2g02750	60.2618	-1.07752	0.295808	-3.64262	0.000269878	0.000843282	Down
LOC18055524	CICLE_v10009186mg	ABC transporter I family member 17	960.328	-1.07541	0.0851851	-12.6244	1.55e-36	3.29e-35	Down
LOC18045375	CICLE_v10032119mg	uncharacterized LOC18045375	241.523	-1.07458	0.134025	-8.01772	1.08e-15	9.78e-15	Down
LOC18037447	CICLE_v10024702mg	DNA mismatch repair protein MLH3	673.901	-1.07409	0.0967249	-11.1046	1.19e-28	1.98e-27	Down
LOC112096700		uncharacterized LOC112096700	413.473	-1.07405	0.106841	-10.0528	8.93e-24	1.22e-22	Down
LOC18052991	CICLE_v10017602mg	uncharacterized LOC18052991	261.121	-1.07286	0.129589	-8.27895	1.24e-16	1.19e-15	Down
LOC18044063	CICLE_v10031220mg	polygalacturonase At1g48100	477.995	-1.07191	0.09901	-10.8263	2.58e-27	4.1e-26	Down
LOC18038757	CICLE_v10011497mg	cytokinin hydroxylase	329.345	-1.07165	0.116084	-9.2317	2.66e-20	3.16e-19	Down
LOC18039877	CICLE_v10011487mg	probable serine/threonine-protein kinase PBL7	2431.53	-1.07121	0.0624303	-17.1584	5.44e-66	2.28e-64	Down
LOC18050688	CICLE_v10015945mg	anaphase-promoting complex subunit 6	1367.6	-1.07089	0.0705701	-15.1748	5.19e-52	1.59e-50	Down
LOC18047553	CICLE_v10018971mg	oligopeptide transporter 7	93.484	-1.07056	0.199275	-5.37229	7.77e-08	3.98e-07	Down
LOC18048323	CICLE_v10019884mg	protein IQ-DOMAIN 1	237.331	-1.07026	0.133471	-8.0187	1.07e-15	9.71e-15	Down
LOC18055127	CICLE_v10010292mg	zinc transporter 2	1261.39	-1.07001	0.0702901	-15.2228	2.5e-52	7.71e-51	Down
LOC18042919	CICLE_v10000591mg	cryptochrome-1	131.908	-1.06931	0.173188	-6.17425	6.65e-10	4.07e-09	Down
LOC18034889	CICLE_v10028590mg	probable protein phosphatase 2C 25	70.8675	-1.06891	0.244536	-4.37117	1.24e-05	4.76e-05	Down
LOC18041175	CICLE_v10001412mg	3-oxo-Delta(4	623.216	-1.06835	0.0906235	-11.7889	4.45e-32	8.42e-31	Down
LOC18054974	CICLE_v10007469mg	ABC transporter G family member 6	119.556	-1.06832	0.208353	-5.12746	2.94e-07	1.4e-06	Down
LOC18037925	CICLE_v10013751mg	probable protein phosphatase 2C 65	221.243	-1.06777	0.143132	-7.46003	8.65e-14	6.99e-13	Down
LOC18036482	CICLE_v10025791mg	patatin-like protein 5	42.9065	-1.06703	0.330321	-3.23029	0.00123664	0.00340824	Down
LOC18040607	CICLE_v10000985mg	DUF21 domain-containing protein At1g47330	1262.31	-1.06695	0.0694855	-15.355	3.28e-53	1.03e-51	Down
LOC18042964	CICLE_v10001805mg	uncharacterized LOC18042964	272.379	-1.06629	0.1289	-8.27221	1.31e-16	1.25e-15	Down
LOC18049221	CICLE_v10019975mg	uncharacterized LOC18049221	380.654	-1.06621	0.109212	-9.76277	1.63e-22	2.11e-21	Down
LOC18054832	CICLE_v10009900mg	uncharacterized LOC18054832	605.371	-1.06613	0.103808	-10.2703	9.59e-25	1.37e-23	Down
LOC18052335	CICLE_v10015912mg	cinnamoyl-CoA reductase 1	164.386	-1.06554	0.153761	-6.92985	4.21e-12	3.06e-11	Down
LOC18034507	CICLE_v10028646mg	protein SRG1	63.3615	-1.06473	0.237929	-4.47499	7.64e-06	3.03e-05	Down
LOC112100738		probable caffeine synthase 4	54.4116	-1.06448	0.309718	-3.43693	0.000588353	0.00172592	Down
LOC18051902	CICLE_v10014457mg	uncharacterized LOC18051902	903.521	-1.06271	0.0769051	-13.8185	1.97e-43	5e-42	Down
LOC18051863	CICLE_v10014738mg	probable inositol transporter 2	1351.24	-1.06213	0.0697447	-15.2288	2.28e-52	7.04e-51	Down
LOC18055224	CICLE_v10009810mg	chaperone protein dnaJ 11	817.025	-1.06209	0.0952043	-11.1559	6.7e-29	1.13e-27	Down
LOC18033594	CICLE_v10029284mg	B-box zinc finger protein 19	1519	-1.06131	0.0685008	-15.4934	3.84e-54	1.24e-52	Down
LOC18054941	CICLE_v10008711mg	uncharacterized LOC18054941	19604.4	-1.06103	0.0535887	-19.7996	3e-87	1.78e-85	Down
LOC18052378	CICLE_v10016265mg	cysteine-rich repeat secretory protein 12	94.4923	-1.06011	0.201534	-5.26019	1.44e-07	7.1e-07	Down
LOC18038743	CICLE_v10013632mg	F-box protein At2g02240	586.231	-1.05821	0.107766	-9.81945	9.28e-23	1.22e-21	Down
LOC112099002		zinc finger MYM-type protein 1-like	55.2754	-1.05806	0.290151	-3.64659	0.000265739	0.000830888	Down
LOC18051184	CICLE_v10015417mg	uncharacterized LOC18051184	192.962	-1.05795	0.160222	-6.60304	4.03e-11	2.71e-10	Down
LOC18036727	CICLE_v10026058mg	heat shock factor protein HSF24	3723.83	-1.05749	0.0567853	-18.6226	2.11e-77	1.05e-75	Down
LOC18039645	CICLE_v10012519mg	dystrophia myotonica WD repeat-containing protein	2333.3	-1.05742	0.0633496	-16.6919	1.5e-62	5.81e-61	Down
LOC18041122	CICLE_v10000875mg	serine hydroxymethyltransferase 2	2109.55	-1.05706	0.0615233	-17.1814	3.66e-66	1.54e-64	Down
LOC18044033	CICLE_v10032323mg	uncharacterized LOC18044033	775.699	-1.05599	0.086322	-12.2332	2.07e-34	4.14e-33	Down
LOC18055620	CICLE_v10008801mg	protein NDL1	299.117	-1.05544	0.119256	-8.85019	8.74e-19	9.54e-18	Down
LOC18053563	CICLE_v10014737mg	multicopper oxidase LPR1	129.561	-1.05488	0.171005	-6.16869	6.89e-10	4.21e-09	Down
LOC18049856	CICLE_v10022492mg	uncharacterized LOC18049856	74.0791	-1.05486	0.23315	-4.52437	6.06e-06	2.44e-05	Down
LOC18039183	CICLE_v10012151mg	transcription factor RAX2	29.3062	-1.05468	0.367144	-2.87267	0.00407015	0.00995735	Down
LOC18035363	CICLE_v10029453mg	17.3 kDa class I heat shock protein	318.585	-1.05436	0.126439	-8.33888	7.5e-17	7.28e-16	Down
LOC18037489	CICLE_v10026413mg	histidine kinase 1	9632.44	-1.05416	0.0482435	-21.8509	7.62e-106	5.85e-104	Down
LOC18043561	CICLE_v10033367mg	non-specific lipid-transfer protein A	277.325	-1.05371	0.14393	-7.321	2.46e-13	1.94e-12	Down
LOC18053086	CICLE_v10018052mg	GDSL esterase/lipase At1g29660	210.456	-1.05369	0.140809	-7.48317	7.25e-14	5.89e-13	Down
LOC18048585	CICLE_v10022627mg	serine	539.57	-1.05103	0.0972148	-10.8114	3.04e-27	4.8e-26	Down
LOC18049557	CICLE_v10019977mg	zinc finger protein ZAT4	131.164	-1.05082	0.169036	-6.21655	5.08e-10	3.14e-09	Down
LOC18048048	CICLE_v10019751mg	protein GRAVITROPIC IN THE LIGHT 1	183.151	-1.04848	0.153484	-6.83121	8.42e-12	5.98e-11	Down
LOC18049967	CICLE_v10021285mg	ethylene-responsive transcription factor 6	513.18	-1.04572	0.0982643	-10.6419	1.9e-26	2.91e-25	Down
LOC18042051	CICLE_v10001923mg	probable inactive serine/threonine-protein kinase fnkC	153.962	-1.04565	0.170464	-6.13415	8.56e-10	5.2e-09	Down
LOC18054672	CICLE_v10009202mg	uncharacterized LOC18054672	1916.24	-1.04522	0.0652354	-16.0222	8.94e-58	3.1e-56	Down
LOC18036237	CICLE_v10026810mg	protein ELF4-LIKE 4	84.0059	-1.0447	0.221433	-4.71788	2.38e-06	1.02e-05	Down
LOC18052900	CICLE_v10014251mg	alpha	1316.17	-1.04438	0.0722966	-14.4458	2.67e-47	7.36e-46	Down
LOC18047979	CICLE_v10018669mg	protein NLP9	1212.97	-1.04406	0.0788573	-13.2399	5.16e-40	1.19e-38	Down
LOC18055059	CICLE_v10009158mg	auxin-responsive protein IAA18	40.4704	-1.0438	0.306251	-3.40832	0.000653642	0.0019001	Down
LOC18053231	CICLE_v10014430mg	U-box domain-containing protein 17	381.032	-1.04291	0.109261	-9.5451	1.36e-21	1.7e-20	Down
LOC18036009	CICLE_v10027028mg	protein S-acyltransferase 8	199.621	-1.04146	0.143639	-7.2505	4.15e-13	3.22e-12	Down
LOC18042530	CICLE_v10002760mg	uncharacterized LOC18042530	1423.56	-1.04132	0.0853322	-12.2031	2.99e-34	5.97e-33	Down
LOC18039147	CICLE_v10011537mg	protein SET DOMAIN GROUP 40	1382.75	-1.04036	0.0705343	-14.7497	3.09e-49	8.92e-48	Down
LOC18049184	CICLE_v10024373mg	uncharacterized LOC18049184	31.7842	-1.04009	0.340682	-3.05296	0.00226595	0.0058968	Down
LOC18037755	CICLE_v10024875mg	glycine-rich domain-containing protein 1	3107.35	-1.04007	0.0655096	-15.8765	9.21e-57	3.08e-55	Down
LOC18056125	CICLE_v10007458mg	TBC1 domain family member 5 homolog B	1693.8	-1.03972	0.0745303	-13.9504	3.13e-44	8.1e-43	Down
LOC18052723	CICLE_v10016940mg	uncharacterized LOC18052723	107.764	-1.03861	0.195619	-5.30938	1.1e-07	5.52e-07	Down
LOC18033222	CICLE_v10004460mg	long chain acyl-CoA synthetase 6	1253.11	-1.03851	0.0713242	-14.5604	5.02e-48	1.41e-46	Down
LOC18032564	CICLE_v10007149mg	uncharacterized LOC18032564	762.653	-1.03818	0.0845569	-12.2778	1.19e-34	2.41e-33	Down
LOC18047053	CICLE_v10021877mg	homeobox-leucine zipper protein ATHB-7	1024.05	-1.03716	0.0771834	-13.4376	3.64e-41	8.65e-40	Down
LOC18045240	CICLE_v10032702mg	glutathione S-transferase U7	119.954	-1.03603	0.182144	-5.68794	1.29e-08	7.06e-08	Down
LOC18039968	CICLE_v10012130mg	probable F-box protein At2g36090	358.334	-1.03388	0.110188	-9.38289	6.42e-21	7.8e-20	Down
LOC18054221	CICLE_v10008812mg	NAC domain-containing protein 72	1801.42	-1.0329	0.0710396	-14.5399	6.77e-48	1.89e-46	Down
LOC112098900		WAT1-related protein At3g28050-like	149.505	-1.03285	0.167429	-6.16885	6.88e-10	4.21e-09	Down
LOC18031928	CICLE_v10006282mg	guanine nucleotide-binding protein subunit gamma 1	523.735	-1.03254	0.0978037	-10.5573	4.7e-26	7.08e-25	Down
LOC18034904	CICLE_v10028860mg	GATA transcription factor 5	652.379	-1.03217	0.0894544	-11.5385	8.44e-31	1.51e-29	Down
LOC18037722	CICLE_v10025622mg	uncharacterized protein At4g37920	144.786	-1.03148	0.163951	-6.29142	3.15e-10	1.97e-09	Down
LOC18034159	CICLE_v10029003mg	probable aquaporin PIP2-8	405.663	-1.03004	0.107399	-9.59081	8.74e-22	1.1e-20	Down
LOC18054611	CICLE_v10008366mg	zinc finger protein CONSTANS-LIKE 5	2024.12	-1.0298	0.0640168	-16.0865	3.17e-58	1.11e-56	Down
LOC18037071	CICLE_v10025657mg	lanC-like protein GCL1	819.334	-1.02966	0.0869014	-11.8486	2.19e-32	4.17e-31	Down
LOC18047815	CICLE_v10021781mg	SPX domain-containing protein 3	126.942	-1.02943	0.173689	-5.92688	3.09e-09	1.79e-08	Down
LOC112096845		shikimate O-hydroxycinnamoyltransferase-like	1295.39	-1.02941	0.0696925	-14.7708	2.26e-49	6.55e-48	Down
LOC112098551		disease resistance protein RGA2-like	316.677	-1.02929	0.121415	-8.47748	2.3e-17	2.3e-16	Down
LOC18050983	CICLE_v10015951mg	CASP-like protein 4A1	312.488	-1.02919	0.120548	-8.53756	1.37e-17	1.39e-16	Down
LOC18038931	CICLE_v10012756mg	uncharacterized LOC18038931	676.459	-1.02885	0.0975301	-10.5491	5.13e-26	7.72e-25	Down
LOC18040336	CICLE_v100035401mg	receptor-like protein 9DC3	35.0124	-1.02805	0.325409	-3.15926	0.0015817	0.00426054	Down
LOC18034912	CICLE_v10028637mg	glucan endo-1	1127.97	-1.02753	0.0760418	-13.5128	1.31e-41	3.17e-40	Down
LOC18040301	CICLE_v10002523mg	calcium-binding protein CML39	79.8921	-1.0274	0.215894	-4.75882	1.95e-06	8.43e-06	Down
LOC18033065	CICLE_v10004728mg	putative glycerol-3-phosphate transporter 1	379.075	-1.02737	0.108335	-9.48333	2.46e-21	3.04e-20	Down
LOC18055701	CICLE_v10009180mg	tetraspanin-8	3071.75	-1.02639	0.0620963	-16.529	2.27e-61	8.54e-60	Down
LOC18047228	CICLE_v10024438mg	pectinesterase inhibitor 9	272.508	-1.02472	0.128567	-7.97033	1.58e-15	1.43e-14	Down
LOC18049131	CICLE_v10018639mg	cellulose synthase A catalytic subunit 4 [UDP-forming]	33.5495	-1.02439	0.329576	-3.1082	0.00188231	0.00498458	Down
LOC18034902	CICLE_v10029445mg	17.3 kDa class I heat shock protein	39.9686	-1.0243	0.302434	-3.38685	0.000707005	0.00204014	Down
LOC18054363	CICLE_v10008671mg	uncharacterized LOC18054363	157.611	-1.02385	0.163736	-6.25306	4.02e-10	2.5e-09	Down
LOC18048162	CICLE_v10019257mg	auxin response factor 2B	67.745	-1.02369	0.234341	-4.36837	1.25e-05	4.82e-05	Down
LOC18042318	CICLE_v10003150mg	auxin-induced protein 6B	35.2318	-1.0233	0.32664	-3.13281	0.0017314	0.00462178	Down
LOC18031732	CICLE_v10005422mg	cysteine synthase	637.259	-1.02229	0.0858384	-11.9095	1.06e-32	2.03e-31	Down
LOC18041899	CICLE_v10003491mg	oligopeptide transporter 2	298.489	-1.0209	0.119514	-8.54207	1.32e-17	1.34e-16	Down
LOC18045833	CICLE_v10021254mg	leucine-rich repeat receptor-like serine/threonine/tyrosine-protein kinase SOBIR1	39.0652	-1.01964	0.313482	-3.25263	0.00114341	0.00316986	Down
LOC18045074	CICLE_v10031076mg	inorganic phosphate transporter 2-1	256.655	-1.01876	0.124489	-8.18353	2.76e-16	2.59e-15	Down
LOC18048954	CICLE_v10021730mg	probable E3 ubiquitin-protein ligase RNF217	212.018	-1.01784	0.136629	-7.44969	9.36e-14	7.53e-13	Down
LOC18054298	CICLE_v10009122mg	septum-promoting GTP-binding protein 1	1503.25	-1.01705	0.0723607	-14.0553	7.14e-45	1.88e-43	Down
LOC18036585	CICLE_v10025395mg	aspartyl protease family protein At5g10770	554.466	-1.01692	0.0964766	-10.5406	5.62e-26	8.42e-25	Down
LOC18043654	CICLE_v10030474mg	transcriptional activator DEMETER	2077.57	-1.01636	0.073729	-13.7851	3.13e-43	7.88e-42	Down
LOC18034015	CICLE_v10028349mg	serine carboxypeptidase-like 2	40.5611	-1.0162	0.299893	-3.38854	0.000702647	0.00202908	Down
LOC18051558	CICLE_v10017206mg	glycine-rich protein A3	275.822	-1.01619	0.128999	-7.87747	3.34e-15	2.96e-14	Down
LOC18042362	CICLE_v10000682mg	patellin-3	1331.45	-1.01582	0.0699884	-14.5141	9.87e-48	2.75e-46	Down
LOC18040403	CICLE_v10000852mg	cytochrome P450 CYP82D47	215.451	-1.01477	0.13961	-7.26858	3.63e-13	2.84e-12	Down
LOC18048394	CICLE_v10022373mg	uncharacterized LOC18048394	198.687	-1.01452	0.150594	-6.73679	1.62e-11	1.12e-10	Down
LOC18035278	CICLE_v10028278mg	geraniol 8-hydroxylase	9861.43	-1.0143	0.0543594	-18.6591	1.07e-77	5.38e-76	Down
LOC18045779	CICLE_v10022899mg	uncharacterized LOC18045779	30.5436	-1.014	0.347424	-2.91862	0.00351584	0.00873432	Down
LOC18055287	CICLE_v10009811mg	uncharacterized LOC18055287	257.052	-1.01369	0.129381	-7.83491	4.69e-15	4.13e-14	Down
LOC112098834		uncharacterized LOC112098834	30.7829	-1.0135	0.346798	-2.92246	0.00347283	0.00864927	Down
LOC18051182	CICLE_v10018412mg	probable polyamine transporter At3g13620	796.776	-1.01348	0.084351	-12.015	2.96e-33	5.77e-32	Down
LOC18032113	CICLE_v100049801mg	probable basic-leucine zipper transcription factor C	1399.29	-1.01271	0.0746013	-13.5749	5.64e-42	1.38e-40	Down
LOC18034531	CICLE_v10028403mg	uncharacterized LOC18034531	169.803	-1.01259	0.155688	-6.50398	7.82e-11	5.13e-10	Down
LOC18034102	CICLE_v10028453mg	protein kinase G11A	726.92	-1.01259	0.0878988	-11.52	1.05e-30	1.86e-29	Down
LOC18051788	CICLE_v10016752mg	probable NAD(P)H dehydrogenase (quinone) FQR1-like 1	45.2742	-1.01257	0.287048	-3.52753	0.000419457	0.00126672	Down
LOC112098460		uncharacterized LOC112098460	64.1081	-1.01169	0.237981	-4.25114	2.13e-05	7.92e-05	Down
LOC18043201	CICLE_v10030757mg	chaperone protein ClpD	2046.5	-1.01034	0.0662508	-15.2502	1.64e-52	5.09e-51	Down
LOC18052097	CICLE_v10017889mg	cyclin-SDS	71.4803	-1.01028	0.234734	-4.30393	1.68e-05	6.33e-05	Down
LOC18046477	CICLE_v10022100mg	thaumatin-like protein	70014	-1.00732	0.0676832	-14.8828	4.26e-50	1.26e-48	Down
LOC18041669	CICLE_v100009411mg	sucrose transport protein SUC4	1640	-1.00696	0.0754609	-13.3442	1.28e-40	3e-39	Down
LOC18049579	CICLE_v10022129mg	21 kDa seed protein	2283	-1.00604	0.0705038	-14.2694	3.4e-46	9.17e-45	Down
LOC18035577	CICLE_v10028480mg	eukaryotic peptide chain release factor subunit 1-3	3773.01	-1.00556	0.0552435	-18.2023	4.95e-74	2.36e-72	Down
LOC18039854	CICLE_v10011697mg	uncharacterized LOC18039854	221.568	-1.00524	0.13858	-7.25381	4.05e-13	3.15e-12	Down
LOC18041214	CICLE_v10002348mg	LOB domain-containing protein 15	538.72	-1.00365	0.0934041	-10.7453	6.24e-27	9.73e-26	Down
LOC18055953	CICLE_v10009138mg	ethylene-responsive transcription factor TINY	79.8823	-1.0024	0.215641	-4.64846	3.34e-06	1.4e-05	Down
LOC18051063	CICLE_v10015079mg	F-box/LRR-repeat protein 4	589.773	-1.00156	0.093184	-10.7482	6.04e-27	9.46e-26	Down
LOC18045507	CICLE_v10031591mg	taxadiene 5-alpha hydroxylase	212.925	-1.00119	0.146101	-6.85269	7.25e-12	5.17e-11	Down
LOC112096258		uncharacterized LOC112096258	697.166	-1.00048	0.0863721	-11.5834	5e-31	9.06e-30	Down
LOC18038968	CICLE_v10011514mg	probable anion transporter 3	393.847	-1.00045	0.111	-9.01308	2e-19	2.28e-18	Down
LOC18036870	CICLE_v10026344mg	caffeoyl-CoA O-methyltransferase	205.164	-1.0004	0.139545	-7.16898	7.56e-13	5.76e-12	Down
LOC18051767	CICLE_v10014111mg	probable LRR receptor-like serine/threonine-protein kinase At4g20940	127.168	1.00007	0.172687	5.79121	6.99e-09	3.93e-08	Up
LOC18033681	CICLE_v10028627mg	uncharacterized LOC18033681	103.272	1.00015	0.209613	4.77141	1.83e-06	7.94e-06	Up
LOC18033990	CICLE_v10028533mg	lysM domain-containing GPI-anchored protein 2	1078.84	1.00065	0.0791673	12.6397	1.28e-36	2.71e-35	Up
LOC18050519		uncharacterized LOC18050519	351.625	1.00158	0.115593	8.66465	4.53e-18	4.73e-17	Up
LOC112101177		uncharacterized LOC112101177	117.851	1.00252	0.209521	4.78483	1.71e-06	7.46e-06	Up
LOC18032284	CICLE_v10006319mg	uncharacterized LOC18032284	129.217	1.00366	0.174005	5.768	8.02e-09	4.49e-08	Up
LOC18054322	CICLE_v10009143mg	F-box protein At2g26160	324.754	1.00377	0.114806	8.74317	2.27e-18	2.42e-17	Up
LOC18043446	CICLE_v10033564mg	uncharacterized LOC18043446	89.6126	1.00416	0.20571	4.88145	1.05e-06	4.72e-06	Up
LOC18042893	CICLE_v10002603mg	uncharacterized LOC18042893	57.4499	1.00554	0.266152	3.77805	0.000158062	0.000515105	Up
LOC112098073		uncharacterized LOC112098073	59.9771	1.00565	0.247887	4.05688	4.97e-05	0.000175935	Up
LOC112100887		uncharacterized LOC112100887	42.1959	1.00578	0.303122	3.31808	0.000906395	0.00256369	Up
LOC18042343	CICLE_v10000895mg	cytochrome P450 81D11	264.458	1.01102	0.128741	7.85314	4.06e-15	3.58e-14	Up
LOC112098178		putative disease resistance protein RGA3	61.1102	1.01121	0.248331	4.07202	4.66e-05	0.000165453	Up
LOC18045210	CICLE_v10030842mg	receptor protein kinase-like protein ZAR1	312.34	1.01146	0.13062	7.74347	9.67e-15	8.34e-14	Up
LOC18051929	CICLE_v10015613mg	UPF0496 protein At3g19330	63.5439	1.01306	0.260771	3.88487	0.000102383	0.000343528	Up
LOC18049254	CICLE_v10020972mg	probable carboxylesterase 18	218.61	1.01332	0.139209	7.27915	3.36e-13	2.63e-12	Up
LOC18033826	CICLE_v10028125mg	protein NUCLEAR FUSION DEFECTIVE 4	186.41	1.01421	0.155964	6.50287	7.88e-11	5.17e-10	Up
LOC18036928	CICLE_v10027485mg	LRR receptor kinase BAK1	561.38	1.01451	0.098667	10.2821	8.48e-25	1.22e-23	Up
LOC18047339	CICLE_v10019314mg	probable inactive receptor kinase At4g23740	120.072	1.01469	0.178287	5.69136	1.26e-08	6.94e-08	Up
LOC18032013	CICLE_v10004407mg	plastidial pyruvate kinase 4	76.7139	1.01603	0.219371	4.63156	3.63e-06	1.51e-05	Up
LOC18036245	CICLE_v10026997mg	IST1-like protein	182.713	1.01806	0.150831	6.74972	1.48e-11	1.03e-10	Up
LOC18051957	CICLE_v10015515mg	probable serine/threonine-protein kinase PBL7	89.8599	1.01908	0.212902	4.78663	1.7e-06	7.4e-06	Up
LOC18052057	CICLE_v10014352mg	FT-interacting protein 1	330.999	1.01934	0.117655	8.66378	4.56e-18	4.76e-17	Up
LOC18046863	CICLE_v10021662mg	uncharacterized LOC18046863	76.9641	1.02222	0.222046	4.60362	4.15e-06	1.71e-05	Up
LOC18034274	CICLE_v10029070mg	proliferating cell nuclear antigen	973.676	1.02245	0.0846412	12.0798	1.35e-33	2.65e-32	Up
LOC18032043	CICLE_v10005012mg	AP2-like ethylene-responsive transcription factor At2g41710	82.9782	1.02395	0.210169	4.87202	1.1e-06	4.94e-06	Up
LOC18054284	CICLE_v10008337mg	GTPase-activating protein GYP7	1636.06	1.02599	0.0668832	15.34	4.13e-53	1.29e-51	Up
LOC18051772	CICLE_v10014313mg	kinesin-like protein KIN-14C	56.576	1.02605	0.273349	3.75362	0.000174302	0.000563552	Up
LOC18042454	CICLE_v10000779mg	nucleobase-ascorbate transporter 3	3844.19	1.02632	0.0545467	18.8154	5.65e-79	2.93e-77	Up
LOC18036667	CICLE_v10026887mg	defensin-like protein 1	1949.43	1.02654	0.083641	12.2732	1.26e-34	2.55e-33	Up
LOC18040996	CICLE_v10000733mg	calmodulin-binding protein 60 C	80.0978	1.02722	0.218725	4.69641	2.65e-06	1.13e-05	Up
LOC18034230	CICLE_v10028852mg	uncharacterized LOC18034230	40.5223	1.02763	0.300867	3.41557	0.000636479	0.00185356	Up
LOC18051858	CICLE_v10015549mg	probable serine/threonine-protein kinase PBL16	343.797	1.02818	0.114692	8.96477	3.11e-19	3.49e-18	Up
LOC18031595	CICLE_v10004736mg	3-ketoacyl-CoA synthase 11	483.399	1.02949	0.105526	9.75581	1.74e-22	2.25e-21	Up
LOC18050977	CICLE_v10015286mg	peptidyl-prolyl cis-trans isomerase CYP38	260.57	1.02952	0.129637	7.94152	2e-15	1.8e-14	Up
LOC18040646	CICLE_v10001635mg	uncharacterized LOC18040646	79.8025	1.02965	0.217572	4.73244	2.22e-06	9.54e-06	Up
LOC18052647	CICLE_v10016270mg	expansin-B3	186.344	1.02985	0.147279	6.99251	2.7e-12	1.99e-11	Up
LOC112099234		WAT1-related protein At3g28050-like	495.981	1.03067	0.102503	10.0551	8.73e-24	1.19e-22	Up
LOC18050302	CICLE_v10019138mg	subtilisin-like protease SBT2.5	34.1632	1.03118	0.333676	3.09036	0.00199914	0.00525998	Up
LOC18048176	CICLE_v10019148mg	protein HAPLESS 2	105.11	1.03122	0.18845	5.4721	4.45e-08	2.32e-07	Up
LOC18034868	CICLE_v10027758mg	kinesin-like protein KIN-7F	2998.22	1.03162	0.082151	12.5576	3.61e-36	7.58e-35	Up
LOC18044722	CICLE_v10030951mg	uncharacterized LOC18044722	642.691	1.03271	0.0897324	11.5088	1.19e-30	2.12e-29	Up
LOC18040602	CICLE_v10000029mg	putative disease resistance RPP13-like protein 1	32.7258	1.033	0.344398	2.99943	0.00270484	0.0069221	Up
LOC18055170	CICLE_v10008397mg	beta-glucuronosyltransferase GlcAT14B	160.586	1.03389	0.155979	6.62837	3.39e-11	2.3e-10	Up
LOC18043732	CICLE_v10031327mg	serine carboxypeptidase-like 40	344.216	1.03419	0.124481	8.30805	9.73e-17	9.37e-16	Up
LOC18032489	CICLE_v10004439mg	acyl-CoA-binding domain-containing protein 6	585.988	1.03473	0.100351	10.3111	6.28e-25	9.07e-24	Up
LOC18036468		mitochondrial phosphate carrier protein 1	101.757	1.03646	0.205978	5.0319	4.86e-07	2.26e-06	Up
LOC18035851	CICLE_v10025957mg	GDSL esterase/lipase APG	720.171	1.03695	0.102208	10.1455	3.47e-24	4.82e-23	Up
LOC18054346	CICLE_v10008176mg	glucan endo-1	899.778	1.03765	0.0799657	12.9762	1.67e-38	3.73e-37	Up
LOC18048159	CICLE_v10021400mg	zerumbone synthase	210.24	1.03878	0.139752	7.43302	1.06e-13	8.53e-13	Up
LOC18045872	CICLE_v10021371mg	protein ABIL1	899.987	1.03926	0.0784166	13.253	4.33e-40	1.01e-38	Up
LOC18032597	CICLE_v10004701mg	ankyrin repeat-containing protein At5g02620	85.32	1.0415	0.215292	4.83759	1.31e-06	5.82e-06	Up
LOC18034747	CICLE_v10029400mg	uncharacterized LOC18034747	87.8542	1.04163	0.232307	4.48384	7.33e-06	2.92e-05	Up
LOC18051129	CICLE_v10018028mg	tyrosine-specific transport protein	311.09	1.04187	0.123337	8.44736	2.98e-17	2.95e-16	Up
LOC18035445	CICLE_v10027852mg	K(+) efflux antiporter 3	156.261	1.04265	0.181745	5.7369	9.64e-09	5.36e-08	Up
LOC112100232		uncharacterized LOC112100232	65.9291	1.04292	0.241053	4.32653	1.51e-05	5.75e-05	Up
LOC18038160	CICLE_v10013792mg	probable LRR receptor-like serine/threonine-protein kinase At1g06840	190.258	1.04296	0.150844	6.91416	4.71e-12	3.41e-11	Up
LOC18039021	CICLE_v10011247mg	kinesin-like protein KIN-10B	83.7305	1.04356	0.217655	4.79454	1.63e-06	7.14e-06	Up
LOC18053740	CICLE_v10008930mg	probable WRKY transcription factor 40	88.5373	1.04479	0.210414	4.9654	6.86e-07	3.13e-06	Up
LOC18038464	CICLE_v10013864mg	protein DETOXIFICATION 8	278.319	1.04665	0.125246	8.35672	6.45e-17	6.28e-16	Up
LOC18054928	CICLE_v10007369mg	protein tesmin/TSO1-like CXC 2	35.2789	1.04678	0.33271	3.14624	0.00165385	0.00443381	Up
LOC18052662	CICLE_v10016111mg	transmembrane protein 184C	885.598	1.04697	0.0824027	12.7055	5.51e-37	1.18e-35	Up
LOC18052725	CICLE_v10016785mg	uncharacterized LOC18052725	89.387	1.04842	0.217287	4.82506	1.4e-06	6.18e-06	Up
LOC18047862	CICLE_v10019292mg	CDT1-like protein b	121.87	1.0516	0.182005	5.77788	7.56e-09	4.25e-08	Up
LOC18036097	CICLE_v10026137mg	putative B3 domain-containing protein At5g66980	82.7989	1.05171	0.215532	4.87962	1.06e-06	4.76e-06	Up
LOC18035044	CICLE_v10028301mg	endoglucanase 24	491.345	1.0523	0.0990245	10.6266	2.24e-26	3.42e-25	Up
LOC18038456	CICLE_v10011685mg	BAG family molecular chaperone regulator 8	662.388	1.05309	0.0936619	11.2435	2.49e-29	4.27e-28	Up
LOC18040683	CICLE_v10002399mg	dihydrofolate reductase	75.0139	1.05322	0.230131	4.5766	4.73e-06	1.93e-05	Up
LOC18033438	CICLE_v10006102mg	major allergen Pru ar 1	7060.3	1.05511	0.0619848	17.0221	5.63e-65	2.32e-63	Up
LOC18049455	CICLE_v10021028mg	uncharacterized LOC18049455	34.5115	1.05557	0.330529	3.19358	0.00140521	0.00383094	Up
LOC18042936	CICLE_v10002410mg	floral homeotic protein DEFICIENS	47.6109	1.05605	0.279104	3.7837	0.000154514	0.000504394	Up
LOC18035753	CICLE_v10025890mg	cyclin-D3-2	443.294	1.05695	0.111035	9.51914	1.75e-21	2.17e-20	Up
LOC18045771	CICLE_v10018793mg	kinesin-like protein KIN-14Q	76.4657	1.05757	0.230811	4.58197	4.61e-06	1.89e-05	Up
LOC18033276	CICLE_v10006074mg	major allergen Pru ar 1	122.709	1.05876	0.20902	5.06534	4.08e-07	1.92e-06	Up
LOC18043331	CICLE_v10031007mg	mechanosensitive ion channel protein 10	76.6855	1.05921	0.229683	4.61163	4e-06	1.65e-05	Up
LOC18054356	CICLE_v10007823mg	65-kDa microtubule-associated protein 1	1302.59	1.05938	0.0707992	14.9632	1.28e-50	3.82e-49	Up
LOC18039842	CICLE_v10012424mg	uncharacterized LOC18039842	66.7921	1.05947	0.243474	4.35147	1.35e-05	5.18e-05	Up
LOC18049454	CICLE_v10021692mg	uncharacterized LOC18049454	89.6993	1.05966	0.204932	5.17079	2.33e-07	1.12e-06	Up
LOC18042477		ABC transporter B family member 2	2834.4	1.05974	0.0661977	16.0087	1.11e-57	3.84e-56	Up
LOC18041209	CICLE_v10002531mg	uncharacterized LOC18041209	616.169	1.06017	0.0972059	10.9064	1.07e-27	1.72e-26	Up
LOC18041417	CICLE_v10001255mg	uncharacterized LOC18041417	328.061	1.06018	0.122131	8.68072	3.93e-18	4.13e-17	Up
LOC18051278	CICLE_v10014244mg	subtilisin-like protease SBT2.3	222.223	1.06177	0.153949	6.89687	5.32e-12	3.83e-11	Up
LOC112098862		BTB/POZ domain and ankyrin repeat-containing protein NPR3-like	39.9624	1.06289	0.301345	3.52715	0.000420052	0.00126832	Up
LOC112099972		disease resistance-like protein DSC1	160.359	1.06344	0.164957	6.44678	1.14e-10	7.42e-10	Up
LOC18046110	CICLE_v10021605mg	ribosome-recycling factor	283.217	1.06407	0.12269	8.67289	4.21e-18	4.41e-17	Up
LOC18041520	CICLE_v10002376mg	mRNA turnover protein 4 homolog	419.077	1.06755	0.114222	9.34629	9.08e-21	1.1e-19	Up
LOC18049830	CICLE_v10019459mg	jasmonic acid-amido synthetase JAR1	1404.53	1.06805	0.071154	15.0104	6.28e-51	1.89e-49	Up
LOC18049735	CICLE_v10020482mg	sister chromatid cohesion protein DCC1	7402.03	1.06812	0.0522802	20.4308	8.91e-93	5.65e-91	Up
LOC18039746	CICLE_v10013877mg	7-deoxyloganetic acid glucosyltransferase	132.082	1.06832	0.172963	6.17658	6.55e-10	4.02e-09	Up
LOC18051024	CICLE_v10014378mg	CSC1-like protein At3g21620	960.255	1.06859	0.0811065	13.1751	1.22e-39	2.79e-38	Up
LOC18050134	CICLE_v10019205mg	long chain acyl-CoA synthetase 1	19565	1.07068	0.0505883	21.1645	2.03e-99	1.43e-97	Up
LOC18052626	CICLE_v10017068mg	uncharacterized LOC18052626	101.079	1.07122	0.20131	5.32126	1.03e-07	5.18e-07	Up
LOC18043707	CICLE_v10031329mg	3-ketoacyl-CoA synthase 6	5379.01	1.07206	0.0522544	20.5162	1.54e-93	9.91e-92	Up
LOC18044224	CICLE_v10031332mg	protein ASPARTIC PROTEASE IN GUARD CELL 2	64.204	1.07225	0.251452	4.26421	2.01e-05	7.5e-05	Up
LOC18041791	CICLE_v10003316mg	uncharacterized LOC18041791	33.2665	1.07226	0.332297	3.22682	0.00125174	0.00344592	Up
LOC18032545	CICLE_v10005612mg	uncharacterized LOC18032545	51.1617	1.07403	0.290522	3.69691	0.00021824	0.000691685	Up
LOC18048406	CICLE_v10020521mg	VAN3-binding protein	277.901	1.07422	0.140726	7.63341	2.29e-14	1.92e-13	Up
LOC18054089	CICLE_v10008140mg	protein DETOXIFICATION 19	2089.6	1.0754	0.0646641	16.6306	4.18e-62	1.61e-60	Up
LOC18040375	CICLE_v10000382mg	uncharacterized LOC18040375	878.062	1.07601	0.08735	12.3184	7.21e-35	1.47e-33	Up
LOC18051721	CICLE_v10017032mg	probable E3 ubiquitin-protein ligase XERICO	1547.64	1.07636	0.0702576	15.3202	5.6e-53	1.75e-51	Up
LOC18056092	CICLE_v10009291mg	thaumatin-like protein	589.888	1.07683	0.105207	10.2353	1.38e-24	1.95e-23	Up
LOC112101222		2-alkenal reductase (NADP(+)-dependent)	439.115	1.07684	0.10723	10.0424	9.92e-24	1.35e-22	Up
LOC18046312	CICLE_v100238812mg	uncharacterized LOC18046312	78.2565	1.0779	0.219598	4.90853	9.18e-07	4.14e-06	Up
LOC18048376	CICLE_v10021100mg	dof zinc finger protein DOF5.4	1290.12	1.07814	0.0706533	15.2596	1.42e-52	4.41e-51	Up
LOC18041090	CICLE_v10001578mg	GDSL esterase/lipase EXL1	9986.62	1.07844	0.0531453	20.2924	1.5e-91	9.4e-90	Up
LOC18044597	CICLE_v10033888mg	F-box protein CPR1	29.3967	1.07906	0.353355	3.05374	0.00226005	0.00588302	Up
LOC18037768		uncharacterized LOC18037768	902.539	1.07964	0.097551	11.0674	1.81e-28	2.99e-27	Up
LOC18050340	CICLE_v10019546mg	squamosa promoter-binding-like protein 12	65.2303	1.08061	0.260971	4.14071	3.46e-05	0.000125287	Up
LOC18040731	CICLE_v10001376mg	protein tesmin/TSO1-like CXC 3	39.289	1.08234	0.311945	3.46965	0.000521134	0.00154165	Up
LOC18052955	CICLE_v10016329mg	60S ribosomal protein L7a-1	291.477	1.08242	0.125223	8.64393	5.43e-18	5.62e-17	Up
LOC18039702	CICLE_v10011534mg	tryptophan synthase beta chain 2	1660.91	1.08346	0.0656408	16.5058	3.33e-61	1.25e-59	Up
LOC18048606	CICLE_v10019115mg	HIPL1 protein	904.953	1.08366	0.0790622	13.7065	9.29e-43	2.31e-41	Up
LOC18035864	CICLE_v10025208mg	AAA-ATPase At3g50940	762.007	1.08465	0.0888084	12.2134	2.64e-34	5.27e-33	Up
LOC18044808	CICLE_v10031878mg	uncharacterized LOC18044808	146.386	1.08606	0.168375	6.45022	1.12e-10	7.25e-10	Up
LOC18047773	CICLE_v10019379mg	LRR receptor-like serine/threonine-protein kinase FEI 2	88.8283	1.08613	0.214133	5.07221	3.93e-07	1.85e-06	Up
LOC18048819	CICLE_v10024532mg	CSC1-like protein At4g02900	178.162	1.08634	0.150685	7.20931	5.62e-13	4.32e-12	Up
LOC18041355	CICLE_v10000298mg	prolyl endopeptidase	1977.73	1.08669	0.067846	16.017	9.72e-58	3.36e-56	Up
LOC18034389	CICLE_v10027822mg	uncharacterized LOC18034389	35.5523	1.08775	0.329301	3.30322	0.00095583	0.00269214	Up
LOC18033796	CICLE_v10028758mg	protein DMR6-LIKE OXYGENASE 2	226.322	1.08875	0.137121	7.94006	2.02e-15	1.82e-14	Up
LOC18055141	CICLE_v10008218mg	fasciclin-like arabinogalactan protein 1	1382.59	1.08961	0.0758371	14.3678	8.24e-47	2.25e-45	Up
LOC18041588	CICLE_v10000256mg	1	2704.97	1.08966	0.068511	15.9049	5.86e-57	1.98e-55	Up
LOC18042687	CICLE_v10000147mg	kinesin-like protein KIN-14R	50.963	1.08981	0.279795	3.89503	9.82e-05	0.000330085	Up
LOC18040371		sugar transporter ERD6-like 18	494.75	1.09039	0.101956	10.6947	1.08e-26	1.66e-25	Up
LOC18041992	CICLE_v10001525mg	probable serine/threonine-protein kinase PBL21	1774.87	1.09085	0.0640291	17.0368	4.38e-65	1.82e-63	Up
LOC112099219		uncharacterized LOC112099219	81.8929	1.09151	0.21574	5.05939	4.21e-07	1.97e-06	Up
LOC18055777	CICLE_v10009855mg	heavy metal-associated isoprenylated plant protein 45	57.5211	1.09355	0.256103	4.26999	1.95e-05	7.32e-05	Up
LOC18042524	CICLE_v10001818mg	AT-hook motif nuclear-localized protein 27	40.095	1.09495	0.304657	3.59405	0.000325575	0.00100301	Up
LOC18031980	CICLE_v10005547mg	cysteine-rich repeat secretory protein 3	161.96	1.09546	0.16023	6.8368	8.1e-12	5.77e-11	Up
LOC18035677	CICLE_v10029184mg	scopoletin glucosyltransferase	119.791	1.09605	0.17748	6.1756	6.59e-10	4.04e-09	Up
LOC18035968	CICLE_v10026244mg	G-type lectin S-receptor-like serine/threonine-protein kinase CES101	34.0563	1.0962	0.331417	3.30761	0.000940964	0.00265406	Up
LOC18043535	CICLE_v10033765mg	WAT1-related protein At1g70260	38.1871	1.09753	0.320581	3.42357	0.000618037	0.00180476	Up
LOC18047993	CICLE_v10019453mg	pyruvate kinase isozyme A	59.84	1.09778	0.252221	4.35244	1.35e-05	5.16e-05	Up
LOC18043584	CICLE_v10032331mg	probable methyltransferase At1g27930	230.953	1.09883	0.157695	6.96804	3.21e-12	2.35e-11	Up
LOC18036267	CICLE_v10026277mg	salicylic acid-binding protein 2	639.586	1.09891	0.124276	8.8425	9.36e-19	1.02e-17	Up
LOC18035559	CICLE_v10028906mg	probable BOI-related E3 ubiquitin-protein ligase 3	36.3589	1.09923	0.351902	3.12367	0.00178609	0.00475132	Up
LOC112101082		alpha-galactosidase 1-like	330.78	1.09956	0.123224	8.92326	4.53e-19	5.05e-18	Up
LOC18045427	CICLE_v10032925mg	uncharacterized LOC18045427	66.6043	1.0996	0.239384	4.59345	4.36e-06	1.79e-05	Up
LOC18041049	CICLE_v10002053mg	uncharacterized LOC18041049	35.7743	1.09974	0.324955	3.38429	0.000713628	0.00205679	Up
LOC18039784	CICLE_v10011574mg	probable serine/threonine-protein kinase BSK3	296.851	1.09977	0.120338	9.139	6.3e-20	7.31e-19	Up
LOC18037653	CICLE_v10027609mg	uncharacterized LOC18037653	74.878	1.09989	0.229187	4.7991	1.59e-06	6.99e-06	Up
LOC18042214	CICLE_v10002342mg	uncharacterized LOC18042214	74.201	1.1043	0.238491	4.63036	3.65e-06	1.52e-05	Up
LOC18055392	CICLE_v10008731mg	uclacyanin 1	1355.71	1.1072	0.0770893	14.3625	8.89e-47	2.43e-45	Up
LOC18041509	CICLE_v10000156mg	receptor protein kinase CLAVATA1	159.876	1.10868	0.162922	6.80495	1.01e-11	7.13e-11	Up
LOC18035610	CICLE_v10029293mg	cold-regulated 413 plasma membrane protein 1	323.99	1.11011	0.137396	8.07959	6.5e-16	5.98e-15	Up
LOC18041205	CICLE_v10000080mg	kinesin-like protein KIN-7C	141.743	1.11032	0.209733	5.29399	1.2e-07	5.97e-07	Up
LOC18036442	CICLE_v10027275mg	LOB domain-containing protein 36	102.488	1.11127	0.198013	5.61212	2e-08	1.08e-07	Up
LOC18055122	CICLE_v10009615mg	30S ribosomal protein S10	179.605	1.1119	0.153317	7.25231	4.1e-13	3.18e-12	Up
LOC18039862	CICLE_v100114701mg	dentin sialophosphoprotein	2702.49	1.11209	0.0572568	19.4228	4.95e-84	2.82e-82	Up
LOC18055147	CICLE_v10007227mg	uncharacterized LOC18055147	122.338	1.11241	0.185258	6.00468	1.92e-09	1.13e-08	Up
LOC18053770	CICLE_v10008922mg	growth-regulating factor 6	42.3152	1.1138	0.312482	3.56435	0.000364756	0.00111356	Up
LOC18039663	CICLE_v10012221mg	tropinone reductase homolog	219.163	1.11481	0.145619	7.65567	1.92e-14	1.63e-13	Up
LOC112101553		uncharacterized LOC112101553	120.774	1.1154	0.179665	6.20823	5.36e-10	3.3e-09	Up
LOC18050487	CICLE_v10015880mg	uncharacterized LOC18050487	155.857	1.11554	0.158789	7.0253	2.14e-12	1.58e-11	Up
LOC18053374	CICLE_v10015185mg	G2/mitotic-specific cyclin S13-7	30.4364	1.11618	0.359055	3.10866	0.00187938	0.00497888	Up
LOC18043724	CICLE_v10030485mg	uncharacterized LOC18043724	1038.4	1.11683	0.0878594	12.7116	5.1e-37	1.1e-35	Up
LOC18037279	CICLE_v10026975mg	uncharacterized LOC18037279	1571.51	1.11874	0.0727788	15.3717	2.53e-53	8.02e-52	Up
LOC18051172	CICLE_v10016013mg	uncharacterized LOC18051172	26.0943	1.11941	0.379187	2.95213	0.00315589	0.00795702	Up
LOC18040655	CICLE_v10003695mg	calmodulin-like protein 8	36.6993	1.11973	0.325166	3.44357	0.000574089	0.00168742	Up
LOC18035117	CICLE_v10027805mg	beta-galactosidase 8	906.39	1.12	0.079887	14.0198	1.18e-44	3.09e-43	Up
LOC18055902	CICLE_v10007939mg	uncharacterized LOC18055902	25.4603	1.1203	0.380055	2.94773	0.00320112	0.0080521	Up
LOC18031350	CICLE_v10005633mg	uncharacterized LOC18031350	86.4411	1.12086	0.21305	5.26101	1.43e-07	7.07e-07	Up
LOC18040813	CICLE_v10000144mg	uncharacterized LOC18040813	3027.9	1.1226	0.060027	18.7016	4.8e-78	2.43e-76	Up
LOC18036735	CICLE_v10024856mg	probable disease resistance protein At5g63020	205.742	1.12353	0.140055	8.02207	1.04e-15	9.45e-15	Up
LOC18035442	CICLE_v10028770mg	auxin-induced protein PCNT115	676.205	1.1244	0.0909408	12.3641	4.09e-35	8.41e-34	Up
LOC18046843	CICLE_v10019801mg	cytochrome P450 71A26	382.799	1.12497	0.11133	10.1048	5.26e-24	7.25e-23	Up
LOC18038752	CICLE_v10013255mg	tRNA (guanosine(18)-2'-O)-methyltransferase	77.168	1.12533	0.227662	4.94298	7.69e-07	3.49e-06	Up
LOC18048266	CICLE_v10021103mg	chlorophyllase-1	32.9887	1.12541	0.351053	3.20582	0.00134676	0.00368696	Up
LOC18031973	CICLE_v10004833mg	protein DETOXIFICATION 35	795.735	1.12636	0.0854999	13.1738	1.24e-39	2.83e-38	Up
LOC18052706	CICLE_v10014852mg	putative receptor-like protein kinase At4g00960	33.0609	1.1285	0.35597	3.17022	0.00152326	0.0041175	Up
LOC112096098		disease resistance protein SUMM2-like	370.717	1.12987	0.120697	9.36117	7.89e-21	9.53e-20	Up
LOC18042675	CICLE_v10000576mg	lipase-like PAD4	373.758	1.13008	0.113541	9.95303	2.45e-23	3.28e-22	Up
LOC18039942	CICLE_v10011708mg	uncharacterized protein At5g39865	119.014	1.13045	0.203242	5.56208	2.67e-08	1.42e-07	Up
LOC18043187	CICLE_v10000354mg	putative inactive cadmium/zinc-transporting ATPase HMA3	112.586	1.13152	0.187686	6.0288	1.65e-09	9.81e-09	Up
LOC18038211	CICLE_v10011699mg	vinorine synthase	131.058	1.13202	0.179553	6.30469	2.89e-10	1.82e-09	Up
LOC18031921	CICLE_v10005594mg	remorin 4.1	27.3337	1.13223	0.375671	3.01389	0.00257922	0.0066288	Up
LOC18048079	CICLE_v10021666mg	uncharacterized LOC18048079	52.023	1.13507	0.282487	4.01814	5.87e-05	0.000204919	Up
LOC18042611	CICLE_v10002237mg	dof zinc finger protein DOF1.6	43.0134	1.1368	0.326934	3.47714	0.000506786	0.0015022	Up
LOC18043670	CICLE_v10032818mg	E3 ubiquitin-protein ligase At3g02290	43.3696	1.13763	0.303069	3.75368	0.000174255	0.000563493	Up
LOC18042056	CICLE_v10001881mg	epoxide hydrolase A	161	1.1391	0.165358	6.88869	5.63e-12	4.05e-11	Up
LOC18047116	CICLE_v10021039mg	uncharacterized LOC18047116	129.459	1.14234	0.178161	6.41183	1.44e-10	9.27e-10	Up
LOC18039872	CICLE_v10013114mg	non-specific lipid-transfer protein 1	489.365	1.14428	0.105992	10.7959	3.6e-27	5.67e-26	Up
LOC18036956	CICLE_v10026750mg	uncharacterized LOC18036956	999.609	1.14434	0.0909405	12.5834	2.61e-36	5.51e-35	Up
LOC18046841	CICLE_v10020116mg	inositol transporter 1	6906.7	1.14502	0.0501494	22.8322	2.2e-115	1.91e-113	Up
LOC18042289	CICLE_v10002661mg	alpha-crystallin domain-containing protein 22.3	96.4048	1.14586	0.20816	5.5047	3.7e-08	1.94e-07	Up
LOC18045584	CICLE_v10031274mg	protein DETOXIFICATION 29	393.333	1.14946	0.11455	10.0346	1.07e-23	1.46e-22	Up
LOC18036055	CICLE_v10027138mg	GATA transcription factor 12	545.629	1.14984	0.0975107	11.7919	4.3e-32	8.14e-31	Up
LOC112097175		uncharacterized LOC112097175	36.9737	1.14985	0.370711	3.10175	0.00192383	0.00508127	Up
LOC18042976	CICLE_v10003904mg	pentatricopeptide repeat-containing protein At5g66520	119.474	1.1505	0.185231	6.21114	5.26e-10	3.24e-09	Up
LOC18054028	CICLE_v10009484mg	ethylene-responsive transcription factor 4	581.74	1.15188	0.106974	10.7679	4.88e-27	7.66e-26	Up
LOC18044678	CICLE_v10031282mg	protein JASON	36.6338	1.15194	0.326777	3.52515	0.000423242	0.00127635	Up
LOC18051861	CICLE_v10017802mg	pumilio homolog 12	622.333	1.15208	0.105731	10.8963	1.2e-27	1.92e-26	Up
LOC18054625	CICLE_v10008429mg	uncharacterized LOC18054625	1152.52	1.15263	0.0744863	15.4743	5.17e-54	1.66e-52	Up
LOC18055874	CICLE_v10007840mg	pentatricopeptide repeat-containing protein At4g31070	33.8321	1.15414	0.329129	3.50665	0.000453784	0.00135931	Up
LOC18051156	CICLE_v10016302mg	heavy metal-associated isoprenylated plant protein 7	240.744	1.15417	0.137232	8.41034	4.09e-17	4.01e-16	Up
LOC18047918	CICLE_v10019738mg	protein TPX2	86.4434	1.15463	0.22865	5.04979	4.42e-07	2.07e-06	Up
LOC18051614	CICLE_v10015416mg	triose phosphate/phosphate translocator	693.701	1.15568	0.0867396	13.3235	1.69e-40	3.96e-39	Up
LOC18046692	CICLE_v10020168mg	CBL-interacting serine/threonine-protein kinase 9	176.955	1.15591	0.163019	7.09061	1.34e-12	1e-11	Up
LOC18045167	CICLE_v10032229mg	homeobox-leucine zipper protein HAT5	222.707	1.15634	0.13516	8.55536	1.17e-17	1.2e-16	Up
LOC18038869	CICLE_v10012318mg	UPF0301 protein Sden_2674	137.664	1.15649	0.16995	6.80488	1.01e-11	7.13e-11	Up
LOC18036266	CICLE_v10026525mg	uncharacterized LOC18036266	473.855	1.15728	0.100421	11.5242	9.96e-31	1.78e-29	Up
LOC18039540	CICLE_v10013338mg	uncharacterized LOC18039540	37.8765	1.15891	0.315441	3.67395	0.000238828	0.000751343	Up
LOC112101534		uncharacterized LOC112101534	27.1824	1.16077	0.404083	2.87261	0.00407099	0.00995814	Up
LOC18038983	CICLE_v10011710mg	cell division cycle 20.2	51.3976	1.16078	0.281215	4.12775	3.66e-05	0.000132094	Up
LOC18054161	CICLE_v10007423mg	AT5G57590	344.412	1.1615	0.1141	10.1796	2.44e-24	3.42e-23	Up
LOC18036774	CICLE_v10027300mg	ABC transporter B family member 19	164.979	1.16166	0.161364	7.19904	6.06e-13	4.64e-12	Up
LOC18042860	CICLE_v10000393mg	beta-galactosidase 10	809.686	1.16203	0.0832132	13.9645	2.57e-44	6.67e-43	Up
LOC18045433	CICLE_v10031131mg	amino acid transporter AVT1C	328.773	1.16254	0.119622	9.71851	2.51e-22	3.24e-21	Up
LOC112098082		probable protein phosphatase 2C 73	112.726	1.16329	0.185335	6.2767	3.46e-10	2.16e-09	Up
LOC18044160	CICLE_v10032233mg	superoxide dismutase [Fe]	196.8	1.16344	0.145081	8.01921	1.06e-15	9.67e-15	Up
LOC18034589	CICLE_v10029455mg	actin-depolymerizing factor 5	335.642	1.16401	0.137886	8.44184	3.12e-17	3.09e-16	Up
LOC18041643	CICLE_v10001914mg	B-box zinc finger protein 21	415.181	1.16555	0.104664	11.1361	8.37e-29	1.4e-27	Up
LOC18054012	CICLE_v10007570mg	FK506-binding protein 5	365.418	1.16573	0.11533	10.1078	5.1e-24	7.04e-23	Up
LOC18050590	CICLE_v10014880mg	uncharacterized LOC18050590	197.967	1.16843	0.158206	7.38554	1.52e-13	1.21e-12	Up
LOC18034798	CICLE_v10028095mg	protein NRT1/ PTR FAMILY 8.1	124.942	1.16862	0.185295	6.30681	2.85e-10	1.79e-09	Up
LOC18043867	CICLE_v10030882mg	crossover junction endonuclease MUS81	165.145	1.17077	0.173297	6.75587	1.42e-11	9.91e-11	Up
LOC18032949	CICLE_v10004466mg	condensin-2 complex subunit H2	26.2721	1.17163	0.388726	3.01404	0.00257797	0.00662645	Up
LOC112095843		uncharacterized LOC112095843	24.5683	1.17227	0.389181	3.01215	0.00259404	0.0066642	Up
LOC18035651	CICLE_v10028385mg	GABA transporter 1	706.576	1.17234	0.0839561	13.9638	2.59e-44	6.73e-43	Up
LOC18048636	CICLE_v10018826mg	protein STICHEL-like 2	76.3984	1.17239	0.224377	5.22507	1.74e-07	8.49e-07	Up
LOC18051055		uncharacterized LOC18051055	117.319	1.17456	0.19979	5.87896	4.13e-09	2.36e-08	Up
LOC18038412	CICLE_v10011747mg	putative UPF0481 protein At3g02645	74.5282	1.1757	0.233958	5.02528	5.03e-07	2.34e-06	Up
LOC18050196	CICLE_v10023003mg	uncharacterized LOC18050196	314.482	1.17651	0.137471	8.55822	1.15e-17	1.17e-16	Up
LOC18042071	CICLE_v10002156mg	trihelix transcription factor GT-3b	814.08	1.17712	0.086403	13.6236	2.9e-42	7.13e-41	Up
LOC18050517	CICLE_v10015086mg	glucan endo-1	4550.4	1.17881	0.055698	21.1643	2.04e-99	1.43e-97	Up
LOC112095852		ankyrin repeat-containing protein BDA1-like	38.3751	1.17935	0.327203	3.60435	0.00031294	0.00096764	Up
LOC18055698	CICLE_v10010021mg	uncharacterized LOC18055698	126.465	1.17988	0.188928	6.2451	4.24e-10	2.63e-09	Up
LOC18034411	CICLE_v10029094mg	expansin-A4	351.852	1.18241	0.112035	10.5539	4.87e-26	7.33e-25	Up
LOC18054202		probable LRR receptor-like serine/threonine-protein kinase At1g56140	390.092	1.18253	0.119765	9.8738	5.41e-23	7.14e-22	Up
LOC18040041	CICLE_v10011313mg	inactive LRR receptor-like serine/threonine-protein kinase BIR2	34.9539	1.18418	0.32589	3.63368	0.000279411	0.000870809	Up
LOC18031306	CICLE_v10005283mg	uncharacterized LOC18031306	239.877	1.18529	0.138935	8.53127	1.45e-17	1.46e-16	Up
LOC18046576	CICLE_v10021075mg	malate dehydrogenase	586.696	1.18869	0.0973237	12.2138	2.62e-34	5.25e-33	Up
LOC18035277	CICLE_v10028441mg	heparan-alpha-glucosaminide N-acetyltransferase	1093.11	1.19022	0.0750488	15.8592	1.21e-56	4.03e-55	Up
LOC18044255	CICLE_v10033008mg	histidine-containing phosphotransfer protein 2	59.2739	1.19024	0.258055	4.61235	3.98e-06	1.65e-05	Up
LOC18033848	CICLE_v10029695mg	snakin-1	307.328	1.19087	0.129201	9.21718	3.05e-20	3.6e-19	Up
LOC112096216		probable carboxylesterase 13	69.2709	1.19185	0.24897	4.78714	1.69e-06	7.38e-06	Up
LOC18054424	CICLE_v10008095mg	geraniol 8-hydroxylase	157.269	1.19296	0.169972	7.01857	2.24e-12	1.66e-11	Up
LOC18037544	CICLE_v10024934mg	subtilisin-like protease SBT1.5	1349.65	1.19536	0.0738274	16.1912	5.81e-59	2.08e-57	Up
LOC18044829	CICLE_v10032374mg	transcription factor TCP20	129.908	1.19626	0.1773	6.74711	1.51e-11	1.05e-10	Up
LOC18033140		protein ARABIDILLO 1	310.288	1.19831	0.121743	9.84297	7.35e-23	9.67e-22	Up
LOC18032833	CICLE_v10004985mg	sericin 1	231.141	1.1987	0.145382	8.24517	1.65e-16	1.56e-15	Up
LOC18053424	CICLE_v10015408mg	reticulon-like protein B17	73.4545	1.19912	0.241634	4.96256	6.96e-07	3.18e-06	Up
LOC18044755	CICLE_v10030777mg	cytosolic endo-beta-N-acetylglucosaminidase 1	612.492	1.20018	0.0999881	12.0032	3.42e-33	6.64e-32	Up
LOC18042095	CICLE_v10000532mg	QWRF motif-containing protein 2	883.328	1.201	0.0896649	13.3943	6.53e-41	1.54e-39	Up
LOC112098829		uncharacterized LOC112098829	73.271	1.20129	0.231895	5.18031	2.22e-07	1.07e-06	Up
LOC112101207		non-classical arabinogalactan protein 31	3697.42	1.20306	0.0791075	15.2079	3.14e-52	9.67e-51	Up
LOC18055967	CICLE_v10009470mg	rac-like GTP-binding protein ARAC7	118.349	1.20337	0.190097	6.33028	2.45e-10	1.55e-09	Up
LOC18051883	CICLE_v10014034mg	abnormal spindle-like microcephaly-associated protein homolog	43.0155	1.20363	0.31972	3.76464	0.000166791	0.000541538	Up
LOC18042975	CICLE_v10002756mg	superoxide dismutase [Cu-Zn]	6512.46	1.20624	0.0687617	17.5424	6.8e-69	3.01e-67	Up
LOC18055389	CICLE_v10009779mg	umecyanin	97.3234	1.20634	0.206071	5.85402	4.8e-09	2.73e-08	Up
LOC18031463	CICLE_v10004556mg	putative cyclin-B3-1	28.8926	1.20643	0.355774	3.39101	0.000696355	0.00201272	Up
LOC18049950	CICLE_v10021685mg	uncharacterized LOC18049950	33.5414	1.20714	0.369105	3.27047	0.0010737	0.00299427	Up
LOC18047988	CICLE_v10020819mg	uncharacterized LOC18047988	51.7527	1.20791	0.273397	4.41816	9.95e-06	3.89e-05	Up
LOC18044411	CICLE_v10030691mg	probable alpha	629.623	1.2084	0.104801	11.5305	9.26e-31	1.66e-29	Up
LOC18053445	CICLE_v10017162mg	dormancy-associated protein 1	4635.82	1.20844	0.0649782	18.5976	3.36e-77	1.66e-75	Up
LOC18054531	CICLE_v10008742mg	BURP domain protein RD22	2204.5	1.21028	0.066562	18.1828	7.06e-74	3.36e-72	Up
LOC18042570	CICLE_v10000438mg	filament-like plant protein	187.668	1.21029	0.156198	7.74843	9.3e-15	8.03e-14	Up
LOC18044339	CICLE_v100326711mg	uncharacterized LOC18044339	242.407	1.21082	0.131333	9.21946	2.99e-20	3.53e-19	Up
LOC18043565	CICLE_v10032081mg	peroxidase 65	200.011	1.21118	0.146971	8.24095	1.71e-16	1.62e-15	Up
LOC18034898	CICLE_v10030320mg	leucine-rich repeat receptor protein kinase EMS1	123.414	1.21158	0.186782	6.4866	8.78e-11	5.74e-10	Up
LOC18033169	CICLE_v10004158mg	kinesin-like protein KIN-12B	76.9263	1.21236	0.229775	5.27631	1.32e-07	6.54e-07	Up
LOC18046602	CICLE_v10020900mg	UDP-galactose/UDP-glucose transporter 2	8518.53	1.21384	0.0619352	19.5985	1.59e-85	9.31e-84	Up
LOC18055972		putative E3 ubiquitin-protein ligase LIN	105.164	1.21385	0.192019	6.32151	2.59e-10	1.64e-09	Up
LOC18034909	CICLE_v10028316mg	protein phosphatase 1 regulatory subunit SDS22	100.094	1.21395	0.20613	5.88925	3.88e-09	2.23e-08	Up
LOC18036705	CICLE_v10025730mg	aspartic proteinase-like protein 1	545.116	1.2148	0.100911	12.0383	2.23e-33	4.37e-32	Up
LOC18033095	CICLE_v10004317mg	receptor like protein kinase S.2	51.27	1.21678	0.267698	4.54534	5.48e-06	2.22e-05	Up
LOC18044689	CICLE_v10031648mg	glycerophosphodiester phosphodiesterase GDPD3	200.011	1.21729	0.145755	8.35166	6.73e-17	6.54e-16	Up
LOC18038875	CICLE_v10011768mg	patellin-6	70.3718	1.21863	0.236762	5.14708	2.65e-07	1.27e-06	Up
LOC18032723	CICLE_v10005946mg	21 kDa protein	439.449	1.22067	0.10406	11.7305	8.9e-32	1.66e-30	Up
LOC18045571	CICLE_v10033420mg	MADS-box protein FLOWERING LOCUS C	860.861	1.2214	0.0824056	14.8218	1.06e-49	3.11e-48	Up
LOC18044066	CICLE_v10032328mg	methylesterase 1	174.208	1.22152	0.157118	7.77453	7.57e-15	6.59e-14	Up
LOC18038819	CICLE_v10010934mg	structural maintenance of chromosomes protein 4	126.998	1.22333	0.178625	6.84861	7.46e-12	5.32e-11	Up
LOC18051157	CICLE_v10014396mg	oligopeptide transporter 3	236.009	1.22446	0.136313	8.98268	2.64e-19	2.98e-18	Up
LOC18041069	CICLE_v10003503mg	ribonuclease 1	1641.71	1.22516	0.0733227	16.7092	1.12e-62	4.38e-61	Up
LOC18053470	CICLE_v10015376mg	origin of replication complex subunit 4	40.1254	1.2252	0.321809	3.80722	0.000140536	0.000462051	Up
LOC112099822		disease resistance-like protein DSC1	156.872	1.22648	0.183908	6.66897	2.58e-11	1.76e-10	Up
LOC18051364	CICLE_v10014495mg	fimbrin-5	124.9	1.22782	0.179313	6.84739	7.52e-12	5.36e-11	Up
LOC18051766	CICLE_v10015754mg	probable 3-hydroxyisobutyrate dehydrogenase	525.495	1.22845	0.0942226	13.0377	7.46e-39	1.68e-37	Up
LOC18037294	CICLE_v10026643mg	uncharacterized LOC18037294	90.8469	1.22882	0.21103	5.82296	5.78e-09	3.27e-08	Up
LOC112100790		RNA-dependent RNA polymerase 1	753.906	1.22905	0.0902119	13.624	2.88e-42	7.1e-41	Up
LOC18040630	CICLE_v10004064mg	elongation of fatty acids protein 3-like	47.5291	1.22956	0.288196	4.26639	1.99e-05	7.43e-05	Up
LOC18034022		histidine-containing phosphotransfer protein 1	52.1527	1.23159	0.266863	4.61506	3.93e-06	1.63e-05	Up
LOC18051449	CICLE_v10014836mg	protochlorophyllide-dependent translocon component 52	316.758	1.23184	0.118	10.4393	1.64e-25	2.42e-24	Up
LOC18044694	CICLE_v10031784mg	stearoyl-[acyl-carrier-protein] 9-desaturase 5	129.493	1.23341	0.183831	6.70948	1.95e-11	1.35e-10	Up
LOC18047740	CICLE_v10021055mg	protein ABIL2	520.541	1.23353	0.0978153	12.6108	1.84e-36	3.9e-35	Up
LOC18043493	CICLE_v10032697mg	chalcone--flavonone isomerase	1931.43	1.23358	0.0726738	16.9742	1.28e-64	5.22e-63	Up
LOC18039910	CICLE_v10012955mg	universal stress protein PHOS32	2919.62	1.23374	0.0738827	16.6986	1.34e-62	5.21e-61	Up
LOC18035700	CICLE_v10026124mg	peroxidase 40	60.9602	1.2348	0.252076	4.89853	9.66e-07	4.34e-06	Up
LOC18032108	CICLE_v10004861mg	8-amino-7-oxononanoate synthase	431.263	1.23653	0.104267	11.8592	1.93e-32	3.68e-31	Up
LOC18032945	CICLE_v10006010mg	uncharacterized LOC18032945	159.845	1.23706	0.159861	7.73837	1.01e-14	8.67e-14	Up
LOC18035063	CICLE_v10028297mg	UDP-glycosyltransferase 73C1	61.8506	1.23711	0.255095	4.8496	1.24e-06	5.5e-06	Up
LOC18031417	CICLE_v10006088mg	uncharacterized LOC18031417	21.124	1.23724	0.421084	2.93823	0.00330088	0.00826743	Up
LOC112096215		receptor-like protein EIX2	151.034	1.23812	0.167181	7.40586	1.3e-13	1.04e-12	Up
LOC18046053	CICLE_v10019831mg	glutamate decarboxylase 5	2627.04	1.23914	0.0593857	20.866	1.09e-96	7.32e-95	Up
LOC18050876	CICLE_v100160112mg	tRNA (adenine(58)-N(1))-methyltransferase catalytic subunit TRMT61A	104.964	1.24018	0.200955	6.1714	6.77e-10	4.14e-09	Up
LOC18043027	CICLE_v10001131mg	protein ECERIFERUM 26	3237.95	1.24192	0.0581168	21.3693	2.58e-101	1.85e-99	Up
LOC18048829	CICLE_v10019421mg	probable L-gulonolactone oxidase 6	457.593	1.24206	0.10358	11.9913	3.95e-33	7.66e-32	Up
LOC18050341	CICLE_v10021357mg	MADS-box protein 04g005320	31.9387	1.2428	0.345452	3.59761	0.000321154	0.000990652	Up
LOC18033578	CICLE_v10004568mg	uncharacterized LOC18033578	206.675	1.24353	0.141644	8.77923	1.65e-18	1.77e-17	Up
LOC18038085	CICLE_v10012202mg	cyclin-dependent kinase B1-2	88.3069	1.2437	0.219076	5.677	1.37e-08	7.5e-08	Up
LOC18032721	CICLE_v10005210mg	1-aminocyclopropane-1-carboxylate oxidase homolog 1	85.1705	1.24513	0.211774	5.87951	4.11e-09	2.36e-08	Up
LOC18050621	CICLE_v10016754mg	CASP-like protein 2B2	2468.81	1.24981	0.0596685	20.9459	2.05e-97	1.4e-95	Up
LOC18045786	CICLE_v10021897mg	expansin-A1	91.8605	1.25176	0.203719	6.14454	8.02e-10	4.88e-09	Up
LOC18031965	CICLE_v10004631mg	putative pentatricopeptide repeat-containing protein At5g52630	92.196	1.25211	0.20609	6.07558	1.24e-09	7.4e-09	Up
LOC18035517	CICLE_v10028466mg	F-box/kelch-repeat protein At3g23880	41.4507	1.25305	0.299428	4.18481	2.85e-05	0.000104299	Up
LOC18049551	CICLE_v10020988mg	AT-hook motif nuclear-localized protein 9	487.009	1.25382	0.0999087	12.5497	3.99e-36	8.37e-35	Up
LOC18044615	CICLE_v10031523mg	protein FIZZY-RELATED 3	76.7581	1.2569	0.228114	5.50997	3.59e-08	1.89e-07	Up
LOC18034196	CICLE_v10028167mg	lysine histidine transporter-like 8	544.425	1.25779	0.101029	12.4497	1.4e-35	2.91e-34	Up
LOC18042049	CICLE_v10002021mg	uncharacterized LOC18042049	150.679	1.25825	0.172711	7.28532	3.21e-13	2.51e-12	Up
LOC18050819	CICLE_v10014548mg	LEAF RUST 10 DISEASE-RESISTANCE LOCUS RECEPTOR-LIKE PROTEIN KINASE-like 2.1	24.4554	1.25933	0.402217	3.13096	0.00174234	0.00464776	Up
LOC18051625	CICLE_v10015033mg	cytochrome P450 724B1	140.3	1.25978	0.166102	7.58439	3.34e-14	2.78e-13	Up
LOC112099214	CICLE_v10033334mg	uncharacterized LOC112099214	25.5845	1.26258	0.379773	3.32457	0.00088554	0.00250985	Up
LOC18047874	CICLE_v10019036mg	uncharacterized LOC18047874	54.7031	1.2633	0.261661	4.82801	1.38e-06	6.1e-06	Up
LOC18034409	CICLE_v10029307mg	uncharacterized LOC18034409	1879.17	1.26427	0.0718569	17.5942	2.73e-69	1.22e-67	Up
LOC112097258		dirigent protein 22-like	383.703	1.26465	0.117807	10.7349	6.98e-27	1.09e-25	Up
LOC18051870	CICLE_v10016002mg	protease Do-like 5	64.487	1.26499	0.243658	5.19166	2.08e-07	1.01e-06	Up
LOC18054404	CICLE_v10007509mg	G-type lectin S-receptor-like serine/threonine-protein kinase At4g27290	86.5971	1.26595	0.228443	5.54164	3e-08	1.59e-07	Up
LOC18050402	CICLE_v10015544mg	uncharacterized GPI-anchored protein At1g61900	192.923	1.26864	0.153569	8.26107	1.44e-16	1.37e-15	Up
LOC18039006	CICLE_v10011529mg	lysosomal Pro-X carboxypeptidase	86.1085	1.27097	0.218492	5.81702	5.99e-09	3.39e-08	Up
LOC18041673	CICLE_v10001867mg	uncharacterized LOC18041673	220.913	1.27301	0.140906	9.03447	1.65e-19	1.88e-18	Up
LOC18039461	CICLE_v10012929mg	lamin-like protein	1205.75	1.27395	0.0913641	13.9436	3.44e-44	8.87e-43	Up
LOC18037630	CICLE_v10025168mg	mechanosensitive ion channel protein 10	588.787	1.27758	0.0951228	13.4309	3.99e-41	9.46e-40	Up
LOC18038858	CICLE_v10010969mg	probable LRR receptor-like serine/threonine-protein kinase At3g47570	47.666	1.27929	0.289978	4.41168	1.03e-05	4e-05	Up
LOC18041891	CICLE_v10001968mg	protein EXORDIUM-like 2	66.2772	1.28003	0.250139	5.11729	3.1e-07	1.47e-06	Up
LOC18047253	CICLE_v10021268mg	transcription factor MYB41	34.8741	1.2808	0.327648	3.90906	9.27e-05	0.000313237	Up
LOC18046873	CICLE_v10022807mg	40S ribosomal protein S24-1	182.719	1.28148	0.168562	7.60245	2.91e-14	2.43e-13	Up
LOC18055273	CICLE_v10007280mg	kinesin-like protein KIN-12F	76.9694	1.28408	0.230266	5.57651	2.45e-08	1.31e-07	Up
LOC18035592	CICLE_v10028448mg	F-box/kelch-repeat protein At3g06240	99.1256	1.2841	0.206269	6.22537	4.8e-10	2.97e-09	Up
LOC18038227	CICLE_v10011949mg	delta(12)-fatty-acid desaturase FAD2	4170.19	1.28501	0.0676521	18.9944	1.9e-80	1.02e-78	Up
LOC18036440	CICLE_v10026557mg	transcription factor HHO5	36.1936	1.28599	0.329149	3.90703	9.34e-05	0.000315214	Up
LOC18053922	CICLE_v10007475mg	receptor-like serine/threonine-protein kinase SD1-6	144.685	1.28737	0.168682	7.63193	2.31e-14	1.94e-13	Up
LOC18033227	CICLE_v10004720mg	cytochrome P450 704C1	181.894	1.28786	0.15609	8.25075	1.57e-16	1.5e-15	Up
LOC112096130		putative disease resistance protein At1g63350	157.929	1.28863	0.193975	6.64328	3.07e-11	2.08e-10	Up
LOC18034446	CICLE_v10027814mg	uncharacterized LOC18034446	43.2742	1.28864	0.306713	4.20146	2.65e-05	9.75e-05	Up
LOC18037712	CICLE_v10026773mg	coatomer subunit zeta-2	204.139	1.28868	0.146627	8.78879	1.51e-18	1.63e-17	Up
LOC18039595	CICLE_v10010962mg	receptor-like protein 9DC3	18.6536	1.29294	0.446105	2.89829	0.00375209	0.00925205	Up
LOC18050137	CICLE_v10021272mg	transcription initiation factor IIB	144.754	1.29325	0.171804	7.52747	5.17e-14	4.25e-13	Up
LOC18053784	CICLE_v10010678mg	leucine-rich repeat extensin-like protein 2	57.2599	1.29366	0.269254	4.80461	1.55e-06	6.81e-06	Up
LOC18041887	CICLE_v10003955mg	ribonuclease 1	2703.95	1.29369	0.0774025	16.7138	1.04e-62	4.07e-61	Up
LOC18040428	CICLE_v10003381mg	uncharacterized LOC18040428	33.8356	1.2944	0.369722	3.50101	0.000463492	0.00138559	Up
LOC18044352	CICLE_v10030505mg	DNA topoisomerase 2	131.418	1.29748	0.174045	7.45483	9e-14	7.26e-13	Up
LOC18051905	CICLE_v10014117mg	probable LRR receptor-like serine/threonine-protein kinase At1g56140	242.358	1.29754	0.141207	9.18891	3.97e-20	4.64e-19	Up
LOC18038495	CICLE_v10012464mg	esterase C25G4.2	627.833	1.29764	0.0915298	14.1773	1.27e-45	3.37e-44	Up
LOC18052252	CICLE_v10016377mg	transcription repressor OFP13	391.235	1.29808	0.112013	11.5886	4.7e-31	8.53e-30	Up
LOC18050192	CICLE_v10019315mg	uncharacterized LOC18050192	175.446	1.30162	0.155182	8.38773	4.96e-17	4.85e-16	Up
LOC18052397	CICLE_v10015210mg	beta-glucosidase 46	332.251	1.30167	0.121462	10.7167	8.5e-27	1.32e-25	Up
LOC18044293	CICLE_v10033807mg	SHUGOSHIN 2	65.5339	1.30168	0.257699	5.05116	4.39e-07	2.06e-06	Up
LOC18040184	CICLE_v10000723mg	tyrosine/DOPA decarboxylase 1	109.188	1.3041	0.197291	6.61004	3.84e-11	2.59e-10	Up
LOC112100143		uncharacterized LOC112100143	214.21	1.30434	0.13933	9.36151	7.86e-21	9.51e-20	Up
LOC18043604	CICLE_v10032192mg	probable WRKY transcription factor 70	285.769	1.30444	0.128128	10.1808	2.42e-24	3.38e-23	Up
LOC18040076	CICLE_v10011549mg	glucan endo-1	29.1585	1.30509	0.358479	3.64062	0.000271981	0.000849577	Up
LOC18051020	CICLE_v10014991mg	fatty acid hydroperoxide lyase	8104.35	1.30793	0.0508429	25.725	6.15e-146	7.64e-144	Up
LOC18052348	CICLE_v10015908mg	zinc finger CCCH domain-containing protein 15	39.6178	1.30925	0.311563	4.2022	2.64e-05	9.72e-05	Up
LOC18046446	CICLE_v10023418mg	disease resistance-like protein DSC1	67.4914	1.31	0.254602	5.14528	2.67e-07	1.28e-06	Up
LOC18044853	CICLE_v10031126mg	high affinity nitrate transporter 2.5	52.4273	1.31007	0.277639	4.71861	2.37e-06	1.01e-05	Up
LOC18050892	CICLE_v10014333mg	probable galactinol--sucrose galactosyltransferase 5	567.657	1.31113	0.0927713	14.133	2.38e-45	6.3e-44	Up
LOC18035471	CICLE_v10030031mg	uncharacterized LOC18035471	19.4859	1.31174	0.449095	2.92086	0.00349063	0.00868737	Up
LOC18054646	CICLE_v10007377mg	kinesin-like protein KIN-7B	26.3044	1.31227	0.398135	3.29603	0.000980598	0.00275698	Up
LOC18034096	CICLE_v10028320mg	purple acid phosphatase 2	136.878	1.31306	0.173569	7.56506	3.88e-14	3.21e-13	Up
LOC18036655	CICLE_v10025090mg	uncharacterized LOC18036655	62.8568	1.31457	0.250415	5.24955	1.52e-07	7.5e-07	Up
LOC18039776	CICLE_v10011695mg	serine carboxypeptidase-like 45	1035.8	1.31518	0.0783945	16.7765	3.63e-63	1.44e-61	Up
LOC112097090		small nucleolar RNA SNORD14	40.2776	1.31577	0.306708	4.28999	1.79e-05	6.72e-05	Up
LOC18037289	CICLE_v10026638mg	uncharacterized LOC18037289	31.812	1.31703	0.346775	3.79795	0.000145895	0.000478042	Up
LOC18034947	CICLE_v10028271mg	auxin transporter-like protein 5	32.4244	1.31705	0.353325	3.72758	0.000193328	0.000619043	Up
LOC18041915		uncharacterized LOC18041915	38.8619	1.31749	0.341624	3.85656	0.000114993	0.000382707	Up
LOC18049971	CICLE_v10022873mg	uncharacterized LOC18049971	36.757	1.32068	0.318794	4.14273	3.43e-05	0.000124329	Up
LOC18049156	CICLE_v10021486mg	uncharacterized LOC18049156	1817.91	1.32109	0.0693264	19.056	5.85e-81	3.21e-79	Up
LOC18055275	CICLE_v10007256mg	protein TORNADO 1	191.314	1.3214	0.163589	8.07756	6.61e-16	6.08e-15	Up
LOC18033218	CICLE_v10005251mg	anthranilate N-methyltransferase	7334.45	1.32145	0.0574912	22.9852	6.55e-117	5.82e-115	Up
LOC18055390	CICLE_v10009201mg	probable LRR receptor-like serine/threonine-protein kinase At3g47570	100.212	1.3218	0.209757	6.30156	2.95e-10	1.85e-09	Up
LOC18037787	CICLE_v10026054mg	peroxidase 72	46.7474	1.32232	0.297461	4.44537	8.77e-06	3.45e-05	Up
LOC18052841	CICLE_v10016841mg	squamosa promoter-binding protein 1	172.751	1.32248	0.159648	8.2837	1.19e-16	1.14e-15	Up
LOC18035441	CICLE_v10028556mg	transcription factor HHO2	913.936	1.32633	0.0804995	16.4763	5.43e-61	2.03e-59	Up
LOC18044080	CICLE_v10032158mg	large ribosomal RNA subunit accumulation protein YCED homolog 1	51.4648	1.32655	0.279856	4.74012	2.14e-06	9.2e-06	Up
LOC18036833	CICLE_v100254141mg	probable serine/threonine-protein kinase At1g01540	1050.98	1.32674	0.0846409	15.675	2.24e-55	7.32e-54	Up
[truncated: 682 more rows]
