# Supplementary material for: The origin and the genetic regulation of the self-compatibility mechanism in clementine (Citrus clementina Hort. ex Tan.)
Source: Front Plant Sci. 2024 Mar 4;15:1360087. doi: 10.3389/fpls.2024.1360087 (PMC10944956; doi:10.3389/fpls.2024.1360087)
Supplement: Supplementary file 4 [file Table_4.xlsx]

## Sheet: Foglio1
Class	Enrichment FDR	nGenes	Pathway Genes	Fold Enrichment	Pathway	GO ID	Genes
Biological process	1.26934e-05	94	641	1.81582	Response to chemical	GO:0042221	18041831 18041919 18042616 18042675 18041060 18042520 18041789 18041209 18042975 18042554 18040169 18041852 18042318 18032769 18032712 18031625 18033276 18033281 18033438 18033387 18033287 18056045 18055320 18055059 18055524 18055428 18055047 18054641 18054398 18056023 18054917 18038312 18039706 18040022 18039015 18039784 18040111 18038900 18039197 18039631 18039724 18038642 18038673 18039306 180…
Biological process	1.26934e-05	38	176	2.67347	Negative regulation of catalytic activity	GO:0043086	18041399 18041997 18041994 18041995 18031736 18033353 18032723 18033276 18033281 18033438 18033387 18033287 18031240 18033538 18033190 18054743 18055588 18056070 18055428 18055047 18054398 18039631 18039687 18052688 18047568 18050256 18049575 18049579 18048902 18049573 18045881 18048905 18048911 18047695 18047228 18036209 18033657 18043537
Biological process	1.36799e-05	38	179	2.62866	Negative regulation of molecular function	GO:0044092	18041399 18041997 18041994 18041995 18031736 18033353 18032723 18033276 18033281 18033438 18033387 18033287 18031240 18033538 18033190 18054743 18055588 18056070 18055428 18055047 18054398 18039631 18039687 18052688 18047568 18050256 18049575 18049579 18048902 18049573 18045881 18048905 18048911 18047695 18047228 18036209 18033657 18043537
Biological process	3.16749e-05	108	808	1.65507	Carbohydrate metabolic process	GO:0005975	18041588 18041502 18041989 18042860 18040493 18040627 18042334 18040604 18041518 18041832 18042243 18041898 18033134 18033565 18031328 18032013 18032073 18031960 18033025 18032712 18031349 18032019 18031187 18031389 18031716 18033220 18055832 18055189 18054861 18054743 18055588 18054346 18055374 18038889 18040076 18038596 18039515 18039293 18039349 18038852 18053215 18052900 18050892 18050607 180…
Biological process	3.16749e-05	131	1030	1.57484	Transmembrane transport	GO:0055085	18042477 18041831 18040535 18042454 18041463 18041501 18042235 18040695 18043020 18041899 18033076 18032760 18033065 18031519 18032180 18031596 18031330 18031518 18032860 18031973 18031918 18031871 18031297 18055993 18054621 18054943 18054974 18055318 18055199 18055970 18054579 18055864 18054780 18054089 18055363 18055524 18054614 18055453 18055127 18054060 18055196 18055332 18055317 18039484 180…
Biological process	3.16749e-05	49	273	2.22248	Cell wall organization or biogenesis	GO:0071554	18040604 18040648 18041518 18040195 18033503 18031389 18031716 18055189 18054743 18055588 18056035 18054695 18037938 18039260 18039349 18038054 18038852 18053215 18050563 18052688 18052866 18051530 18050333 18049131 18047568 18045865 18050256 18050337 18047309 18045786 18047847 18047845 18049538 18036209 18036204 18037502 18037743 18033611 18034971 18034104 18034655 18034411 18034163 18034935 180…
Biological process	0.000278999	58	376	1.91005	Cellular response to chemical stimulus	GO:0070887	18041831 18041919 18042616 18042675 18042520 18041789 18042975 18042554 18040169 18041852 18031625 18033276 18033281 18033438 18033387 18033287 18056045 18055320 18055059 18055428 18055047 18054398 18056023 18039015 18039784 18040111 18039197 18039631 18038673 18051767 18050569 18051975 18052501 18052497 18052997 18050821 18053121 18051330 18050451 18050235 18047540 18048172 18048269 18047042 180…
Biological process	0.000567948	39	222	2.17528	Cell wall organization	GO:0071555	18041518 18040195 18033503 18031716 18055189 18054743 18055588 18056035 18054695 18039260 18039349 18053215 18050563 18052688 18052866 18051530 18050333 18049131 18047568 18045865 18050256 18050337 18047309 18045786 18049538 18036209 18036204 18037502 18037743 18033611 18034971 18034104 18034411 18034163 18034935 18044063 18045612 18043997 18043783
Biological process	0.000663489	17	61	3.45082	Amino acid transport	GO:0006865	18041501 18041665 18041578 18040324 18055230 18054614 18038820 18038108 18052351 18051129 18049857 18034196 18035533 18034947 18035651 18045433 18044564
Biological process	0.000682753	58	391	1.83677	Response to hormone	GO:0009725	18041831 18042675 18041060 18041209 18042554 18040169 18041852 18042318 18032769 18031625 18033276 18033281 18033438 18033387 18033287 18055320 18055059 18055428 18055047 18054641 18054398 18039706 18039015 18039784 18039631 18038642 18038673 18039306 18051767 18051975 18050821 18053121 18050235 18047540 18048172 18048269 18047689 18048976 18047042 18048845 18036558 18036204 18036413 18036821 180…
Biological process	0.000787576	58	394	1.82279	Response to endogenous stimulus	GO:0009719	18041831 18042675 18041060 18041209 18042554 18040169 18041852 18042318 18032769 18031625 18033276 18033281 18033438 18033387 18033287 18055320 18055059 18055428 18055047 18054641 18054398 18039706 18039015 18039784 18039631 18038642 18038673 18039306 18051767 18051975 18050821 18053121 18050235 18047540 18048172 18048269 18047689 18048976 18047042 18048845 18036558 18036204 18036413 18036821 180…
Biological process	0.000855975	16	57	3.47575	Secondary metabolic process	GO:0019748	18042675 18042829 18032271 18045747 18039542 18039489 18039490 18037896 18051975 18050821 18048035 18037393 18034906 18033836 18034509 18043337
Biological process	0.00106275	39	233	2.07259	External encapsulating structure organization	GO:0045229	18041518 18040195 18033503 18031716 18055189 18054743 18055588 18056035 18054695 18039260 18039349 18053215 18050563 18052688 18052866 18051530 18050333 18049131 18047568 18045865 18050256 18050337 18047309 18045786 18049538 18036209 18036204 18037502 18037743 18033611 18034971 18034104 18034411 18034163 18034935 18044063 18045612 18043997 18043783
Biological process	0.00106275	9	20	5.57207	Photosynthesis, light harvesting	GO:0009765	18054549 18038877 18053263 18053261 18048155 18045785 18035158 18043590 18044863
Biological process	0.00140336	47	306	1.90187	Regulation of catalytic activity	GO:0050790	18041399 18041997 18041994 18041995 18031736 18033353 18032723 18033276 18033281 18033438 18033387 18033287 18031240 18033538 18033190 18054743 18055588 18056070 18055428 18055047 18054398 18055070 18037945 18038983 18039631 18039687 18052839 18052688 18051366 18047568 18047918 18050256 18050289 18049575 18049579 18048902 18049573 18045881 18048905 18048911 18047695 18047822 18047228 18036209 180…
Biological process	0.0015781	177	1620	1.35289	Response to stimulus	GO:0050896	18042673 18041831 18041919 18042616 18042675 18042919 18041060 18040470 18042520 18041789 18041260 18040533 18041209 18042975 18042554 18040169 18041852 18042318 18041404 18032949 18033225 18032769 18032712 18032628 18031625 18033337 18033019 18033276 18031882 18033281 18033438 18033387 18033287 18032961 18031928 18033035 18032346 18056045 18055146 18055320 18054258 18054363 18054531 18055059 180…
Biological process	0.00189406	47	311	1.87129	Regulation of molecular function	GO:0065009	18041399 18041997 18041994 18041995 18031736 18033353 18032723 18033276 18033281 18033438 18033387 18033287 18031240 18033538 18033190 18054743 18055588 18056070 18055428 18055047 18054398 18055070 18037945 18038983 18039631 18039687 18052839 18052688 18051366 18047568 18047918 18050256 18050289 18049575 18049579 18048902 18049573 18045881 18048905 18048911 18047695 18047822 18047228 18036209 180…
Biological process	0.00215086	12	38	3.91022	Phenylpropanoid metabolic process	GO:0009698	18042829 18032271 18045747 18039542 18039489 18039490 18037896 18037393 18034906 18033836 18034509 18043337
Biological process	0.0027513	30	170	2.18512	Cellular response to oxygen-containing compound	GO:1901701	18041831 18042616 18042675 18042975 18042554 18040169 18041852 18033276 18033281 18033438 18033387 18033287 18056045 18055428 18055047 18054398 18039015 18039784 18039631 18038673 18051767 18051975 18050821 18048172 18047042 18036558 18036621 18033848 18044160 18043537
Biological process	0.0027513	60	438	1.69621	Response to organic substance	GO:0010033	18041831 18042675 18041060 18041209 18042554 18040169 18041852 18042318 18032769 18032712 18031625 18033276 18033281 18033438 18033387 18033287 18055320 18055059 18055428 18055047 18054641 18054398 18039706 18040022 18039015 18039784 18039631 18038642 18038673 18039306 18051767 18051975 18050821 18053121 18050235 18047540 18048172 18048269 18047689 18048976 18047042 18048845 18036558 18036204 180…
Biological process	0.00285956	12	40	3.71471	Negative regulation of phosphorus metabolic process	GO:0010563	18031736 18033276 18033281 18033438 18033387 18033287 18055428 18055047 18054398 18039631 18033657 18043537
Biological process	0.00285956	11	34	4.00606	Protein-chromophore linkage	GO:0018298	18042919 18054549 18038877 18053263 18053261 18048155 18045785 18033780 18035158 18043590 18044863
Biological process	0.00285956	12	40	3.71471	Negative regulation of phosphate metabolic process	GO:0045936	18031736 18033276 18033281 18033438 18033387 18033287 18055428 18055047 18054398 18039631 18033657 18043537
Biological process	0.00285956	25	131	2.36305	Cellular response to lipid	GO:0071396	18041831 18042675 18042554 18040169 18041852 18033276 18033281 18033438 18033387 18033287 18055428 18055047 18054398 18039015 18039784 18039631 18038673 18051767 18051975 18050821 18048172 18047042 18036558 18033848 18043537
Biological process	0.00343487	9	24	4.64339	Peptide transport	GO:0015833	18041899 18033076 18055199 18055196 18037985 18038015 18051157 18047553 18034798
Biological process	0.00345912	12	41	3.62411	Tropism	GO:0009606	18041831 18040470 18041260 18040533 18037904 18039934 18052552 18048048 18046532 18048115 18035782 18044382
Biological process	0.00347571	10	30	4.12746	Negative regulation of phosphatase activity	GO:0010923	18033276 18033281 18033438 18033387 18033287 18055428 18055047 18054398 18039631 18043537
Biological process	0.00347571	10	30	4.12746	Negative regulation of phosphoprotein phosphatase activity	GO:0032515	18033276 18033281 18033438 18033387 18033287 18055428 18055047 18054398 18039631 18043537
Biological process	0.00347571	10	30	4.12746	Negative regulation of dephosphorylation	GO:0035305	18033276 18033281 18033438 18033387 18033287 18055428 18055047 18054398 18039631 18043537
Biological process	0.00347571	10	30	4.12746	Negative regulation of protein dephosphorylation	GO:0035308	18033276 18033281 18033438 18033387 18033287 18055428 18055047 18054398 18039631 18043537
Biological process	0.00347571	19	89	2.64343	Negative regulation of hydrolase activity	GO:0051346	18033276 18033281 18033438 18033387 18033287 18033538 18056070 18055428 18055047 18054398 18039631 18039687 18049575 18049579 18048902 18049573 18048905 18048911 18043537
Biological process	0.00394091	8	20	4.95295	Phenylpropanoid catabolic process	GO:0046271	18042829 18039542 18039489 18039490 18037896 18037393 18034509 18043337
Biological process	0.00394091	8	20	4.95295	Lignin catabolic process	GO:0046274	18042829 18039542 18039489 18039490 18037896 18037393 18034509 18043337
Biological process	0.00394885	16	69	2.87127	Cell wall macromolecule metabolic process	GO:0044036	18040604 18041518 18031389 18031716 18039349 18038852 18052866 18047847 18047845 18049538 18037502 18034971 18034104 18034655 18043997 18043584
Biological process	0.00456899	30	180	2.06373	Negative regulation of cellular metabolic process	GO:0031324	18041209 18031736 18032628 18033276 18033281 18033438 18033387 18033287 18033538 18056070 18055428 18055047 18054398 18040023 18038436 18039631 18039687 18052928 18051975 18052252 18049575 18049579 18048902 18049573 18048905 18048911 18036039 18033657 18034851 18043537
Biological process	0.00489963	36	233	1.91316	Hormone-mediated signaling pathway	GO:0009755	18041831 18042675 18042554 18040169 18041852 18031625 18033276 18033281 18033438 18033387 18033287 18055320 18055059 18055428 18055047 18054398 18039015 18039784 18039631 18038673 18051767 18051975 18050821 18053121 18047540 18048172 18048269 18047042 18036558 18036413 18035062 18033848 18045713 18045266 18043537 18044255
Biological process	0.00583415	13	51	3.15629	Hydrogen peroxide metabolic process	GO:0042743	18042675 18042520 18041789 18056023 18040111 18052501 18052497 18052997 18051330 18050451 18050235 18037787 18043565
Biological process	0.00583415	43	299	1.78074	Response to oxygen-containing compound	GO:1901700	18041831 18042616 18042675 18041060 18041209 18042975 18042554 18040169 18041852 18032769 18032712 18033276 18033281 18033438 18033387 18033287 18056045 18055428 18055047 18054398 18054917 18038312 18039706 18040022 18039015 18039784 18039631 18039724 18038673 18051767 18051975 18050821 18048172 18047042 18049448 18036558 18036621 18036204 18037502 18034129 18033848 18044160 18043537
Biological process	0.00631926	9	27	4.12746	Amide transport	GO:0042886	18041899 18033076 18055199 18055196 18037985 18038015 18051157 18047553 18034798
Biological process	0.00671424	38	256	1.83801	Polysaccharide metabolic process	GO:0005976	18041588 18040604 18041518 18031960 18033025 18031716 18055189 18054743 18055588 18039349 18038852 18053215 18050607 18052688 18053108 18052685 18052866 18050333 18049131 18047949 18047568 18047773 18045865 18050256 18048635 18047309 18046960 18049538 18036209 18037502 18037743 18035044 18034971 18034104 18034163 18045612 18043997 18043584
Biological process	0.00671424	143	1324	1.33737	Regulation of cellular metabolic process	GO:0031323	18042675 18041603 18042623 18040706 18042611 18042936 18041209 18041159 18042171 18043070 18040900 18041328 18041742 18042937 18032949 18033163 18032043 18031736 18032628 18031430 18031355 18031356 18031625 18033417 18031384 18033276 18033281 18033438 18033387 18033287 18031321 18033538 18032271 18053973 18054363 18055022 18054221 18053770 18053740 18055484 18055953 18055059 18053739 18055009 180…
Biological process	0.0067944	36	239	1.86513	Cellular response to hormone stimulus	GO:0032870	18041831 18042675 18042554 18040169 18041852 18031625 18033276 18033281 18033438 18033387 18033287 18055320 18055059 18055428 18055047 18054398 18039015 18039784 18039631 18038673 18051767 18051975 18050821 18053121 18047540 18048172 18048269 18047042 18036558 18036413 18035062 18033848 18045713 18045266 18043537 18044255
Biological process	0.0067944	28	169	2.05152	Negative regulation of nitrogen compound metabolic process	GO:0051172	18041209 18033276 18033281 18033438 18033387 18033287 18033538 18056070 18055428 18055047 18054398 18040023 18038436 18039631 18039687 18052928 18051975 18052252 18049575 18049579 18048902 18049573 18048905 18048911 18036039 18033657 18034851 18043537
Biological process	0.0067944	19	96	2.45068	Cellular oxidant detoxification	GO:0098869	18041919 18042520 18041789 18042975 18056023 18040111 18039197 18050569 18052501 18052497 18052997 18051330 18050451 18050235 18037787 18037637 18035392 18043565 18044160
Biological process	0.00726633	10	34	3.64187	Xyloglucan metabolic process	GO:0010411	18041518 18031716 18039349 18038852 18052866 18049538 18037502 18034971 18034104 18043997
Biological process	0.00726633	41	286	1.77509	Generation of precursor metabolites and energy	GO:0006091	18041588 18042243 18041960 18042718 18041135 18032013 18032073 18031960 18031561 18032961 18055392 18054549 18054278 18055389 18053823 18038877 18039819 18039461 18053263 18053261 18053575 18052966 18052847 18047993 18046713 18046576 18048155 18050053 18045785 18048185 18046960 18036887 18036010 18033815 18034756 18035158 18034913 18035077 18035035 18043590 18044863
Biological process	0.00726633	19	97	2.42541	Cellular response to toxic substance	GO:0097237	18041919 18042520 18041789 18042975 18056023 18040111 18039197 18050569 18052501 18052497 18052997 18051330 18050451 18050235 18037787 18037637 18035392 18043565 18044160
Biological process	0.00726633	19	97	2.42541	Cellular detoxification	GO:1990748	18041919 18042520 18041789 18042975 18056023 18040111 18039197 18050569 18052501 18052497 18052997 18051330 18050451 18050235 18037787 18037637 18035392 18043565 18044160
Biological process	0.00771463	36	242	1.84201	Cellular response to endogenous stimulus	GO:0071495	18041831 18042675 18042554 18040169 18041852 18031625 18033276 18033281 18033438 18033387 18033287 18055320 18055059 18055428 18055047 18054398 18039015 18039784 18039631 18038673 18051767 18051975 18050821 18053121 18047540 18048172 18048269 18047042 18036558 18036413 18035062 18033848 18045713 18045266 18043537 18044255
Biological process	0.00789851	19	98	2.40066	Detoxification	GO:0098754	18041919 18042520 18041789 18042975 18056023 18040111 18039197 18050569 18052501 18052497 18052997 18051330 18050451 18050235 18037787 18037637 18035392 18043565 18044160
Biological process	0.00829005	11	41	3.3221	Negative regulation of protein modification process	GO:0031400	18033276 18033281 18033438 18033387 18033287 18055428 18055047 18054398 18039631 18033657 18043537
Biological process	0.00869747	19	99	2.37641	Organic acid transport	GO:0015849	18041501 18041665 18041578 18040324 18055230 18054614 18038820 18038108 18052351 18051599 18051129 18049857 18034196 18035533 18034947 18035651 18033706 18045433 18044564
Biological process	0.00884054	15	69	2.69182	Reactive oxygen species metabolic process	GO:0072593	18042675 18042520 18041789 18042975 18056023 18040111 18052501 18052497 18052997 18051330 18050451 18050235 18037787 18043565 18044160
Biological process	0.00918393	137	1277	1.32841	Regulation of nitrogen compound metabolic process	GO:0051171	18042675 18041603 18042623 18040706 18042611 18042936 18041209 18041159 18042171 18043070 18040900 18041328 18041742 18042937 18032949 18033163 18032043 18031430 18031355 18031356 18031625 18033417 18031384 18033276 18033281 18033438 18033387 18033287 18031321 18033538 18053973 18054363 18055022 18054221 18053770 18053740 18055484 18055953 18055059 18053739 18055009 18054028 18056070 18055376 180…
Biological process	0.00988767	12	49	3.03242	Hemicellulose metabolic process	GO:0010410	18040604 18041518 18031716 18039349 18038852 18052866 18049538 18037502 18034971 18034104 18043997 18043584
Biological process	0.00988767	8	24	4.12746	Gibberellin mediated signaling pathway	GO:0010476	18042554 18040169 18041852 18039015 18038673 18050821 18047042 18033848
Biological process	0.00988767	8	24	4.12746	Cellular response to gibberellin stimulus	GO:0071370	18042554 18040169 18041852 18039015 18038673 18050821 18047042 18033848
Biological process	0.00988767	8	24	4.12746	Gibberellic acid mediated signaling pathway	GO:0009740	18042554 18040169 18041852 18039015 18038673 18050821 18047042 18033848
Biological process	0.0100229	20	109	2.27199	Response to toxic substance	GO:0009636	18041919 18042520 18041789 18042975 18056023 18040111 18039197 18050569 18052501 18052497 18052997 18051330 18050451 18050235 18037787 18037637 18035392 18043565 18044160 18044681
Biological process	0.0100649	16	78	2.53997	Cell wall biogenesis	GO:0042546	18040604 18041518 18031716 18054695 18037938 18039349 18038054 18038852 18052866 18050337 18049538 18037502 18034971 18034104 18043997 18043584
Biological process	0.010787	20	110	2.25134	Negative regulation of cellular protein metabolic process	GO:0032269	18033276 18033281 18033438 18033387 18033287 18033538 18056070 18055428 18055047 18054398 18039631 18039687 18049575 18049579 18048902 18049573 18048905 18048911 18033657 18043537
Biological process	0.010787	20	110	2.25134	Negative regulation of protein metabolic process	GO:0051248	18033276 18033281 18033438 18033387 18033287 18033538 18056070 18055428 18055047 18054398 18039631 18039687 18049575 18049579 18048902 18049573 18048905 18048911 18033657 18043537
Biological process	0.0122963	8	25	3.96236	Lignin metabolic process	GO:0009808	18042829 18039542 18039489 18039490 18037896 18037393 18034509 18043337
Biological process	0.0128839	36	252	1.76891	Cellular response to organic substance	GO:0071310	18041831 18042675 18042554 18040169 18041852 18031625 18033276 18033281 18033438 18033387 18033287 18055320 18055059 18055428 18055047 18054398 18039015 18039784 18039631 18038673 18051767 18051975 18050821 18053121 18047540 18048172 18048269 18047042 18036558 18036413 18035062 18033848 18045713 18045266 18043537 18044255
Biological process	0.0157407	12	52	2.85747	Cell wall polysaccharide metabolic process	GO:0010383	18040604 18041518 18031716 18039349 18038852 18052866 18049538 18037502 18034971 18034104 18043997 18043584
Biological process	0.017453	26	166	1.93941	Cellular polysaccharide metabolic process	GO:0044264	18041588 18040604 18041518 18031960 18033025 18031716 18055189 18039349 18038852 18053215 18050607 18052685 18052866 18050333 18049131 18047949 18047773 18046960 18049538 18037502 18035044 18034971 18034104 18034163 18043997 18043584
Biological process	0.017453	26	166	1.93941	Response to auxin	GO:0009733	18042318 18031625 18055320 18055059 18054641 18038642 18039306 18053121 18047540 18048269 18047689 18048976 18048845 18036204 18036413 18036821 18034781 18035131 18035595 18035453 18033788 18034309 18035238 18045713 18045266 18045294
Biological process	0.0180499	11	46	2.961	Hydrogen peroxide catabolic process	GO:0042744	18042520 18041789 18056023 18040111 18052501 18052497 18052997 18051330 18050451 18037787 18043565
Biological process	0.0191472	24	150	1.98118	Cellular glucan metabolic process	GO:0006073	18041588 18041518 18031960 18033025 18031716 18055189 18039349 18038852 18053215 18050607 18052685 18052866 18050333 18049131 18047949 18047773 18046960 18049538 18037502 18035044 18034971 18034104 18034163 18043997
Biological process	0.0191472	24	150	1.98118	Glucan metabolic process	GO:0044042	18041588 18041518 18031960 18033025 18031716 18055189 18039349 18038852 18053215 18050607 18052685 18052866 18050333 18049131 18047949 18047773 18046960 18049538 18037502 18035044 18034971 18034104 18034163 18043997
Biological process	0.0195439	135	1288	1.29784	Regulation of primary metabolic process	GO:0080090	18041603 18042623 18040706 18042611 18042936 18041209 18041159 18042171 18043070 18040900 18041328 18041742 18042937 18032949 18033163 18032043 18031430 18031355 18031356 18031625 18033417 18031384 18033276 18033281 18033438 18033387 18033287 18031321 18033538 18053973 18054363 18055022 18054221 18053770 18053740 18055484 18055953 18055059 18053739 18055009 18054028 18056070 18055376 18055428 180…
Biological process	0.0219418	33	233	1.75373	Negative regulation of cellular process	GO:0048523	18042675 18041209 18031736 18032628 18033276 18033281 18033438 18033387 18033287 18033538 18056070 18055428 18055047 18054398 18040023 18038436 18039631 18039687 18052928 18051975 18052252 18050235 18049575 18049579 18048902 18049573 18048905 18048911 18036039 18033657 18034851 18044765 18043537
Biological process	0.023776	12	55	2.70161	Abscisic acid-activated signaling pathway	GO:0009738	18033276 18033281 18033438 18033387 18033287 18055428 18055047 18054398 18039631 18051767 18051975 18043537
Biological process	0.0241927	11	48	2.83763	Photosynthesis, light reaction	GO:0019684	18032961 18054549 18038877 18053263 18053261 18048155 18045785 18035158 18035077 18043590 18044863
Biological process	0.0244858	20	119	2.08107	Monocarboxylic acid biosynthetic process	GO:0072330	18042675 18042892 18040514 18043101 18040630 18031595 18032665 18054161 18045747 18038227 18053046 18053048 18051975 18051086 18034906 18033836 18035484 18043707 18044694 18044309
Biological process	0.0244858	20	119	2.08107	Response to oxidative stress	GO:0006979	18042520 18041789 18042975 18056023 18040111 18039197 18039910 18050569 18052501 18052497 18050564 18052997 18051330 18050451 18049448 18037787 18037637 18035392 18043565 18044160
Biological process	0.0296333	35	257	1.68631	Cellular carbohydrate metabolic process	GO:0044262	18041588 18040604 18041518 18031960 18033025 18031716 18033220 18055832 18055189 18039349 18038852 18053215 18052900 18050607 18052685 18052941 18052866 18050333 18049131 18049259 18047722 18047949 18047773 18046713 18046960 18049538 18035822 18037502 18035044 18034971 18034104 18034163 18044411 18043997 18043584
Biological process	0.035506	3	4	9.28678	Male meiosis II	GO:0007142	18049136 18047379 18044678
Biological process	0.0364897	34	251	1.67729	Response to external stimulus	GO:0009605	18041831 18042675 18040470 18041260 18040533 18041209 18033035 18055146 18039643 18039706 18040041 18037996 18038248 18037904 18039934 18052552 18051154 18048048 18046532 18048115 18046110 18047815 18049078 18047667 18036558 18035782 18036667 18035685 18033674 18034444 18034013 18044038 18044382 18044403
Biological process	0.0366214	28	195	1.77798	Response to lipid	GO:0033993	18041831 18042675 18041209 18042554 18040169 18041852 18032769 18033276 18033281 18033438 18033387 18033287 18055428 18055047 18054398 18039706 18039015 18039784 18039631 18038673 18051767 18051975 18050821 18048172 18047042 18036558 18033848 18043537
Biological process	0.0395245	12	59	2.51845	Cell wall modification	GO:0042545	18054743 18055588 18052688 18047568 18050256 18047309 18036209 18036204 18037743 18034935 18045612 18043997
Biological process	0.0395245	12	59	2.51845	Cellular response to abscisic acid stimulus	GO:0071215	18033276 18033281 18033438 18033387 18033287 18055428 18055047 18054398 18039631 18051767 18051975 18043537
Biological process	0.0395245	12	59	2.51845	Cellular response to alcohol	GO:0097306	18033276 18033281 18033438 18033387 18033287 18055428 18055047 18054398 18039631 18051767 18051975 18043537
Biological process	0.0408898	140	1375	1.26075	Regulation of macromolecule metabolic process	GO:0060255	18041603 18042623 18040706 18042611 18042936 18041209 18041159 18042171 18043070 18040900 18041328 18041742 18042937 18032949 18033163 18032043 18032628 18031430 18031355 18031356 18031625 18033417 18031384 18033276 18033281 18033438 18033387 18033287 18031321 18033538 18053973 18054363 18055022 18054221 18053770 18053740 18055484 18055953 18055059 18053739 18055009 18054028 18056070 18055376 180…
Biological process	0.0417762	5	13	4.76245	Benzene-containing compound metabolic process	GO:0042537	18042675 18032589 18045747 18034906 18033836
Biological process	0.0422537	144	1422	1.25391	Regulation of metabolic process	GO:0019222	18042675 18041603 18042623 18040706 18042611 18042936 18041209 18041159 18042171 18043070 18040900 18041328 18041742 18042937 18032949 18033163 18032043 18031736 18032628 18031430 18031355 18031356 18031625 18033417 18031384 18033276 18033281 18033438 18033387 18033287 18031321 18033538 18032271 18053973 18054363 18055022 18054221 18053770 18053740 18055484 18055953 18055059 18053739 18055009 180…
Biological process	0.0422537	8	31	3.19545	Response to gibberellin	GO:0009739	18042554 18040169 18041852 18039015 18038673 18050821 18047042 18033848
Biological process	0.0446423	13	68	2.36722	Xenobiotic transport	GO:0042908	18041463 18032860 18031973 18054089 18050399 18051599 18053467 18046651 18049464 18049801 18047838 18045584 18044316
Biological process	0.0502301	107	1021	1.29766	Regulation of transcription, DNA-templated	GO:0006355	18041603 18042623 18040706 18042611 18042936 18041209 18041159 18042171 18043070 18040900 18041328 18041742 18042937 18033163 18032043 18031430 18031355 18031356 18031625 18033417 18031384 18031321 18053973 18055022 18054221 18053770 18053740 18055484 18055953 18055059 18053739 18055009 18054028 18055376 18054083 18039706 18039015 18038669 18040023 18038707 18039984 18038436 18039253 18038367 180…
Biological process	0.0506308	107	1022	1.29639	Regulation of nucleic acid-templated transcription	GO:1903506	18041603 18042623 18040706 18042611 18042936 18041209 18041159 18042171 18043070 18040900 18041328 18041742 18042937 18033163 18032043 18031430 18031355 18031356 18031625 18033417 18031384 18031321 18053973 18055022 18054221 18053770 18053740 18055484 18055953 18055059 18053739 18055009 18054028 18055376 18054083 18039706 18039015 18038669 18040023 18038707 18039984 18038436 18039253 18038367 180…
Biological process	0.0506308	107	1022	1.29639	Regulation of RNA biosynthetic process	GO:2001141	18041603 18042623 18040706 18042611 18042936 18041209 18041159 18042171 18043070 18040900 18041328 18041742 18042937 18033163 18032043 18031430 18031355 18031356 18031625 18033417 18031384 18031321 18053973 18055022 18054221 18053770 18053740 18055484 18055953 18055059 18053739 18055009 18054028 18055376 18054083 18039706 18039015 18038669 18040023 18038707 18039984 18038436 18039253 18038367 180…
Biological process	0.0554006	29	212	1.69381	Monocarboxylic acid metabolic process	GO:0032787	18042675 18042892 18040514 18043101 18040630 18032013 18032073 18031595 18032665 18054161 18054448 18045747 18038227 18053046 18053048 18051975 18051086 18047993 18046713 18036702 18034906 18033836 18035484 18033815 18035222 18034756 18043707 18044694 18044309
Biological process	0.0650587	39	312	1.5478	Response to abiotic stimulus	GO:0009628	18041831 18042675 18042919 18040470 18041209 18033019 18031882 18032961 18032346 18054531 18056158 18054917 18038312 18039706 18039579 18039910 18039724 18038322 18038673 18039934 18051767 18051625 18051975 18052552 18052581 18050235 18048048 18046532 18048115 18046905 18046747 18035782 18037502 18034129 18044920 18044863 18044382 18045408 18043974
Biological process	0.0692198	3	5	7.42942	Immune effector process	GO:0002252	18041831 18050235 18036558
Biological process	0.071646	15	89	2.08692	Regulation of phosphate metabolic process	GO:0019220	18031736 18033276 18033281 18033438 18033387 18033287 18055428 18055047 18054398 18039631 18052839 18047918 18047822 18033657 18043537
Biological process	0.071646	15	89	2.08692	Regulation of phosphorus metabolic process	GO:0051174	18031736 18033276 18033281 18033438 18033387 18033287 18055428 18055047 18054398 18039631 18052839 18047918 18047822 18033657 18043537
Biological process	0.0726902	109	1059	1.27448	Regulation of nucleobase-containing compound metabolic process	GO:0019219	18041603 18042623 18040706 18042611 18042936 18041209 18041159 18042171 18043070 18040900 18041328 18041742 18042937 18032949 18033163 18032043 18031430 18031355 18031356 18031625 18033417 18031384 18031321 18053973 18054363 18055022 18054221 18053770 18053740 18055484 18055953 18055059 18053739 18055009 18054028 18055376 18054083 18039706 18039015 18038669 18040023 18038707 18039984 18038436 180…
Biological process	0.0726902	10	49	2.52701	Regulation of protein dephosphorylation	GO:0035304	18033276 18033281 18033438 18033387 18033287 18055428 18055047 18054398 18039631 18043537
Biological process	0.0726902	10	49	2.52701	Regulation of phosphoprotein phosphatase activity	GO:0043666	18033276 18033281 18033438 18033387 18033287 18055428 18055047 18054398 18039631 18043537
Biological process	0.0730871	114	1115	1.266	Regulation of cellular biosynthetic process	GO:0031326	18042675 18041603 18042623 18040706 18042611 18042936 18041209 18041159 18042171 18043070 18040900 18041328 18041742 18042937 18033163 18032043 18032628 18031430 18031355 18031356 18031625 18033417 18031384 18031321 18053973 18055022 18054221 18053770 18053740 18055484 18055953 18055059 18053739 18055009 18054028 18055376 18054083 18039706 18039015 18038669 18040023 18038707 18039984 18038436 180…
Biological process	0.0766693	112	1095	1.26651	Regulation of cellular macromolecule biosynthetic process	GO:2000112	18041603 18042623 18040706 18042611 18042936 18041209 18041159 18042171 18043070 18040900 18041328 18041742 18042937 18033163 18032043 18032628 18031430 18031355 18031356 18031625 18033417 18031384 18031321 18053973 18055022 18054221 18053770 18053740 18055484 18055953 18055059 18053739 18055009 18054028 18055376 18054083 18039706 18039015 18038669 18040023 18038707 18039984 18038436 18039253 180…
Biological process	0.0789677	112	1097	1.2642	Regulation of macromolecule biosynthetic process	GO:0010556	18041603 18042623 18040706 18042611 18042936 18041209 18041159 18042171 18043070 18040900 18041328 18041742 18042937 18033163 18032043 18032628 18031430 18031355 18031356 18031625 18033417 18031384 18031321 18053973 18055022 18054221 18053770 18053740 18055484 18055953 18055059 18053739 18055009 18054028 18055376 18054083 18039706 18039015 18038669 18040023 18038707 18039984 18038436 18039253 180…
Biological process	0.0789677	10	50	2.47647	Regulation of phosphatase activity	GO:0010921	18033276 18033281 18033438 18033387 18033287 18055428 18055047 18054398 18039631 18043537
Biological process	0.0789677	107	1042	1.27151	Regulation of RNA metabolic process	GO:0051252	18041603 18042623 18040706 18042611 18042936 18041209 18041159 18042171 18043070 18040900 18041328 18041742 18042937 18033163 18032043 18031430 18031355 18031356 18031625 18033417 18031384 18031321 18053973 18055022 18054221 18053770 18053740 18055484 18055953 18055059 18053739 18055009 18054028 18055376 18054083 18039706 18039015 18038669 18040023 18038707 18039984 18038436 18039253 18038367 180…
Biological process	0.0789677	19	126	1.86718	Microtubule-based process	GO:0007017	18041046 18033169 18033085 18031417 18055273 18054646 18055901 18054356 18053658 18039529 18039021 18039137 18051772 18052839 18052928 18052674 18048223 18048307 18047918
Biological process	0.0789677	114	1119	1.26147	Regulation of biosynthetic process	GO:0009889	18042675 18041603 18042623 18040706 18042611 18042936 18041209 18041159 18042171 18043070 18040900 18041328 18041742 18042937 18033163 18032043 18032628 18031430 18031355 18031356 18031625 18033417 18031384 18031321 18053973 18055022 18054221 18053770 18053740 18055484 18055953 18055059 18053739 18055009 18054028 18055376 18054083 18039706 18039015 18038669 18040023 18038707 18039984 18038436 180…
Biological process	0.0823407	16	100	1.98118	Regulation of protein modification process	GO:0031399	18033276 18033281 18033438 18033387 18033287 18055428 18055047 18054398 18037945 18038983 18039631 18052839 18047918 18047822 18033657 18043537
Biological process	0.0885457	10	51	2.42792	Regulation of dephosphorylation	GO:0035303	18033276 18033281 18033438 18033387 18033287 18055428 18055047 18054398 18039631 18043537
Biological process	0.0885457	20	137	1.80764	Regulation of hydrolase activity	GO:0051336	18033276 18033281 18033438 18033387 18033287 18033538 18056070 18055428 18055047 18054398 18055070 18039631 18039687 18049575 18049579 18048902 18049573 18048905 18048911 18043537
Biological process	0.0885457	5	16	3.86949	Olefinic compound metabolic process	GO:0120254	18045747 18052928 18051975 18034906 18033836
Biological process	0.0885457	5	16	3.86949	Olefinic compound biosynthetic process	GO:0120255	18045747 18052928 18051975 18034906 18033836
Biological process	0.0945164	172	1783	1.19449	Transport	GO:0006810	18042477 18041831 18040535 18041692 18042454 18041669 18041463 18041501 18041665 18041578 18040324 18042235 18040695 18040863 18041762 18043020 18041899 18033076 18032760 18033065 18031519 18032180 18031596 18031330 18031518 18032860 18031973 18031918 18031570 18031871 18031297 18055832 18055993 18054621 18054943 18054974 18055318 18055199 18055970 18054579 18055864 18054780 18055230 18054089 180…
Biological process	0.103904	6	23	3.23018	Disaccharide biosynthetic process	GO:0046351	18033220 18055832 18052900 18049259 18047722 18044411
Biological process	0.104555	3	6	6.19118	Cell-cell signaling	GO:0007267	18041831 18036558 18036702
Biological process	0.104555	3	6	6.19118	Phototropism	GO:0009638	18040470 18039934 18048115
Biological process	0.104555	3	6	6.19118	Cinnamic acid biosynthetic process	GO:0009800	18045747 18034906 18033836
Biological process	0.104555	3	6	6.19118	Cinnamic acid metabolic process	GO:0009803	18045747 18034906 18033836
Biological process	0.105918	18	122	1.82691	Cellular carbohydrate biosynthetic process	GO:0034637	18041588 18040604 18031960 18033220 18055832 18055189 18053215 18052900 18050333 18049131 18049259 18047722 18047949 18047773 18046960 18034163 18044411 18043584
Biological process	0.105918	11	61	2.23289	Plant-type cell wall organization or biogenesis	GO:0071669	18040604 18040648 18040195 18054695 18037938 18038054 18051530 18050337 18045786 18034411 18043997
Biological process	0.105918	10	53	2.3363	Movement of cell or subcellular component	GO:0006928	18041046 18033169 18055273 18054646 18055901 18039529 18039021 18051772 18048223 18048307
Biological process	0.105918	10	53	2.3363	Microtubule-based movement	GO:0007018	18041046 18033169 18055273 18054646 18055901 18039529 18039021 18051772 18048223 18048307
Biological process	0.106603	5	17	3.64187	Response to blue light	GO:0009637	18042919 18040470 18041209 18039934 18048115
Biological process	0.109962	172	1795	1.1865	Establishment of localization	GO:0051234	18042477 18041831 18040535 18041692 18042454 18041669 18041463 18041501 18041665 18041578 18040324 18042235 18040695 18040863 18041762 18043020 18041899 18033076 18032760 18033065 18031519 18032180 18031596 18031330 18031518 18032860 18031973 18031918 18031570 18031871 18031297 18055832 18055993 18054621 18054943 18054974 18055318 18055199 18055970 18054579 18055864 18054780 18055230 18054089 180…
Biological process	0.121794	173	1812	1.1822	Localization	GO:0051179	18042477 18041831 18040535 18041692 18042454 18041669 18041463 18041501 18041665 18041578 18040324 18042235 18040695 18040863 18041762 18043020 18041899 18033076 18032760 18033065 18031519 18032180 18031596 18031330 18031518 18032860 18031973 18031918 18031570 18031871 18031297 18055832 18055993 18054621 18054943 18054974 18055318 18055199 18055970 18054579 18055864 18054780 18055230 18054089 180…
Biological process	0.125714	22	162	1.68156	Carbohydrate biosynthetic process	GO:0016051	18041588 18040627 18040604 18031960 18033220 18055832 18055189 18053215 18052900 18050333 18049131 18049259 18047722 18047949 18047773 18045865 18046960 18035822 18034163 18044411 18044232 18043584
Biological process	0.180717	4	13	3.80996	Nucleoside transport	GO:0015858	18042235 18050846 18052422 18052423
Biological process	0.180717	4	13	3.80996	Nucleoside transmembrane transport	GO:1901642	18042235 18050846 18052422 18052423
Biological process	0.180717	16	111	1.78485	Fatty acid metabolic process	GO:0006631	18042892 18040514 18043101 18040630 18031595 18032665 18054448 18038227 18053046 18053048 18051086 18036702 18035484 18043707 18044694 18044309
Biological process	0.180717	4	13	3.80996	Oligopeptide transport	GO:0006857	18033076 18037985 18038015 18034798
Biological process	0.180717	19	139	1.69255	Response to radiation	GO:0009314	18042675 18042919 18040470 18041209 18033019 18032961 18032346 18056158 18039706 18039579 18039934 18051767 18051625 18048048 18046532 18048115 18044863 18045408 18043974
Biological process	0.191951	2	3	8.25491	Purine nucleobase salvage	GO:0043096	18054194 18049887
Biological process	0.191951	2	3	8.25491	Adenine salvage	GO:0006168	18054194 18049887
Biological process	0.191951	2	3	8.25491	Adenine metabolic process	GO:0046083	18054194 18049887
Biological process	0.191951	2	3	8.25491	Adenine biosynthetic process	GO:0046084	18054194 18049887
Biological process	0.191951	14	94	1.84418	Fatty acid biosynthetic process	GO:0006633	18042892 18040514 18043101 18040630 18031595 18032665 18038227 18053046 18053048 18051086 18035484 18043707 18044694 18044309
Biological process	0.191951	6	27	2.75164	Response to light intensity	GO:0009642	18041209 18033019 18032961 18051767 18051625 18044863
Biological process	0.197559	33	281	1.45416	Carboxylic acid biosynthetic process	GO:0046394	18042675 18041122 18042892 18041601 18040648 18040514 18043101 18040630 18031595 18032665 18032221 18031732 18054161 18045747 18039702 18038227 18053046 18053048 18051975 18052469 18051086 18046436 18049562 18036789 18035822 18034906 18033836 18035484 18043414 18044232 18043707 18044694 18044309
Cellular component	1.68114e-13	98	516	2.35169	Extracellular region	GO:0005576	18041502 18041989 18042860 18040493 18042334 18042395 18040582 18041518 18042520 18041789 18041891 18041890 18040195 18042554 18040420 18040169 18041852 18041404 18042829 18041898 18033134 18033565 18032627 18033503 18033381 18031716 18032041 18055588 18056023 18055374 18039542 18039489 18039490 18037896 18039776 18040111 18039349 18038673 18051434 18051421 18052688 18053322 18051692 18052866 180…
Cellular component	3.41437e-05	32	152	2.60681	Apoplast	GO:0048046	18042860 18040493 18041518 18042829 18041898 18033134 18031716 18055374 18039542 18039489 18039490 18037896 18039349 18052866 18052125 18052127 18049402 18049414 18046953 18046385 18049538 18037393 18037502 18035117 18034509 18034971 18034104 18035338 18035288 18043337 18043997 18045001
Cellular component	8.60658e-05	12	30	4.95295	Photosystem I	GO:0009522	18054549 18038877 18053263 18053261 18048155 18045785 18046879 18035158 18035077 18034139 18043590 18044863
Cellular component	0.000879839	96	780	1.52398	Cell periphery	GO:0071944	18040535 18041692 18042454 18042395 18040607 18041518 18042520 18040195 18041899 18033258 18032627 18033065 18033503 18031736 18031716 18055832 18055993 18055318 18055146 18055588 18055320 18055428 18054133 18055047 18054641 18054398 18056122 18038312 18038445 18037938 18040041 18038968 18040076 18039784 18038456 18039349 18039631 18038054 18039910 18051767 18053215 18050678 18050563 18050964 180…
Cellular component	0.0140919	33	221	1.84895	Cell wall	GO:0005618	18042395 18041518 18042520 18040195 18032627 18033503 18031716 18055588 18039349 18051434 18051421 18052688 18052866 18051530 18051430 18045786 18049402 18049414 18046953 18049538 18036209 18035782 18037502 18033611 18034971 18034104 18034411 18035338 18034935 18044063 18043997 18043783 18045001
Cellular component	0.0210818	64	533	1.48681	Plasma membrane	GO:0005886	18040535 18041692 18042454 18040607 18041899 18033258 18033065 18031736 18055832 18055993 18055318 18055146 18055320 18055428 18054133 18055047 18054641 18054398 18056122 18038312 18038445 18037938 18040041 18038968 18040076 18039784 18038456 18039631 18038054 18039910 18051767 18053215 18050678 18050563 18050964 18052201 18050983 18051320 18050621 18051129 18049131 18049259 18050235 18047907 180…
Cellular component	0.0210818	33	229	1.78436	External encapsulating structure	GO:0030312	18042395 18041518 18042520 18040195 18032627 18033503 18031716 18055588 18039349 18051434 18051421 18052688 18052866 18051530 18051430 18045786 18049402 18049414 18046953 18049538 18036209 18035782 18037502 18033611 18034971 18034104 18034411 18035338 18034935 18044063 18043997 18043783 18045001
Cellular component	0.0341593	12	57	2.60681	Photosystem	GO:0009521	18054549 18038877 18053263 18053261 18048155 18045785 18046879 18035158 18035077 18034139 18043590 18044863
Cellular component	0.0364794	18	108	2.06373	Microtubule	GO:0005874	18033085 18031417 18054646 18055925 18055901 18054356 18053658 18039021 18039137 18051772 18052839 18052674 18048223 18048307 18049922 18047918 18035782 18043855
Cellular component	0.0364794	18	109	2.04479	Supramolecular polymer	GO:0099081	18033085 18031417 18054646 18055925 18055901 18054356 18053658 18039021 18039137 18051772 18052839 18052674 18048223 18048307 18049922 18047918 18035782 18043855
Cellular component	0.0364794	18	109	2.04479	Supramolecular fiber	GO:0099512	18033085 18031417 18054646 18055925 18055901 18054356 18053658 18039021 18039137 18051772 18052839 18052674 18048223 18048307 18049922 18047918 18035782 18043855
Cellular component	0.0364794	18	109	2.04479	Polymeric cytoskeletal fiber	GO:0099513	18033085 18031417 18054646 18055925 18055901 18054356 18053658 18039021 18039137 18051772 18052839 18052674 18048223 18048307 18049922 18047918 18035782 18043855
Cellular component	0.0726964	18	117	1.90498	Microtubule cytoskeleton	GO:0015630	18033085 18031417 18054646 18055925 18055901 18054356 18053658 18039021 18039137 18051772 18052839 18052674 18048223 18048307 18049922 18047918 18035782 18043855
Cellular component	0.074296	9	43	2.59166	Photosystem II	GO:0009523	18054549 18038877 18053263 18053261 18048155 18045785 18035158 18043590 18044863
Cellular component	0.133563	18	126	1.76891	Supramolecular complex	GO:0099080	18033085 18031417 18054646 18055925 18055901 18054356 18053658 18039021 18039137 18051772 18052839 18052674 18048223 18048307 18049922 18047918 18035782 18043855
Cellular component	0.142782	3	7	5.30673	Anchored component of plasma membrane	GO:0046658	18040076 18051320 18033990
Molecular function	1.25182e-16	220	1485	1.83442	Oxidoreductase activity	GO:0016491	18041814 18041919 18042395 18042868 18041198 18040403 18040911 18041363 18042343 18041119 18042041 18042779 18042867 18042892 18040514 18042459 18043101 18042245 18041447 18041877 18041638 18041639 18041817 18040619 18042520 18041789 18042069 18042134 18041960 18042975 18042718 18041135 18042829 18050357 18031718 18031198 18033225 18032627 18033231 18033227 18031349 18032721 18032097 18033472 180…
Molecular function	2.85318e-12	88	455	2.39483	Tetrapyrrole binding	GO:0046906	18041814 18042868 18041198 18040403 18040911 18041363 18042343 18041119 18042041 18042779 18042520 18041789 18050357 18033231 18033227 18054829 18054620 18055120 18054424 18054549 18056023 18038757 18038016 18040111 18038877 18039197 18050569 18051225 18050625 18052456 18051020 18051625 18050435 18052501 18052497 18052997 18053263 18053261 18052123 18051330 18050451 18052467 18047387 18045934 180…
Molecular function	9.15623e-10	67	338	2.45449	Monooxygenase activity	GO:0004497	18042868 18041198 18040403 18040911 18041363 18042343 18041119 18042041 18042779 18050357 18033231 18032700 18054829 18054620 18055120 18054424 18038016 18053328 18051449 18051225 18050625 18052456 18051020 18051625 18050435 18052123 18052467 18047387 18045934 18046843 18049890 18048166 18047185 18047711 18036175 18036959 18035923 18035820 18036008 18037053 18036417 18036416 18035904 18035834 180…
Molecular function	1.07921e-09	79	436	2.24359	Heme binding	GO:0020037	18041814 18042868 18041198 18040403 18040911 18041363 18042343 18041119 18042041 18042779 18042520 18041789 18050357 18033231 18033227 18054829 18054620 18055120 18054424 18056023 18038757 18038016 18040111 18039197 18050569 18051225 18050625 18052456 18051020 18051625 18050435 18052501 18052497 18052997 18052123 18051330 18050451 18052467 18047387 18045934 18046843 18047185 18047711 18036175 180…
Molecular function	1.82668e-09	74	402	2.27934	Oxidoreductase activity, acting on paired donors, with incorporation or reduction of molecular oxygen	GO:0016705	18042868 18041198 18040403 18040911 18041363 18042343 18041119 18042041 18042779 18042892 18040514 18043101 18050357 18033231 18033227 18032700 18054829 18054620 18055120 18054424 18038757 18038016 18038227 18051225 18050625 18052456 18051020 18051625 18050435 18052123 18052467 18047387 18045934 18046843 18049890 18048166 18047185 18047711 18036175 18036959 18035923 18035820 18036008 18037053 180…
Molecular function	4.96566e-07	68	404	2.08416	Iron ion binding	GO:0005506	18042868 18041198 18040403 18040911 18041363 18042343 18041119 18042041 18042779 18050357 18033231 18033227 18031578 18054829 18054620 18055120 18054424 18038757 18038016 18051225 18050625 18052456 18051020 18051625 18050435 18052481 18052123 18052467 18047387 18045934 18046843 18049208 18047185 18047711 18036175 18036959 18035923 18035820 18036008 18037053 18036417 18036416 18035904 18035834 180…
Molecular function	0.000159649	54	345	1.93811	Hydrolase activity, hydrolyzing O-glycosyl compounds	GO:0004553	18041588 18041502 18041989 18042860 18040493 18041518 18041832 18041898 18033134 18033565 18033025 18032019 18031187 18031389 18031716 18054861 18054346 18055374 18040076 18039515 18039349 18038852 18050607 18050608 18053108 18052685 18050517 18050636 18052866 18050497 18050858 18047684 18047440 18047847 18047845 18049538 18037835 18036645 18037571 18037733 18037502 18036114 18035117 18035044 180…
Molecular function	0.000384568	9	19	5.86533	Chlorophyll binding	GO:0016168	18054549 18038877 18053263 18053261 18048155 18045785 18035158 18043590 18044863
Molecular function	0.000384568	46	287	1.98463	Molecular function regulator	GO:0098772	18041399 18041997 18041994 18041404 18041995 18031736 18033353 18032723 18033276 18033281 18033438 18033387 18033287 18031240 18033538 18033190 18054743 18055588 18056070 18055428 18055047 18054398 18055070 18037945 18038983 18039631 18039687 18052688 18051366 18047568 18050256 18050289 18049575 18049579 18048902 18049573 18045881 18048905 18048911 18047695 18047228 18036209 18034274 18033657 180…
Molecular function	0.000407457	44	272	2.00303	Enzyme regulator activity	GO:0030234	18041399 18041997 18041994 18041995 18031736 18033353 18032723 18033276 18033281 18033438 18033387 18033287 18031240 18033538 18033190 18054743 18055588 18056070 18055428 18055047 18054398 18055070 18037945 18038983 18039631 18039687 18052688 18051366 18047568 18050256 18050289 18049575 18049579 18048902 18049573 18045881 18048905 18048911 18047695 18047228 18036209 18034274 18033657 18043537
Molecular function	0.000530395	115	957	1.48795	Transmembrane transporter activity	GO:0022857	18042477 18041831 18040535 18042454 18041463 18041501 18042235 18040695 18043020 18033076 18032760 18033065 18031519 18032180 18031596 18031330 18031518 18032860 18031973 18031918 18031871 18031297 18055993 18054621 18054943 18054974 18055970 18054579 18055864 18054780 18054089 18055363 18055524 18055453 18055127 18054060 18055332 18039484 18039076 18038312 18039643 18038293 18039642 18037985 180…
Molecular function	0.000586427	74	554	1.65396	Glycosyltransferase activity	GO:0016757	18041588 18040604 18041993 18041695 18042735 18041518 18042159 18031328 18032620 18032618 18031716 18055832 18055189 18054497 18054015 18055801 18055170 18055114 18056035 18054194 18054129 18038889 18038803 18037996 18038429 18038593 18039260 18039349 18037956 18038852 18038635 18039746 18053215 18052900 18050892 18050563 18051325 18052753 18052073 18050814 18051198 18052481 18050564 18052866 180…
Molecular function	0.000829823	57	400	1.76449	Hexosyltransferase activity	GO:0016758	18041588 18040604 18041695 18042735 18041518 18031328 18032618 18031716 18055832 18055189 18054497 18054015 18055801 18055170 18055114 18054129 18038429 18038593 18039260 18039349 18037956 18038852 18038635 18039746 18053215 18052900 18050892 18052753 18052073 18050814 18051198 18052866 18050816 18050851 18050333 18049131 18049259 18047580 18050144 18047949 18045865 18049826 18049827 18047044 180…
Molecular function	0.00104452	115	977	1.45749	Transporter activity	GO:0005215	18042477 18041831 18040535 18042454 18041463 18041501 18042235 18040695 18043020 18033076 18032760 18033065 18031519 18032180 18031596 18031330 18031518 18032860 18031973 18031918 18031871 18031297 18055993 18054621 18054943 18054974 18055970 18054579 18055864 18054780 18054089 18055363 18055524 18055453 18055127 18054060 18055332 18039484 18039076 18038312 18039643 18038293 18039642 18037985 180…
Molecular function	0.00179274	64	481	1.64755	DNA-binding transcription factor activity	GO:0003700	18041603 18042623 18042524 18042936 18041159 18042171 18040900 18041742 18042937 18032043 18031430 18031355 18031356 18033417 18031384 18031321 18053973 18053740 18055953 18053739 18055009 18054028 18055376 18054083 18038669 18038707 18039984 18038367 18039504 18051522 18051512 18050786 18050821 18053485 18053515 18053449 18053441 18050973 18049815 18049825 18046213 18047704 18049967 18049966 180…
Molecular function	0.00179274	17	73	2.88357	Enzyme inhibitor activity	GO:0004857	18041399 18041997 18041994 18041995 18033353 18032723 18031240 18033190 18054743 18055588 18052688 18047568 18050256 18045881 18047695 18047228 18036209
Molecular function	0.00179274	17	73	2.88357	Molecular function inhibitor activity	GO:0140678	18041399 18041997 18041994 18041995 18033353 18032723 18031240 18033190 18054743 18055588 18052688 18047568 18050256 18045881 18047695 18047228 18036209
Molecular function	0.0021188	10	30	4.12746	Acid phosphatase activity	GO:0003993	18031922 18033267 18039697 18052861 18052860 18049448 18035879 18035880 18035885 18034096
Molecular function	0.0021188	10	30	4.12746	Protein phosphatase inhibitor activity	GO:0004864	18033276 18033281 18033438 18033387 18033287 18055428 18055047 18054398 18039631 18043537
Molecular function	0.0021188	10	30	4.12746	Phosphatase inhibitor activity	GO:0019212	18033276 18033281 18033438 18033387 18033287 18055428 18055047 18054398 18039631 18043537
Molecular function	0.00243559	8	20	4.95295	Hydroquinone:oxygen oxidoreductase activity	GO:0052716	18042829 18039542 18039489 18039490 18037896 18037393 18034509 18043337
Molecular function	0.00282128	17	77	2.73377	Peroxidase activity	GO:0004601	18041919 18042520 18041789 18056023 18040111 18039197 18050569 18052501 18052497 18052997 18051330 18050451 18050235 18037787 18037637 18035392 18043565
Molecular function	0.00304719	42	287	1.81205	UDP-glycosyltransferase activity	GO:0008194	18040604 18041695 18042735 18032618 18055832 18055189 18054497 18054015 18055801 18055170 18055114 18037996 18038429 18038593 18039260 18037956 18038635 18039746 18053215 18052900 18052753 18052073 18050814 18051198 18050816 18050851 18050333 18049131 18049259 18047949 18045865 18049826 18049827 18047044 18048055 18036876 18037740 18037383 18035063 18035014 18034163 18044890
Molecular function	0.00306097	17	78	2.69872	Oxidoreductase activity, acting on peroxide as acceptor	GO:0016684	18041919 18042520 18041789 18056023 18040111 18039197 18050569 18052501 18052497 18052997 18051330 18050451 18050235 18037787 18037637 18035392 18043565
Molecular function	0.00352452	19	94	2.50282	Antioxidant activity	GO:0016209	18041919 18042520 18041789 18042975 18056023 18040111 18039197 18050569 18052501 18052497 18052997 18051330 18050451 18050235 18037787 18037637 18035392 18043565 18044160
Molecular function	0.00368184	9	27	4.12746	Oxidoreductase activity, acting on diphenols and related substances as donors, oxygen as acceptor	GO:0016682	18042829 18039542 18039489 18039490 18037896 18053328 18037393 18034509 18043337
Molecular function	0.00368184	67	531	1.56237	Transcription regulator activity	GO:0140110	18041603 18042623 18042524 18042936 18041159 18042171 18040900 18041742 18042937 18032043 18031430 18031355 18031356 18033417 18031384 18031321 18053973 18053740 18055953 18053739 18055009 18054028 18055376 18054083 18039015 18038669 18038707 18039984 18039253 18038367 18039504 18051522 18051512 18050786 18050821 18053485 18053515 18053449 18053441 18050973 18049815 18049825 18048634 18046213 180…
Molecular function	0.00636598	10	35	3.53782	Xyloglucan:xyloglucosyl transferase activity	GO:0016762	18041518 18031716 18039349 18038852 18052866 18049538 18037502 18034971 18034104 18043997
Molecular function	0.00683933	42	301	1.72777	Acyltransferase activity, transferring groups other than amino-acyl groups	GO:0016747	18042140 18042411 18042895 18040315 18041931 18043027 18041651 18041252 18042220 18031595 18032665 18033577 18032737 18032863 18031255 18033130 18055186 18055922 18038211 18037906 18051541 18053057 18050768 18050842 18050767 18051544 18049814 18045953 18048634 18049716 18036019 18036009 18037525 18035094 18035484 18034387 18033773 18034759 18043707 18044523 18044180 18043741
Molecular function	0.00878245	19	102	2.30652	Glucosyltransferase activity	GO:0046527	18041518 18031716 18055832 18055189 18039349 18038852 18053215 18052900 18052866 18050333 18049131 18049259 18047949 18049538 18037502 18034971 18034104 18034163 18043997
Molecular function	0.0112181	26	163	1.9751	Cytoskeletal protein binding	GO:0008092	18041046 18033169 18033085 18055273 18054646 18055925 18055901 18054356 18039529 18038282 18039021 18038733 18052692 18051772 18052839 18051364 18048223 18048307 18049922 18049455 18047644 18037571 18037733 18035782 18036114 18034589
Molecular function	0.0124733	16	82	2.41607	Microtubule binding	GO:0008017	18041046 18033169 18033085 18055273 18054646 18055925 18055901 18054356 18039529 18039021 18051772 18052839 18048223 18048307 18049922 18035782
Molecular function	0.0124733	45	341	1.63404	Acyltransferase activity	GO:0016746	18042140 18042411 18042895 18040315 18041931 18043027 18041651 18041252 18042220 18031595 18032665 18033577 18032737 18032863 18031255 18033130 18055186 18055922 18038211 18037906 18051541 18053057 18050768 18050842 18050767 18051544 18046713 18049814 18045953 18048634 18049716 18048035 18036019 18036009 18037525 18035094 18035484 18034387 18033773 18034759 18044452 18043707 18044523 18044180 180…
Molecular function	0.0124733	115	1063	1.33958	Transition metal ion binding	GO:0046914	18041814 18042868 18041198 18040403 18040911 18041363 18042343 18041119 18042041 18042779 18042867 18042459 18042245 18040341 18041643 18041328 18042829 18042976 18050357 18031198 18033231 18033227 18031578 18032628 18054829 18054620 18055120 18054424 18053934 18055022 18055484 18055530 18038383 18039542 18039489 18039490 18037896 18038757 18038016 18039842 18038570 18053563 18051225 18050625 180…
Molecular function	0.0161545	10	40	3.09559	Serine-type carboxypeptidase activity	GO:0004185	18040582 18042308 18043014 18042706 18039776 18053322 18035249 18035069 18034015 18043732
Molecular function	0.0161545	6	16	4.64339	Abscisic acid binding	GO:0010427	18033276 18033281 18033438 18033387 18033287 18043537
Molecular function	0.0161545	6	16	4.64339	Isoprenoid binding	GO:0019840	18033276 18033281 18033438 18033387 18033287 18043537
Molecular function	0.0163469	26	170	1.89377	Secondary active transmembrane transporter activity	GO:0015291	18042454 18041463 18040695 18032760 18032860 18031973 18054089 18055524 18053302 18050399 18051599 18053467 18046380 18046651 18048169 18049464 18049801 18048922 18046602 18047838 18037340 18035445 18034178 18045074 18045584 18044316
Molecular function	0.0163469	9	34	3.27769	Oxidoreductase activity, acting on diphenols and related substances as donors	GO:0016679	18042829 18039542 18039489 18039490 18037896 18053328 18037393 18034509 18043337
Molecular function	0.0163469	4	7	7.07564	Acyl-[acyl-carrier-protein] desaturase activity	GO:0045300	18042892 18040514 18043101 18044694
Molecular function	0.0163469	4	7	7.07564	Stearoyl-[acp] desaturase activity	GO:0102786	18042892 18040514 18043101 18044694
Molecular function	0.0163743	10	41	3.02009	Carboxypeptidase activity	GO:0004180	18040582 18042308 18043014 18042706 18039776 18053322 18035249 18035069 18034015 18043732
Molecular function	0.0163743	11	48	2.83763	Serine-type exopeptidase activity	GO:0070008	18040582 18042308 18043014 18042706 18039776 18053322 18036136 18035249 18035069 18034015 18043732
Molecular function	0.0204513	14	72	2.40768	Cytoskeletal motor activity	GO:0003774	18041046 18033169 18031417 18055273 18054646 18055901 18053658 18039529 18039021 18051772 18052674 18048223 18048307 18047644
Molecular function	0.0204513	5	12	5.15932	Oxidoreductase activity, acting on paired donors, with oxidation of a pair of donors resulting in the reduction of molecular oxygen to two molecules of water	GO:0016717	18042892 18040514 18043101 18038227 18044694
Molecular function	0.0217454	24	157	1.89285	Electron transfer activity	GO:0009055	18041960 18041135 18033225 18031561 18055392 18054278 18055389 18054863 18053823 18039942 18038362 18039819 18039461 18052966 18053388 18052847 18048185 18050169 18050170 18049052 18036887 18036010 18034913 18035035
Molecular function	0.0256156	6	18	4.12746	Hormone binding	GO:0042562	18033276 18033281 18033438 18033387 18033287 18043537
Molecular function	0.0266597	56	471	1.47221	Hydrolase activity, acting on glycosyl bonds	GO:0016798	18041588 18041502 18041989 18042860 18040493 18041518 18041832 18041898 18033134 18033565 18033025 18032019 18031187 18031389 18031716 18054861 18054346 18055374 18040076 18039515 18039349 18038852 18050607 18050608 18053108 18052685 18050517 18051326 18050636 18052866 18050497 18050858 18047684 18047440 18047847 18047845 18049538 18037835 18036645 18037571 18037733 18037502 18036114 18035117 180…
Molecular function	0.0295056	10	45	2.75164	Protein phosphatase regulator activity	GO:0019888	18033276 18033281 18033438 18033387 18033287 18055428 18055047 18054398 18039631 18043537
Molecular function	0.0295056	10	45	2.75164	Glucan endo-1,3-beta-D-glucosidase activity	GO:0042973	18041832 18032019 18031187 18054346 18040076 18039515 18050517 18050636 18050497 18034912
Molecular function	0.0302951	13	68	2.36722	Xenobiotic transmembrane transporter activity	GO:0042910	18041463 18032860 18031973 18054089 18050399 18051599 18053467 18046651 18049464 18049801 18047838 18045584 18044316
Molecular function	0.0305435	7	25	3.46706	Beta-galactosidase activity	GO:0004565	18042860 18040493 18041898 18033134 18055374 18035117 18035288
Molecular function	0.0305435	18	110	2.02621	O-methyltransferase activity	GO:0008171	18033218 18032717 18032212 18038449 18052457 18053393 18052122 18049347 18046298 18048366 18046501 18046505 18036870 18037507 18037750 18035451 18045154 18045038
Molecular function	0.0305435	16	93	2.1303	Tubulin binding	GO:0015631	18041046 18033169 18033085 18055273 18054646 18055925 18055901 18054356 18039529 18039021 18051772 18052839 18048223 18048307 18049922 18035782
Molecular function	0.0305435	6	19	3.91022	Alcohol binding	GO:0043178	18033276 18033281 18033438 18033387 18033287 18043537
Molecular function	0.0312677	10	46	2.69182	Phosphatase regulator activity	GO:0019208	18033276 18033281 18033438 18033387 18033287 18055428 18055047 18054398 18039631 18043537
Molecular function	0.0362486	10	47	2.63455	Beta-glucosidase activity	GO:0008422	18041832 18032019 18031187 18054346 18040076 18039515 18050517 18050636 18050497 18034912
Molecular function	0.0471708	14	81	2.14016	Pyridoxal phosphate binding	GO:0030170	18040184 18041122 18040475 18032108 18054161 18039702 18038578 18039123 18052825 18053427 18046053 18046436 18046899 18037192
Molecular function	0.0471708	10	49	2.52701	Signaling receptor activity	GO:0038023	18041831 18042919 18033276 18033281 18033438 18033387 18033287 18037814 18033780 18043537
Molecular function	0.0471708	14	81	2.14016	Vitamin B6 binding	GO:0070279	18040184 18041122 18040475 18032108 18054161 18039702 18038578 18039123 18052825 18053427 18046053 18046436 18046899 18037192
Molecular function	0.0482627	11	57	2.38958	Glucosidase activity	GO:0015926	18041832 18032019 18031187 18054346 18040076 18039515 18050517 18050636 18050497 18047684 18034912
Molecular function	0.049188	34	267	1.57678	Sequence-specific DNA binding	GO:0043565	18042623 18042936 18040900 18041328 18042937 18031321 18055022 18053740 18055484 18053739 18038669 18038707 18038367 18051975 18050821 18053515 18050973 18049815 18049825 18047053 18046726 18048974 18049102 18048360 18046418 18036727 18036204 18036748 18034904 18034034 18044840 18045437 18043604 18045167
Molecular function	0.050584	7	28	3.09559	Monocarboxylic acid binding	GO:0033293	18033276 18033281 18033438 18033387 18033287 18038248 18043537
Molecular function	0.05717	6	22	3.37701	Minor groove of adenine-thymine-rich DNA binding	GO:0003680	18042524 18039434 18050786 18049551 18049058 18034919
Molecular function	0.0602029	7	29	2.98885	Galactosidase activity	GO:0015925	18042860 18040493 18041898 18033134 18055374 18035117 18035288
Molecular function	0.0652461	42	354	1.46909	Active transmembrane transporter activity	GO:0022804	18042477 18042454 18041463 18040695 18032760 18032860 18031973 18031871 18055993 18054974 18054089 18055524 18054060 18039484 18039076 18038312 18052594 18053302 18050399 18051599 18053467 18046380 18046651 18048169 18049464 18049801 18048922 18046602 18047838 18035994 18035982 18035983 18035739 18037340 18035445 18034762 18034796 18034178 18034149 18045074 18045584 18044316
Molecular function	0.0652461	10	52	2.38122	Molecular transducer activity	GO:0060089	18041831 18042919 18033276 18033281 18033438 18033387 18033287 18037814 18033780 18043537
Molecular function	0.067468	6	23	3.23018	DNA secondary structure binding	GO:0000217	18042524 18039434 18050786 18049551 18049058 18034919
Molecular function	0.067468	4	11	4.50268	Pyruvate kinase activity	GO:0004743	18032013 18032073 18047993 18033815
Molecular function	0.067468	3	6	6.19118	L-ascorbate peroxidase activity	GO:0016688	18039197 18037637 18035392
Molecular function	0.067468	4	11	4.50268	Potassium ion binding	GO:0030955	18032013 18032073 18047993 18033815
Molecular function	0.067468	4	11	4.50268	Alkali metal ion binding	GO:0031420	18032013 18032073 18047993 18033815
Molecular function	0.0685962	10	53	2.3363	Microtubule motor activity	GO:0003777	18041046 18033169 18055273 18054646 18055901 18039529 18039021 18051772 18048223 18048307
Molecular function	0.0717475	8	38	2.60681	Transaminase activity	GO:0008483	18041601 18040648 18054161 18038578 18039123 18052825 18053427 18046975
Molecular function	0.0717475	8	38	2.60681	Transferase activity, transferring nitrogenous groups	GO:0016769	18041601 18040648 18054161 18038578 18039123 18052825 18053427 18046975
Molecular function	0.0737463	11	62	2.19687	Copper ion binding	GO:0005507	18042829 18031198 18039542 18039489 18039490 18037896 18053563 18046110 18037393 18034509 18043337
Molecular function	0.0919045	11	64	2.12822	Exopeptidase activity	GO:0008238	18040582 18042308 18043014 18042706 18039776 18053322 18036136 18035249 18035069 18034015 18043732
Molecular function	0.0936584	19	136	1.72989	Antiporter activity	GO:0015297	18041463 18032860 18031973 18054089 18050399 18051599 18053467 18046380 18046651 18048169 18049464 18049801 18048922 18046602 18047838 18035445 18034178 18045584 18044316
Molecular function	0.0977377	3	7	5.30673	Calcium channel activity	GO:0005262	18041831 18040695 18039643
Molecular function	0.0977377	3	7	5.30673	Ribonuclease T2 activity	GO:0033897	18041069 18037865 18044038
Molecular function	0.0977377	3	7	5.30673	Phenylalanine ammonia-lyase activity	GO:0045548	18045747 18034906 18033836
Molecular function	0.112679	4	13	3.80996	Nucleoside transmembrane transporter activity	GO:0005337	18042235 18050846 18052422 18052423
Molecular function	0.11996	2	3	8.25491	Adenine phosphoribosyltransferase activity	GO:0003999	18054194 18049887
Molecular function	0.11996	2	3	8.25491	Rho GDP-dissociation inhibitor activity	GO:0005094	18051366 18050289
Molecular function	0.11996	2	3	8.25491	Glutamate receptor activity	GO:0008066	18041831 18037814
Molecular function	0.159891	9	53	2.10267	Aspartyl esterase activity	GO:0045330	18054743 18055588 18052688 18047568 18050256 18047309 18036209 18037743 18045612
Molecular function	0.174722	4	15	3.30196	Chitinase activity	GO:0004568	18031389 18047847 18047845 18034655
Molecular function	0.174722	5	22	2.81417	Symporter activity	GO:0015293	18042454 18032760 18053302 18037340 18045074
Molecular function	0.174722	9	54	2.06373	Pectinesterase activity	GO:0030599	18054743 18055588 18052688 18047568 18050256 18047309 18036209 18037743 18045612
Molecular function	0.176986	7	38	2.28096	Acetylglucosaminyltransferase activity	GO:0008375	18055170 18055114 18038635 18050814 18051198 18050816 18037383
Molecular function	0.176986	7	38	2.28096	Potassium ion transmembrane transporter activity	GO:0015079	18054943 18039643 18038293 18050964 18047907 18048513 18034383
Molecular function	0.176986	3	9	4.12746	Ammonia-lyase activity	GO:0016841	18045747 18034906 18033836
Molecular function	0.176986	3	9	4.12746	Phosphorus-oxygen lyase activity	GO:0016849	18041069 18037865 18044038
Molecular function	0.176986	3	9	4.12746	Myosin binding	GO:0017022	18038282 18052692 18049455
Molecular function	0.176986	3	9	4.12746	Galactinol-sucrose galactosyltransferase activity	GO:0047274	18031328 18050892 18047580
Molecular function	0.186456	29	251	1.43063	Lyase activity	GO:0016829	18040627 18042334 18040184 18040341 18041069 18033168 18054391 18045747 18039702 18051781 18052469 18050418 18050757 18046053 18046975 18048635 18048424 18036869 18037019 18036393 18037865 18034906 18033836 18034756 18034537 18043414 18045317 18044137 18044038
Molecular function	0.189971	9	56	1.99002	DNA-binding transcription factor activity, RNA polymerase II-specific	GO:0000981	18042623 18040900 18031321 18038367 18050973 18047053 18048974 18036748 18045167
Molecular function	0.189971	2	4	6.19118	DNA (cytosine-5-)-methyltransferase activity	GO:0003886	18040192 18035943
Molecular function	0.189971	4	16	3.09559	N,N-dimethylaniline monooxygenase activity	GO:0004499	18032700 18049890 18048166 18037129
Molecular function	0.189971	2	4	6.19118	DNA-methyltransferase activity	GO:0009008	18040192 18035943
Molecular function	0.189971	10	65	1.90498	Nutrient reservoir activity	GO:0045735	18042446 18039697 18049402 18049414 18046953 18035879 18035880 18035885 18035338 18045001
Molecular function	0.189971	2	4	6.19118	Purine phosphoribosyltransferase activity	GO:0106130	18054194 18049887
