# Supplementary material for: The origin and the genetic regulation of the self-compatibility mechanism in clementine (Citrus clementina Hort. ex Tan.)
Source: Front Plant Sci. 2024 Mar 4;15:1360087. doi: 10.3389/fpls.2024.1360087 (PMC10944956; doi:10.3389/fpls.2024.1360087)
Supplement: Supplementary file 5 [file Table_5.xlsx]

## Sheet: Foglio1
Enrichment FDR	nGenes	Pathway Genes	Fold Enrichment	Pathway	KEGG ID	Genes
2.71297e-20	257	1742	1.82679	Metabolic pathways	cic01100	18042673 18041814 18040192 18041588 18043059 18041989 18040627 18040184 18043081 18041122 18042867 18042892 18041601 18040648 18040514 18042459 18043101 18042520 18040693 18040341 18041789 18043021 18042069 18042134 18042243 18042569 18042718 18040475 18031328 18032013 18032353 18033222 18031198 18033168 18032073 18032627 18031960 18031595 18032665 18033025 18032108 18032221 18033130 18033218 180…
1.57285e-18	167	992	2.08453	Biosynthesis of secondary metabolites	cic01110	18042673 18041588 18043059 18040627 18040184 18043081 18041122 18042041 18042867 18041601 18040648 18042459 18042520 18040693 18041789 18043021 18042069 18042243 18042295 18040475 18032013 18032353 18031198 18032073 18032627 18031960 18031595 18032665 18032618 18031349 18033130 18033218 18032212 18031378 18031732 18031578 18032346 18033220 18055832 18054861 18054829 18054481 18054497 18054391 180…
4.27505e-08	35	140	3.09559	Phenylpropanoid biosynthesis	cic00940	18042520 18041789 18032627 18033218 18054497 18056023 18055922 18038211 18039411 18040111 18052457 18052501 18052497 18052997 18052122 18051330 18050451 18047440 18045884 18046298 18048366 18046501 18046505 18049716 18035881 18037787 18036870 18037507 18037750 18034906 18033836 18035451 18045154 18045038 18043565
2.88552e-07	40	187	2.64863	Plant hormone signal transduction	cic04075	18040324 18040694 18042318 18042937 18031625 18033337 18054772 18055059 18054398 18039015 18039631 18039306 18053121 18047540 18048998 18049830 18049839 18048976 18048845 18035901 18035753 18037095 18036546 18036413 18036545 18037072 18033692 18034947 18034494 18035062 18035131 18035595 18033740 18035319 18035049 18034093 18044840 18045294 18043925 18044255
6.55815e-05	19	72	3.26757	Tryptophan metabolism	cic00380	18033218 18032212 18032700 18038449 18052457 18052122 18046088 18047044 18046975 18048166 18046298 18048366 18046501 18046505 18037287 18037750 18037129 18045154 18045038
0.000128991	8	15	6.60393	Photosynthesis	cic00196	18054549 18038877 18053263 18053261 18048155 18045785 18035158 18043590
0.00349562	12	46	3.23018	Flavonoid biosynthesis	cic00941	18033130 18055922 18038211 18052259 18051777 18049716 18036490 18037475 18036870 18037507 18035451 18043493
0.00405787	6	13	5.71494	Brassinosteroid biosynthesis	cic00905	18038016 18051625 18036417 18036416 18045736 18044268
0.0120493	20	116	2.13489	Starch and sucrose metabolism	cic00500	18041588 18031960 18033025 18033220 18055832 18054861 18040076 18052900 18050607 18053108 18052685 18049259 18047722 18047684 18047440 18047949 18046960 18036645 18035044 18044411
0.0217257	15	81	2.29303	Cysteine and methionine metabolism	cic00270	18041601 18040648 18042069 18040475 18031732 18055533 18038578 18039123 18052825 18053427 18046436 18046899 18046576 18037192 18035943
0.0219683	6	18	4.12746	Diterpenoid biosynthesis	cic00904	18031378 18047141 18050091 18049951 18035897 18044645
0.0219683	17	99	2.12627	MAPK signaling pathway	cic04016	18041919 18031882 18054398 18039631 18038290 18046039 18050235 18046436 18037095 18037072 18034655 18034494 18033740 18035319 18035049 18034093 18044970
0.0262843	23	154	1.84931	Plant-pathogen interaction	cic04626	18031595 18032665 18031882 18032103 18056166 18055489 18039643 18038293 18039642 18038964 18038290 18046039 18050235 18048142 18037283 18037072 18035484 18034494 18033740 18035319 18035049 18034093 18043707
0.0417933	6	21	3.53782	Stilbenoid, diarylheptanoid and gingerol biosynthesis	cic00945	18055922 18038211 18049716 18036870 18037507 18035451
0.0848423	9	47	2.37109	Ascorbate and aldarate metabolism	cic00053	18039197 18046088 18049562 18048583 18037287 18035822 18037637 18035392 18044232
0.0848423	5	18	3.43955	Cutin, suberine and wax biosynthesis	cic00073	18039325 18052377 18049596 18036702 18044393
0.102341	8	41	2.41607	Galactose metabolism	cic00052	18031328 18054861 18038596 18039293 18050892 18047684 18046474 18036645
0.138675	12	78	1.90498	Pyruvate metabolism	cic00620	18040627 18042867 18042459 18032013 18032073 18050757 18047993 18046713 18046088 18046576 18037287 18033815
0.138675	5	21	2.94818	Biosynthesis of unsaturated fatty acids	cic01040	18040514 18043101 18038227 18038330 18044694
0.172409	3	9	4.12746	Glycosphingolipid biosynthesis	cic00603	18039740 18050608 18053334
0.189232	4	16	3.09559	Glucosinolate biosynthesis	cic00966	18040648 18047044 18036175 18036959
